# Supplementary material for: Metaproteomic profiling of fungal gut colonization in gnotobiotic mice
Source: Anim Microbiome. 2022 Feb 22;4:14. doi: 10.1186/s42523-022-00163-2 (PMC8862486; doi:10.1186/s42523-022-00163-2)
Supplement: Supplementary file 3 — Additional file 3: Supplementary Tables S3. [file 42523_2022_163_MOESM3_ESM.xlsx]

## Sheet: peptides
Peptide Sequence	Leading razor protein (UniProt ID)	Proteins	N-term cleavage window	C-term cleavage window	Length	Missed cleavages	Mass	Start position	End position	Unique (Groups)	Unique (Proteins)	Charges	PEP	Score	Intensity	Intensity W4_FE_Abx1	Intensity W4_FE_Abx2	Intensity W4_FE_Abx3	Intensity W4_FE_Afx1	Intensity W4_FE_Afx2	Intensity W4_FE_Afx3	Intensity W4_FE_B1	Intensity W4_FE_B2	Intensity W4_FE_B3	Intensity W4_FE_B4	Intensity W4_FE_BY1	Intensity W4_FE_BY2	Intensity W4_FE_BY4	Intensity W4_FE_GF1	Intensity W4_FE_GF2	Intensity W4_FE_GF3	Intensity W4_FE_Y2	Intensity W4_FE_Y3	Intensity W4_FE_Y4	Mod. peptide IDs	Evidence IDs	MS/MS Count	MS/MS IDs	Best MS/MS	Acetyl (K) site IDs	Oxidation (M) site IDs	LFQ intensity W4_FE_Abx1	LFQ intensity W4_FE_Abx2	LFQ intensity W4_FE_Abx3	LFQ intensity W4_FE_Afx1	LFQ intensity W4_FE_Afx2	LFQ intensity W4_FE_Afx3	LFQ intensity W4_FE_B1	LFQ intensity W4_FE_B2
NTIMFNDAEDPTLTNNGR	A0A059MW31	A0A059MW31	ARYFAQAAANSGLDKNTIMFNDAEDPTLTN	MFNDAEDPTLTNNGRNAHANSVAFNQQLKA	18	0	2021.91	27	44	yes	yes	2	6.0671e-43	214.42	7078400	0	0	0	0	0	0	0	0	0	0	0	0	0	0	0	0	0	0	0	48726	756664;756665;756666;756667;756668	4	493451;493452;493453;493454	493454			0	0	0	0	0	0	0	0
NAHANSVAFNQQLK	A0A059MW31	A0A059MW31	MFNDAEDPTLTNNGRNAHANSVAFNQQLKA	RNAHANSVAFNQQLKALGYKNDALYVGKWW	14	0	1540.77	45	58	yes	yes	2;3	0.0011183	171.26	13473000	0	0	0	0	0	0	0	0	0	0	0	0	0	0	0	0	0	0	0	45653	708320;708321;708322;708323	4	460888;460889;460890;460891	460889			0	0	0	0	0	0	0	0
YFAQAAANSGLDK	A0A059MW31	A0A059MW31	______________________________	ARYFAQAAANSGLDKNTIMFNDAEDPTLTN	13	0	1354.65	14	26	yes	yes	2	0.0076764	107.11	20172000	0	0	0	0	0	0	0	0	0	0	0	0	0	0	0	0	0	0	0	71621	1110041;1110042;1110043;1110044	2	729726;729727	729726			0	0	0	0	0	0	0	0
LLGEQAVQEILDDYYIIR	A0A059MW45	A0A059MW45	IDDQPNPLNEYGRTKLLGEQAVQEILDDYY	EQAVQEILDDYYIIRTSWVFGQYGHNFVFT	18	0	2150.13	150	167	yes	yes	3	0.00255	83.891	4369400	0	0	0	0	0	0	0	0	0	0	0	0	0	0	0	0	0	0	0	39443	614848;614849	2	401543;401544	401543			0	0	0	0	0	0	0	0
SVDDFEAVFTQIGAK	A0A059MW55	A0A059MW55	GVCGSGDTFYDDFCKSVDDFEAVFTQIGAK	SVDDFEAVFTQIGAKKGADSVKVDLAAEED	15	0	1625.79	101	115	yes	yes	2	0.00020756	144.57	18622000	0	0	0	0	0	0	0	0	0	0	0	0	0	0	0	0	0	0	0	58202	883751;883752;883753;883754;883755	3	578320;578321;578322	578322			0	0	0	0	0	0	0	0
IFGVCGSGDTFYDDFCK	A0A059MW55	A0A059MW55	VDFYEDLQEIDLSGKIFGVCGSGDTFYDDF	GVCGSGDTFYDDFCKSVDDFEAVFTQIGAK	17	0	1986.81	84	100	yes	yes	2	0.017148	90.614	7428300	0	0	0	0	0	0	0	0	0	0	0	0	0	0	0	0	0	0	0	30323	473254;473255;473256;473257	1	311915;311916	311916			0	0	0	0	0	0	0	0
ATVANVYANDPNLPGK	A0A059MW66	A0A059MW66	GTYAMKNGLSSRVARATVANVYANDPNLPG	TVANVYANDPNLPGKNFIDVSSWNGDISVA	16	0	1642.83	149	164	yes	yes	2	4.7076e-74	232.78	63338000	0	0	0	0	0	0	0	0	0	0	0	0	0	0	0	0	0	0	0	6436	105174;105175;105176;105177;105178;105179;105180;105181	6	69497;69498;69499;69500;69501;69502	69500			0	0	0	0	0	0	0	0
TIDQDEADYQEAAR	A0A059MW66	A0A059MW66	DSKTEASQSSEVEKKTIDQDEADYQEAARE	KTIDQDEADYQEAAREGTNHKKGTYAMKNG	14	0	1623.7	113	126	yes	yes	2	9.1972e-06	177.57	53758000	0	0	0	0	0	0	0	0	0	0	0	0	0	0	0	0	0	0	0	60730	923638;923639;923640;923641;923642;923643;923644;923645;923646;923647;923648;923649;923650	11	605548;605549;605550;605551;605552;605553;605554;605555;605556;605557;605558;605559	605555			0	0	0	0	0	0	0	0
IETEDGIQTVQDLVTYVEK	A0A059MW99	A0A059MW99	LFQIINEIEDEFDVKIETEDGIQTVQDLVT	DGIQTVQDLVTYVEKQQAN___________	19	0	2179.09	53	71	yes	yes	2;3	3.8049e-148	264.58	19908000000	0	0	0	0	0	0	0	0	342150	0	0	0	0	0	0	0	0	0	0	30148	470795;470796;470797;470798;470799;470800;470801;470802;470803;470804;470805;470806;470807;470808;470809;470810;470811;470812;470813;470814;470815;470816;470817;470818;470819;470820;470821;470822;470823;470824;470825;470826;470827;470828;470829;470830;470831;470832;470833;470834;470835;470836;470837;470838;470839;470840;470841;470842;470843;470844;470845;470846;470847;470848;470849;470850;470851;…	55	310340;310341;310342;310343;310344;310345;310346;310347;310348;310349;310350;310351;310352;310353;310354;310355;310356;310357;310358;310359;310360;310361;310362;310363;310364;310365;310366;310367;310368;310369;310370;310371;310372;310373;310374;310375;310376;310377;310378;310379;310380;310381;310382;310383;310384;310385;310386;310387;310388;310389;310390;310391;310392;310393;310394;310395;310396;…	310401			0	0	0	0	0	0	0	0
IQAIIVEELGK	A0A059MW99	A0A059MW99	______________________________	VFEKIQAIIVEELGKDAEEVQLTTNIQEEL	11	0	1211.71	6	16	yes	yes	2	5.2843e-05	172.59	7635300000	0	0	0	0	0	0	0	0	0	0	0	0	0	0	0	0	0	0	0	32715	511858;511859;511860;511861;511862;511863;511864;511865;511866;511867;511868;511869;511870;511871;511872;511873;511874;511875;511876;511877;511878;511879;511880;511881;511882;511883;511884;511885;511886;511887;511888;511889;511890;511891;511892;511893;511894;511895;511896;511897	45	336115;336116;336117;336118;336119;336120;336121;336122;336123;336124;336125;336126;336127;336128;336129;336130;336131;336132;336133;336134;336135;336136;336137;336138;336139;336140;336141;336142;336143;336144;336145;336146;336147;336148;336149;336150;336151;336152;336153;336154;336155;336156;336157;336158;336159	336124			0	0	0	0	0	0	0	0
YAASLNTGTVDPEETLPK	A0A059MWA2	A0A059MWA2	KVKTEITNVATVMNRYAASLNTGTVDPEET	SLNTGTVDPEETLPKLMDDLKTAGWDKVQK	18	0	1904.94	442	459	yes	yes	2	0.0032709	117.03	0	0	0	0	0	0	0	0	0	0	0	0	0	0	0	0	0	0	0	0	70917	1099062;1099063	2	722579;722580	722580			0	0	0	0	0	0	0	0
IGYINAHGTSTQANDSAESK	A0A059MWG3	A0A059MWG3	AMVLAMEEAGISPEKIGYINAHGTSTQAND	AHGTSTQANDSAESKAIELALGDAAKTAYV	20	0	2062.96	295	314	yes	yes	3	0.0004459	124.2	1726100	0	0	0	0	0	0	0	0	0	0	0	0	0	0	0	0	0	0	0	30833	481980	0	317403	317403			0	0	0	0	0	0	0	0
VGTSNDCPIASIEDANR	A0A059MWK0	A0A059MWK0	SHGDLVTEIAPGFEKVGTSNDCPIASIEDA	TSNDCPIASIEDANRKFYGVQFHPEVRHSE	17	0	1817.82	152	168	yes	yes	2	0.0062111	107.45	2688400	0	0	0	0	0	0	0	0	0	0	0	0	0	0	0	0	0	0	0	65998	1017202;1017203	2	667698;667699	667699			0	0	0	0	0	0	0	0
FYGVQFHPEVR	A0A059MWK0	A0A059MWK0;A0A1X8VAF3	SNDCPIASIEDANRKFYGVQFHPEVRHSEY	ANRKFYGVQFHPEVRHSEYGNDLLRHFAFD	11	0	1377.68	170	180	yes	no	3	0.058596	54.486	1863700	0	0	0	0	0	0	0	0	0	0	0	0	0	0	0	0	0	0	0	22255	347610	1	229815	229815			0	0	0	0	0	0	0	0
VTVELSPYDLTR	A0A059MWM7	A0A059MWM7	GKIRMHYIRILPGDKVTVELSPYDLTRGRI	GDKVTVELSPYDLTRGRITYRFK_______	12	0	1391.73	65	76	yes	yes	2	0.00024044	151.22	94960000	0	0	594490	0	0	0	0	0	0	0	0	0	696970	0	790870	0	0	0	0	69372	1073277;1073278;1073279;1073280;1073281;1073282;1073283;1073284;1073285;1073286;1073287;1073288;1073289	6	705025;705026;705027;705028;705029;705030	705025			0	0	1091800	0	0	0	0	0
NLVEVPMVGSTIPHEVIGVFGGGR	A0A059MWN1	A0A059MWN1	EVPEAIRKAIEDAKKNLVEVPMVGSTIPHE	STIPHEVIGVFGGGRILMKPAVEGSGVAAG	24	0	2463.29	70	93	yes	yes	3	5.3704e-07	125.77	72358000	0	0	0	0	0	0	0	0	0	0	0	0	0	0	0	0	0	0	0	47573	736910;736911;736912;736913;736914;736915;736916;736917;736918	11	479937;479938;479939;479940;479941;479942;479943;479944;479945;479946;479947	479947			0	0	0	0	0	0	0	0
PAVEGSGVAAGGPVR	A0A059MWN1	A0A059MWN1	HEVIGVFGGGRILMKPAVEGSGVAAGGPVR	PAVEGSGVAAGGPVRAVLELAGVADITSKS	15	0	1322.69	98	112	yes	yes	2	0.00056045	138.25	65221000	0	0	0	0	0	0	0	0	0	0	0	0	0	0	0	0	0	0	0	49572	769735;769736;769737;769738;769739;769740;769741;769742;769743;769744	6	502409;502410;502411;502412;502413;502414;502415	502409			0	0	0	0	0	0	0	0
SLGSNTPINVVR	A0A059MWN1	A0A059MWN1	RAVLELAGVADITSKSLGSNTPINVVRATV	TSKSLGSNTPINVVRATVEGLKQLKRAEEV	12	0	1255.69	127	138	yes	yes	2	0.0054527	117.53	89078000	0	0	854750	919310	1087500	0	0	0	0	0	0	0	0	8056700	0	0	0	700730	0	56421	860612;860613;860614;860615;860616;860617;860618;860619;860620;860621;860622;860623;860624;860625	4	562496;562497;562498;562499	562496			0	0	1569800	2156000	2283300	0	0	0
ISVVSSNPDALAGVDAQR	A0A059MWN6	A0A059MWN6	KIDQTDDWIAKGASRISVVSSNPDALAGVD	VSSNPDALAGVDAQRVAAFQAANGKALVNL	18	0	1797.92	101	118	yes	yes	2	0.0031007	117.7	0	0	0	0	0	0	0	0	0	0	0	0	0	0	0	0	0	0	0	0	33300	521092	1	342116	342116			0	0	0	0	0	0	0	0
EQLIFPEVDYDLVDK	A0A059MWN7	A0A059MWN7	KKAFDGRGNYTLGIKEQLIFPEVDYDLVDK	EQLIFPEVDYDLVDKVRGMDIVIVTTANTD	15	0	1821.9	134	148	yes	yes	2	0.00095089	132.5	61915000	0	0	0	0	0	0	0	0	0	0	0	0	0	0	0	0	0	0	0	17604	276025;276026;276027;276028;276029;276030;276031;276032;276033;276034	12	183682;183683;183684;183685;183686;183687;183688;183689;183690;183691;183692;183693	183691			0	0	0	0	0	0	0	0
FNYSSVMQTPK	A0A059MWN7	A0A059MWN7	KEKYIKEVTPSLVEKFNYSSVMQTPKVDKI	LVEKFNYSSVMQTPKVDKIVINMGVGDAVS	11	0	1300.61	20	30	yes	yes	2	0.035475	90.827	20989000	0	0	0	0	0	0	0	0	0	0	0	0	0	0	0	0	0	0	0	21299	333105;333106;333107;333108;333109;333110	2	220363;220364	220363			0	0	0	0	0	0	0	0
LLSIVDDLSDDELDSVLNVVDR	A0A059MWP0	A0A059MWP0	KVKKFVDDKFDGNQKLLSIVDDLSDDELDS	LSDDELDSVLNVVDRVKDGGSKLAEYGEKV	22	0	2443.23	56	77	yes	yes	3	1.6043e-05	120.9	4823400	0	0	0	0	0	0	0	0	0	0	0	0	0	0	0	0	0	0	0	39784	621435;621436	2	405873;405874	405873			0	0	0	0	0	0	0	0
TPEDTLEQAQVNK	A0A059MWQ6	A0A059MWQ6	KWLDQTMTYSCAYFKTPEDTLEQAQVNKVH	FKTPEDTLEQAQVNKVHHILDKLFIKEGDT	13	0	1471.72	176	188	yes	yes	2	5.405e-06	199.82	0	0	0	0	0	0	0	0	0	0	0	0	0	0	0	0	0	0	0	0	61907	944965;944966;944967;944968;944969	5	619847;619848;619849;619850;619851	619848			0	0	0	0	0	0	0	0
NIYAQVIDDVAGVTLASASALDK	A0A059MWR6	A0A059MWR6	GTAECPRLNIFRSNKNIYAQVIDDVAGVTL	DVAGVTLASASALDKEISGGTKTETAAAVG	23	0	2333.21	42	64	yes	yes	3	1.2933e-17	161.56	40448000	0	0	0	0	0	0	0	544030	0	0	0	0	0	0	0	0	0	0	0	47142	730173;730174;730175;730176;730177;730178;730179;730180;730181;730182;730183	10	475736;475737;475738;475739;475740;475741;475742;475743;475744;475745	475739			0	0	0	0	0	0	0	1584800
ADIDYAWEEADTTYGK	A0A059MWS7	A0A059MWS7	SEGYSEGTVPLHTLRADIDYAWEEADTTYG	DIDYAWEEADTTYGKLGVKVWIYRGEILPT	16	0	1846.79	179	194	yes	yes	2	0.00026558	149.26	34655000	0	0	0	0	0	0	0	0	0	0	0	0	0	0	0	0	0	0	0	1161	22642;22643;22644;22645;22646;22647;22648;22649	9	15127;15128;15129;15130;15131;15132;15133;15134;15135	15130			0	0	0	0	0	0	0	0
LADAAVSTIEIER	A0A059MWS7	A0A059MWS7	FLHEDLRIRKFIATKLADAAVSTIEIERAA	TKLADAAVSTIEIERAANRVNISIHTAKPG	13	0	1386.74	46	58	yes	yes	2	0.0031911	120.77	67462000	0	0	0	0	0	0	0	0	0	0	0	0	0	0	0	0	0	0	0	35675	552421;552422;552423;552424;552425;552426;552427;552428;552429;552430	3	361767;361768;361769	361769			0	0	0	0	0	0	0	0
VNISIHTAKPGMVIGK	A0A059MWS7	A0A059MWS7	DAAVSTIEIERAANRVNISIHTAKPGMVIG	NISIHTAKPGMVIGKGGSEVENLRKELNKL	16	1	1663.94	63	78	yes	yes	3;4	0.0086468	93.237	60386000	0	0	0	0	0	0	0	0	0	0	0	0	0	0	0	0	0	0	0	67793	1046159;1046160	2	686744;686745	686745			0	0	0	0	0	0	0	0
EYAEFLHEDLR	A0A059MWS7	A0A059MWS7	VGIIRDWDAKWYAEKEYAEFLHEDLRIRKF	YAEKEYAEFLHEDLRIRKFIATKLADAAVS	11	0	1420.66	27	37	yes	yes	3	0.015961	80.014	19076000	0	0	0	0	0	0	0	0	0	0	0	0	0	0	0	0	0	0	0	19116	298064;298065;298066;298067	3	198400;198401;198402	198401			0	0	0	0	0	0	0	0
VNISIHTAK	A0A059MWS7	A0A059MWS7	DAAVSTIEIERAANRVNISIHTAKPGMVIG	ERAANRVNISIHTAKPGMVIGKGGSEVENL	9	0	981.561	63	71	yes	yes	2	0.016991	122.18	29093000	0	0	0	0	0	0	0	0	0	0	0	0	0	0	0	0	0	0	0	67792	1046152;1046153;1046154;1046155;1046156;1046157;1046158	2	686742;686743	686743			0	0	0	0	0	0	0	0
GGSEVENLR	A0A059MWS7	A0A059MWS7	NISIHTAKPGMVIGKGGSEVENLRKELNKL	GMVIGKGGSEVENLRKELNKLTGKRVHINI	9	0	959.467	79	87	yes	yes	2	0.02035	118.74	1007000000	0	0	0	0	653020	0	0	0	0	0	0	0	0	0	0	0	0	0	0	23999	373829;373830;373831;373832;373833;373834;373835	3	247153;247154;247155	247153			0	0	0	0	1371000	0	0	0
TQMNAQIPLQTFGQVEDVAATAIFLAK	A0A059MWT2	A0A059MWT2	FIQTEMTDVLSEKVKTQMNAQIPLQTFGQV	GQVEDVAATAIFLAKSPYITGQVVNVDGGL	27	0	2904.51	200	226	yes	yes	3	2.4614e-05	81.726	7654000	0	0	0	0	0	0	0	0	0	0	0	0	0	0	0	0	0	0	0	62220	949558;949559;949560	1	622833	622833			0	0	0	0	0	0	0	0
VLATQTALTQIEEVLA	A0A059MWT4	A0A059MWT4	TSDNVSVLDVVSANKVLATQTALTQIEEVL	LATQTALTQIEEVLA_______________	16	0	1698.94	192	207	yes	yes	2	2.6772e-19	205.53	50235000	0	0	0	0	0	0	0	0	0	0	0	0	0	0	0	0	0	0	0	66796	1030637;1030638;1030639;1030640;1030641;1030642;1030643;1030644;1030645;1030646	9	676547;676548;676549;676550;676551;676552;676553;676554;676555	676552			0	0	0	0	0	0	0	0
MLDVLEDLEDVQK	A0A059MWU7	A0A059MWU7	NEVTLEGDDLGNFEKMLDVLEDLEDVQKVH	EKMLDVLEDLEDVQKVHHNVDLPE______	13	0	1545.76	218	230	yes	yes	2	0.00042455	166.86	75234000	0	0	0	0	0	0	0	0	0	0	0	0	0	0	0	0	0	0	0	44389	688452;688453;688454;688455;688456;688457;688458;688459;688460	5	448158;448159;448160;448161;448162;448163	448163			0	0	0	0	0	0	0	0
EIMDAANNTGASVK	A0A059MWW7	A0A059MWW7	ARLRGEHTMEERLAKEIMDAANNTGASVKK	KEIMDAANNTGASVKKREDTHKMADANRAF	14	0	1419.67	123	136	yes	yes	2	0.00020736	152.69	31663000	0	0	0	0	0	0	0	0	0	0	0	0	0	0	0	0	0	0	0	15494	245016;245017;245018;245019;245020;245021;245022	6	163758;163759;163760;163761;163762;163763	163758			0	0	0	0	0	0	0	0
ENISAVSHCATR	A0A059MX19	A0A059MX19	FQSDAQQLLKAVGGKENISAVSHCATRMRF	GGKENISAVSHCATRMRFVLKDPKKADVPV	12	0	1343.63	19	30	yes	yes	2;3	0.00026845	160.72	74939000	0	0	0	0	0	0	0	0	0	0	0	0	0	0	0	0	0	0	261920	17061	267874;267875;267876;267877;267878;267879;267880;267881;267882;267883	9	178322;178323;178324;178325;178326;178327;178328;178329;178330	178327			0	0	0	0	0	0	0	0
ADVPVIEDIPSVK	A0A059MX19	A0A059MX19	HCATRMRFVLKDPKKADVPVIEDIPSVKGT	KKADVPVIEDIPSVKGTFTNAGQFQVIIGN	13	0	1380.75	41	53	yes	yes	2	0.014789	97.472	16121000	0	0	0	0	0	0	0	0	0	0	0	0	0	0	0	0	0	0	0	1372	26186;26187;26188	1	17455	17455			0	0	0	0	0	0	0	0
VEDVATLTETLTALTGR	A0A059MX55	A0A059MX55	TGFVKKIDKTIEMHRVEDVATLTETLTALT	DVATLTETLTALTGR_______________	17	0	1788.95	293	309	yes	yes	3	0.0017312	92.8	4584800	0	0	0	0	0	0	0	0	0	0	0	0	0	0	542250	0	0	0	0	64809	996201;996202;996203;996204	1	654022	654022			0	0	0	0	0	0	0	0
HETLEVPASK	A0A059MX57	A0A059MX57	IADFLTRIRNANMVKHETLEVPASKIKRDI	ANMVKHETLEVPASKIKRDIAEILKREGFI	10	0	1109.57	22	31	yes	yes	2	0.0029132	145.9	12129000	0	0	0	0	0	0	0	0	0	0	0	0	0	0	0	0	0	0	0	27718	432865;432866;432867;432868;432869	3	286172;286173;286174	286173			0	0	0	0	0	0	0	0
AHDENNTAK	A0A059MX61	A0A059MX61	HPIYGKRMKYSKKYKAHDENNTAKVGDIVK	YSKKYKAHDENNTAKVGDIVKIMETRPLSA	9	0	998.442	56	64	yes	yes	2	0.0063073	159.28	36963000	0	0	0	0	0	0	0	0	0	0	0	0	0	0	0	0	0	0	0	2960	51001;51002;51003;51004;51005;51006;51007;51008;51009;51010;51011	8	33752;33753;33754;33755;33756;33757;33758;33759	33755			0	0	0	0	0	0	0	0
LLEVVEEAVII	A0A059MX61	A0A059MX61	KIMETRPLSATKRFRLLEVVEEAVII____	KRFRLLEVVEEAVII_______________	11	0	1225.72	85	95	yes	yes	2	0.026903	95.531	4081100	0	0	0	0	0	0	0	0	0	0	0	0	0	0	0	0	0	0	0	39395	614259;614260;614261;614262;614263	1	401258	401258			0	0	0	0	0	0	0	0
HVPVYIQEDMVGHK	A0A059MX65	A0A059MX65	PSFVGFTIAVYDGRKHVPVYIQEDMVGHKL	KHVPVYIQEDMVGHKLGEFAPTRTYRGHVA	14	0	1650.82	57	70	yes	yes	3	0.0034867	94.023	5075300	0	0	0	0	0	0	0	0	0	0	0	0	0	0	0	0	0	0	0	28606	445257;445258	1	293894	293894			0	0	0	0	0	0	0	0
TGADVSGPIPLPTER	A0A059MX69	A0A059MX69	ILDQSADKIVETAKRTGADVSGPIPLPTER	TGADVSGPIPLPTERSLYTVIRATHKYKDS	15	0	1508.78	44	58	yes	yes	2	0.00079015	135.1	85822000	0	0	0	0	0	0	0	0	0	0	0	0	0	0	0	0	0	0	0	60179	915107;915108;915109;915110;915111;915112;915113;915114;915115;915116;915117;915118	6	599655;599656;599657;599658;599659;599660	599657			0	0	0	0	0	0	0	0
LDLPSGVNIEIK	A0A059MX69	A0A059MX69	DIVNPTPKTVDALMKLDLPSGVNIEIKL__	LMKLDLPSGVNIEIKL______________	12	0	1296.73	102	113	yes	yes	2	0.016171	101.3	10763000	0	0	0	0	0	0	0	0	0	0	0	0	0	0	0	0	0	0	0	36749	571349	1	374014	374014			0	0	0	0	0	0	0	0
ILDQSADK	A0A073JQ83	A0A059MX69;A0A073JQ83	AKQKIRIRLKAYEHRILDQSADKIVETAKR	LKAYEHRILDQSADKIVETAKRTGAQISGP	8	0	888.455	17	24	no	no	2	0.023825	138.83	13034000	0	0	0	0	0	0	0	0	0	0	0	0	0	767130	0	0	0	0	0	31511	492684;492685;492686;492687;492688;492689	1	324227	324227			0	0	0	0	0	0	0	0
VLDGAVTVLDSQSGVEPQTETVWR	A0A059MX74	A0A059MX74	PGHVDFTIEVQRSLRVLDGAVTVLDSQSGV	DSQSGVEPQTETVWRQATEYKVPRIVFCNK	24	0	2585.3	98	121	yes	yes	2;3	3.437e-15	176.4	87069000	0	0	0	0	0	0	0	0	0	0	0	0	0	0	0	0	0	0	0	66846	1031436;1031437;1031438;1031439;1031440;1031441;1031442;1031443;1031444;1031445	13	677024;677025;677026;677027;677028;677029;677030;677031;677032;677033;677034;677035;677036	677025			0	0	0	0	0	0	0	0
VEGMEAHGNSQIVNAMVPLAEMFGYATTLR	A0A059MX74	A0A059MX74	YLGDIMGHVTSRRGRVEGMEAHGNSQIVNA	MVPLAEMFGYATTLRSATQGRGTFMMVFDH	30	0	3235.55	629	658	yes	yes	3	3.0795e-11	124.39	24992000	0	0	0	0	0	0	0	0	0	0	0	0	0	0	0	0	0	0	0	64920	997537;997538;997539	2	654972;654973	654972			0	0	0	0	0	0	0	0
LQANAHPIQIPIGAEEDFTGIIDLIK	A0A059MX74	A0A059MX74	IGADFFYSVESLHDRLQANAHPIQIPIGAE	IGAEEDFTGIIDLIKMKAEIYTNDLGTDIQ	26	0	2815.51	155	180	yes	yes	3	2.9853e-08	126.29	29688000	0	0	0	0	0	0	0	0	0	0	0	0	0	0	0	0	0	0	0	40924	638445;638446;638447	3	416942;416943;416944	416943			0	0	0	0	0	0	0	0
VTITVPEDYLGDIMGHVTSR	A0A059MX74	A0A059MX74	AAKNANPVILEPMMKVTITVPEDYLGDIMG	PEDYLGDIMGHVTSRRGRVEGMEAHGNSQI	20	0	2202.1	606	625	yes	yes	2;3	0.00010996	113.54	135910000	2865300	0	2097700	813250	429020	0	0	0	0	0	299750	0	0	0	0	0	0	0	0	69199	1070700;1070701;1070702;1070703;1070704;1070705;1070706;1070707;1070708;1070709;1070710;1070711;1070712;1070713;1070714;1070715;1070716;1070717;1070718;1070719;1070720;1070721;1070722	10	703422;703423;703424;703425;703426;703427;703428;703429;703430;703431	703423			4693400	0	3852500	1907200	900720	0	0	0
IGETHEGASQMDWMEQEQER	A0A059MX74	A0A059MX74	TTTERILYYTGKIHKIGETHEGASQMDWME	EGASQMDWMEQEQERGITITSAATTAQWKG	20	0	2389.99	40	59	yes	yes	3	0.00011496	112.53	57193000	0	0	0	0	0	0	0	0	0	0	0	0	0	0	0	0	0	0	0	30538	476563;476564;476565;476566;476567;476568;476569;476570;476571;476572;476573;476574	15	314024;314025;314026;314027;314028;314029;314030;314031;314032;314033;314034;314035;314036;314037;314038	314031			0	0	0	0	0	0	0	0
IGADFFYSVESLHDR	A0A059MX74	A0A059MX74	EYKVPRIVFCNKMDKIGADFFYSVESLHDR	IGADFFYSVESLHDRLQANAHPIQIPIGAE	15	0	1754.83	140	154	yes	yes	3	0.00023706	131.08	44979000	0	0	0	0	0	0	0	0	0	0	0	0	0	0	0	0	0	0	0	30419	474717;474718;474719;474720;474721;474722;474723;474724	7	312735;312736;312737;312738;312739;312740;312741	312739			0	0	0	0	0	0	0	0
VEANVGAPQVSYR	A0A059MX74	A0A059MX74	LHLDVLVDRMKREFKVEANVGAPQVSYRET	FKVEANVGAPQVSYRETFRAATKAEGKFVR	13	0	1388.7	470	482	yes	yes	2	0.00064168	139.31	95720000	0	0	0	0	0	0	0	0	0	0	0	0	0	0	0	0	0	0	0	64744	995314;995315;995316;995317;995318;995319;995320;995321;995322;995323	7	653434;653435;653436;653437;653438;653439;653440	653440			0	0	0	0	0	0	0	0
LYDGSYHDVDSNETAFR	A0A059MX74	A0A059MX74	NGVLAGYPLVDIKAKLYDGSYHDVDSNETA	DGSYHDVDSNETAFRVAASMALKAAAKNAN	17	0	1987.85	565	581	yes	yes	2;3	0.0017044	135.81	52175000	0	0	0	0	0	0	0	0	0	0	0	0	0	0	0	0	0	0	0	43054	668731;668732;668733;668734;668735;668736;668737	5	435515;435516;435517;435518;435519	435517			0	0	0	0	0	0	0	0
AEIYTNDLGTDIQETDIPEDYLEK	A0A059MX74	A0A059MX74	AEEDFTGIIDLIKMKAEIYTNDLGTDIQET	TDIQETDIPEDYLEKAQEWREKLVEAVAET	24	0	2784.29	183	206	yes	yes	2	0.0030275	94.461	0	0	0	0	0	0	0	0	0	0	0	0	0	0	0	0	0	0	0	0	1693	31166;31167	2	21044;21045	21045			0	0	0	0	0	0	0	0
TDEETTRPADDEAPFASLAFK	A0A059MX74	A0A059MX74	PSPLDIDAIKGIDTKTDEETTRPADDEAPF	RPADDEAPFASLAFKVMTDPFVGRLTFFRV	21	1	2310.07	294	314	yes	yes	3	0.0047458	102.39	26464000	0	0	0	0	1390100	0	0	0	0	0	0	0	0	0	0	0	0	0	0	59415	902895;902896;902897;902898;902899;902900	4	591458;591459;591460;591461	591461			0	0	0	0	2918400	0	0	0
GITITSAATTAQWK	A0A059MX74	A0A059MX74	EGASQMDWMEQEQERGITITSAATTAQWKG	RGITITSAATTAQWKGYRVNIIDTPGHVDF	14	0	1447.77	60	73	yes	yes	2	0.0054377	110.66	37816000	0	0	0	0	0	0	0	0	0	0	0	0	0	0	0	0	0	0	0	24590	383991;383992;383993;383994;383995;383996	3	253949;253950;253951	253949			0	0	0	0	0	0	0	0
VYSGVLESGSYVLNASK	A0A059MX74	A0A059MX74	KVMTDPFVGRLTFFRVYSGVLESGSYVLNA	SGVLESGSYVLNASKGKKERIGRILQMHAN	17	0	1771.9	329	345	yes	yes	2	0.013197	85.457	24689000	0	0	0	0	0	0	0	0	0	0	0	0	0	0	0	0	0	0	0	70288	1088654;1088655;1088656;1088657;1088658;1088659;1088660	3	715750;715751;715752	715750			0	0	0	0	0	0	0	0
GLEDSMNNGVLAGYPLVDIK	A0A059MX74	A0A059MX74	VGGVVPREYIPAVEKGLEDSMNNGVLAGYP	MNNGVLAGYPLVDIKAKLYDGSYHDVDSNE	20	0	2104.05	543	562	yes	yes	2	0.01435	91.845	51872000	0	0	0	0	0	0	0	0	0	0	0	0	0	0	0	0	0	0	0	24824	387825;387826;387827;387828;387829;387830	2	256393;256394;256395	256393			0	0	0	0	0	0	0	0
DTTTGDTLCALDAPVILESIEFPDPVIQVAVEPK	A0A059MX74	A0A059MX74	DKVYSGDIAAAVGLKDTTTGDTLCALDAPV	IEFPDPVIQVAVEPKSKADQDKMGVALQKL	34	0	3652.84	381	414	yes	yes	3	0.022349	37.135	10424000	0	0	0	0	0	0	0	0	0	0	0	0	0	0	0	0	0	0	0	11987	191193;191194;191195	1	127382	127382			0	0	0	0	0	0	0	0
GFEFENAIVGGVVPR	A0A059MX74	A0A059MX74	YGHVWVEFTPNEEGKGFEFENAIVGGVVPR	GFEFENAIVGGVVPREYIPAVEKGLEDSMN	15	0	1589.82	520	534	yes	yes	3	0.025338	65.895	7441300	0	0	0	0	0	0	0	0	0	0	0	0	0	0	0	0	0	0	0	23596	367337;367338;367339;367340;367341	3	242964;242965;242966	242964			0	0	0	0	0	0	0	0
DGITALQMDIK	A0A059MX76	A0A059MX76	EDHLGDMDFKVAGTKDGITALQMDIKIQGI	AGTKDGITALQMDIKIQGITEQILTEALDQ	11	0	1203.62	504	514	yes	yes	2	0.00030619	151.83	44153000	5593300	6849600	4991600	4856000	5710800	5657700	0	0	0	0	0	0	1057300	2496000	3281400	0	0	0	0	9409	149857;149858;149859;149860;149861;149862;149863;149864;149865;149866;149867;149868;149869	3	99346;99347;99348;99349	99347			9161700	11275000	9167200	11388000	11990000	14777000	0	0
SYDTLPPLMEATDEGSAANDR	A0A059MX78	A0A059MX78	TAEKYGDEQVHIWRRSYDTLPPLMEATDEG	PLMEATDEGSAANDRRYAMLDQRDIPGGEN	21	0	2251.99	116	136	yes	yes	2	9.011e-06	142.45	18353000	0	0	0	0	0	0	0	0	0	0	0	0	0	0	0	0	0	0	0	58647	890540;890541;890542;890543;890544;890545;890546;890547;890548;890549	6	582774;582775;582776;582777;582778;582779;582780	582779			0	0	0	0	0	0	0	0
ALPFWQDEIAPALK	A0A059MX78	A0A059MX78	RDIPGGENLKVTLERALPFWQDEIAPALKD	RALPFWQDEIAPALKDNKTVLVAAHGNSLR	14	0	1597.85	159	172	yes	yes	2	0.0015507	125.74	30430000	0	0	0	0	0	0	0	0	0	0	0	0	0	0	0	0	0	0	0	4331	74101;74102;74103;74104;74105	1	48826	48826			0	0	0	0	0	0	0	0
TCNYLLEYSDQLWVPQIK	A0A059MX78	A0A059MX78	EFDVAYTSVLTRAIKTCNYLLEYSDQLWVP	YLLEYSDQLWVPQIKSWRLNERHYGKLQGL	18	0	2269.11	64	81	yes	yes	2;3	0.0028582	102.5	28315000	0	0	0	0	0	0	0	0	0	0	0	0	0	0	0	0	0	0	0	59337	901935;901936;901937;901938;901939;901940;901941	3	590848;590849;590850	590850			0	0	0	0	0	0	0	0
VTEEGAPPCYVAVDENR	A0A059MXA4	A0A059MXA4	AAYQPEMDHFNLLNKVTEEGAPPCYVAVDE	EEGAPPCYVAVDENRQLVYAANYHQGIVHV	17	0	1904.86	92	108	yes	yes	2	0.00078404	147.18	12601000	0	0	0	0	0	0	0	0	0	0	0	0	0	0	0	0	0	0	0	69070	1068907;1068908;1068909;1068910;1068911;1068912;1068913;1068914;1068915	8	702318;702319;702320;702321;702322;702323;702324;702325;702326	702326			0	0	0	0	0	0	0	0
VSTLPADYDAFNGGAAIR	A0A059MXA4	A0A059MXA4	LSYDETDGSFTELQKVSTLPADYDAFNGGA	LPADYDAFNGGAAIRISSDGRFLYASNRGH	18	0	1836.9	241	258	yes	yes	2	0.0073094	103.44	12803000	0	0	0	0	0	0	0	0	0	0	0	0	0	0	0	0	0	0	0	68880	1065442;1065443;1065444;1065445;1065446;1065447	2	700031;700032	700031			0	0	0	0	0	0	0	0
LSEIAQFVTEPGTGPR	A0A059MXA4	A0A059MXA4	GTDRVYTYNVSLDGKLSEIAQFVTEPGTGP	SEIAQFVTEPGTGPRHLVFHPTKSLAYLFG	16	0	1700.87	187	202	yes	yes	2	0.011323	91.093	17952000	0	0	0	0	0	0	0	0	0	0	0	0	0	0	0	0	0	0	0	41402	645178;645179;645180;645181;645182;645183	4	421261;421262;421263;421264	421261			0	0	0	0	0	0	0	0
EHITPLVDDVQYDGLGGIFGIK	A0A059MXB2	A0A059MXB2	QGTSGFEDDIRAYMKEHITPLVDDVQYDGL	DDVQYDGLGGIFGIKRSKVEAAPRVMVAAH	22	0	2385.22	31	52	yes	yes	3	0.0028589	68.676	7666600	0	0	0	0	0	0	0	0	0	0	0	0	0	0	0	0	0	0	0	15103	238712;238713;238714;238715	2	159535;159536	159536			0	0	0	0	0	0	0	0
EFSNDAPFHTVPSTEIPDDEEGLDIGEK	A0A059MXD3	A0A059MXD3	AGDKLVLPVDTVVSKEFSNDAPFHTVPSTE	TEIPDDEEGLDIGEKTIELFANELQGAKTV	28	0	3087.38	274	301	yes	yes	3	2.5254e-06	89.968	49359000	0	0	0	0	0	0	0	0	0	0	0	0	0	0	0	0	0	0	0	14458	229359;229360;229361;229362;229363;229364;229365;229366;229367	12	153081;153082;153083;153084;153085;153086;153087;153088;153089;153090;153091;153092	153087			0	0	0	0	0	0	0	0
LSELLGQPVTFVPETR	A0A059MXD3	A0A059MXD3	EEDKAGKSLKPVAERLSELLGQPVTFVPET	SELLGQPVTFVPETRGKELEDAVNNMKDGD	16	0	1784.97	81	96	yes	yes	2	0.00022622	142.83	22848000	0	0	0	0	0	0	0	0	0	0	0	0	0	0	0	0	0	0	0	41415	645321;645322;645323;645324;645325;645326;645327	6	421344;421345;421346;421347;421348;421349	421347			0	0	0	0	0	0	0	0
SLQATGLEVTAIR	A0A059MXG7	A0A059MXG7	VTVKGPGSGREAAIRSLQATGLEVTAIRDV	IRSLQATGLEVTAIRDVTPVPHNGCRPPKR	13	0	1357.76	99	111	yes	yes	2	0.0018578	126.71	47596000	0	0	0	0	0	0	0	0	0	0	0	0	0	0	0	0	0	0	0	56586	863210;863211;863212;863213;863214;863215;863216;863217;863218	7	564080;564081;564082;564083;564084;564085;564086	564080			0	0	0	0	0	0	0	0
TVAWYDNEMSYTAQLVR	A0A059MXG9	A0A059MXG9	TQTKVMTVGDKQLVKTVAWYDNEMSYTAQL	AWYDNEMSYTAQLVRTLEYFANL_______	17	0	2045.95	309	325	yes	yes	2;3	2.3491e-201	283.47	2132800000	0	0	0	0	0	697470	0	0	0	0	0	0	0	0	0	0	0	0	0	62976;62977	963279;963280;963281;963282;963283;963284;963285;963286;963287;963288;963289;963290;963291;963292;963293;963294;963295;963296;963297;963298;963299;963300;963301;963302;963303;963304;963305;963306;963307;963308;963309;963310;963311;963312;963313;963314;963315;963316;963317;963318;963319;963320;963321;963322;963323;963324;963325;963326;963327;963328;963329;963330;963331;963332;963333;963334;963335;…	211	632207;632208;632209;632210;632211;632212;632213;632214;632215;632216;632217;632218;632219;632220;632221;632222;632223;632224;632225;632226;632227;632228;632229;632230;632231;632232;632233;632234;632235;632236;632237;632238;632239;632240;632241;632242;632243;632244;632245;632246;632247;632248;632249;632250;632251;632252;632253;632254;632255;632256;632257;632258;632259;632260;632261;632262;632263;…	632380		5	0	0	0	0	0	1821600	0	0
VPVATGSLTELVTVLDKEVTVDEVNAVMEK	A0A059MXG9	A0A059MXG9	VIPELNGKLDGAAQRVPVATGSLTELVTVL	DKEVTVDEVNAVMEKAANESYGYNTDEIVS	30	1	3184.68	235	264	yes	yes	3	6.8578e-47	178.79	27914000	0	0	0	0	0	0	0	0	0	0	0	0	0	0	0	0	0	0	0	68210	1054958;1054959;1054960	2	693198;693199	693199			0	0	0	0	0	0	0	0
AANESYGYNTDEIVSSDIVGMTYGSLFDATQTK	A0A059MXG9	A0A059MXG9	DKEVTVDEVNAVMEKAANESYGYNTDEIVS	VGMTYGSLFDATQTKVMTVGDKQLVKTVAW	33	0	3546.6	265	297	yes	yes	3	3.4627e-33	146.38	48647000	0	0	0	0	1335600	1853400	0	0	0	0	0	0	0	0	0	0	0	0	0	544	11183;11184;11185;11186;11187;11188;11189;11190;11191	16	7351;7352;7353;7354;7355;7356;7357;7358;7359;7360;7361;7362;7363;7364;7365;7366	7366			0	0	0	0	2804100	4840600	0	0
ALHDNFGVVEGLMTTIHAYTGDQMTLDGPHPK	A0A059MXG9	A0A059MXG9	SGASCTTNCLAPMAKALHDNFGVVEGLMTT	AYTGDQMTLDGPHPKGDFRRARAAAANIVP	32	0	3464.65	162	193	yes	yes	4;5	4.7256e-33	150.06	75110000	0	0	0	0	0	0	0	0	0	0	0	0	0	0	0	0	0	0	0	4107	70017;70018;70019;70020;70021;70022;70023;70024	6	46258;46259;46260;46261;46262;46263	46262			0	0	0	0	0	0	0	0
VPVATGSLTELVTVLDK	A0A059MXG9	A0A059MXG9	VIPELNGKLDGAAQRVPVATGSLTELVTVL	VATGSLTELVTVLDKEVTVDEVNAVMEKAA	17	0	1740.99	235	251	yes	yes	2;3	6.1764e-20	195.71	286810000	1423100	3967400	2784800	5196700	5782500	8354300	0	0	0	0	522260	0	0	0	0	0	0	0	0	68209	1054909;1054910;1054911;1054912;1054913;1054914;1054915;1054916;1054917;1054918;1054919;1054920;1054921;1054922;1054923;1054924;1054925;1054926;1054927;1054928;1054929;1054930;1054931;1054932;1054933;1054934;1054935;1054936;1054937;1054938;1054939;1054940;1054941;1054942;1054943;1054944;1054945;1054946;1054947;1054948;1054949;1054950;1054951;1054952;1054953;1054954;1054955;1054956;1054957	28	693167;693168;693169;693170;693171;693172;693173;693174;693175;693176;693177;693178;693179;693180;693181;693182;693183;693184;693185;693186;693187;693188;693189;693190;693191;693192;693193;693194;693195;693196;693197	693187			2331100	6530900	5114400	12187000	12140000	21820000	0	0
IQDVEGIEVVAINDLTDAK	A0A059MXG9	A0A059MXG9	GINGFGRIGRLAFRRIQDVEGIEVVAINDL	EGIEVVAINDLTDAKMLAHLLKYDTTQGRF	19	0	2041.06	21	39	yes	yes	2;3	1.1597e-05	151.22	122270000	0	0	0	1072600	1555800	1691900	0	0	0	0	0	0	0	0	0	0	0	0	0	32737	512319;512320;512321;512322;512323;512324;512325;512326;512327;512328;512329;512330;512331;512332;512333;512334;512335;512336;512337;512338;512339;512340;512341;512342;512343;512344;512345;512346;512347	15	336526;336527;336528;336529;336530;336531;336532;336533;336534;336535;336536;336537;336538;336539;336540;336541	336526			0	0	0	2515400	3266400	4418900	0	0
AAAANIVPNSTGAAK	A0A059MXG9	A0A059MXG9	TLDGPHPKGDFRRARAAAANIVPNSTGAAK	AAAANIVPNSTGAAKAIGLVIPELNGKLDG	15	0	1354.72	201	215	yes	yes	2	0.00012533	156.01	43683000	1519000	2341800	6671600	5612000	5176900	2806800	0	0	0	0	0	0	0	0	0	0	0	0	0	9	154;155;156;157;158;159;160;161;162	6	79;80;81;82;83;84	80			2488200	3854900	12253000	13161000	10869000	7330800	0	0
RIQDVEGIEVVAINDLTDAK	A0A059MXG9	A0A059MXG9	VGINGFGRIGRLAFRRIQDVEGIEVVAIND	EGIEVVAINDLTDAKMLAHLLKYDTTQGRF	20	1	2197.16	20	39	yes	yes	3	0.020014	67.396	5793400	0	0	0	0	0	0	0	0	0	0	0	0	0	0	0	0	0	0	0	53713	820876;820877	1	535997	535997			0	0	0	0	0	0	0	0
EVTVDEVNAVMEK	A0A059MXG9	A0A059MXG9	VATGSLTELVTVLDKEVTVDEVNAVMEKAA	DKEVTVDEVNAVMEKAANESYGYNTDEIVS	13	0	1461.7	252	264	yes	yes	2	0.03074	98.898	0	0	0	0	0	0	0	0	0	0	0	0	0	0	0	0	0	0	0	0	18950	295104	1	196477	196477			0	0	0	0	0	0	0	0
LTLNVGYSHPVEMTAPEGVTFEVPANTQVIVK	A0A059MXI1	A0A059MXI1	ELIGVGYRAQVQGNKLTLNVGYSHPVEMTA	GVTFEVPANTQVIVKGINKEVVGELAANIR	32	0	3439.77	103	134	yes	yes	3	0.0018303	71.501	2908900	0	0	0	0	0	0	0	0	0	0	0	0	0	0	0	0	0	0	0	42095	654442;654443	2	426929;426930	426930			0	0	0	0	0	0	0	0
ANFNNMVVGVSEGFQK	A0A059MXI1	A0A059MXI1	PNDSKEMKTIHGTTRANFNNMVVGVSEGFQ	NFNNMVVGVSEGFQKALELIGVGYRAQVQG	16	0	1739.83	70	85	yes	yes	2	0.012406	89.663	7135100	0	0	0	0	0	0	0	0	0	0	0	0	0	0	0	0	0	0	0	4905	82383;82384;82385;82386	1	54140	54140			0	0	0	0	0	0	0	0
EYFHETDEDINKK	A0A059MXI8	A0A059MXI8	DLGVDYVIIGHSERREYFHETDEDINKKAK	RREYFHETDEDINKKAKAIFANGMTPIFCC	13	1	1666.75	100	112	yes	yes	2	1.0395e-25	227.94	0	0	0	0	0	0	0	0	0	0	0	0	0	0	0	0	0	0	0	0	19175	298881;298882	2	198970;198971	198971			0	0	0	0	0	0	0	0
NAVPSNDVVDAVIGSPALFLAPLAWNLK	A0A059MXI8	A0A059MXI8	NKTLSEAQSFAEAVKNAVPSNDVVDAVIGS	GSPALFLAPLAWNLKDSEVKLAAQNCYWEN	28	0	2890.56	28	55	yes	yes	3	7.1914e-10	120.31	33333000	0	0	0	0	0	0	0	0	0	0	0	0	0	0	0	0	0	0	0	45832	711453;711454;711455;711456;711457	2	463111;463112	463112			0	0	0	0	0	0	0	0
SADANIADEICGVVR	A0A059MXI8	A0A059MXI8	MVIAYEPIWAIGTGKSADANIADEICGVVR	SADANIADEICGVVRSTVEKLYGKEVSEAV	15	0	1588.75	177	191	yes	yes	2	0.00028194	142.07	90200000	0	0	0	0	0	0	0	0	0	0	0	0	0	0	0	0	0	0	494870	53944	823402;823403;823404;823405;823406;823407;823408;823409;823410;823411;823412;823413;823414;823415;823416;823417;823418;823419	7	537596;537597;537598;537599;537600;537601;537602	537600			0	0	0	0	0	0	0	0
IQYGGSVKPENIAEYMAK	A0A059MXI8	A0A059MXI8	TVEKLYGKEVSEAVRIQYGGSVKPENIAEY	GGSVKPENIAEYMAKENVDGALVGGASLEA	18	1	1996.99	208	225	yes	yes	3	0.028982	72.315	29496000	0	0	0	0	0	0	0	0	0	0	0	0	0	0	0	0	0	0	0	32944	515693;515694;515695	1	338746	338746			0	0	0	0	0	0	0	0
VGMTQIFTESGELIPVTVVEATPNVVLQVK	A0A059MXK2	A0A059MXK2	______________________________	VTVVEATPNVVLQVKTVETDGYEAIQVGYQ	30	0	3197.73	10	39	yes	yes	3	0.00083321	55.012	10058000	0	0	0	0	0	0	0	0	0	0	0	0	0	0	0	0	0	0	0	65868	1015149;1015150;1015151	1	666430	666430			0	0	0	0	0	0	0	0
LGLTDVQDMVDILNK	A0A059MXK3	A0A059MXK3	SGDVDASLLPYLMTKLGLTDVQDMVDILNK	LGLTDVQDMVDILNKKSGLLGLTNGLSSDM	15	0	1672.87	256	270	yes	yes	2;3	0.00378	112.02	346580000	0	0	486260	409080	544200	537720	0	0	0	0	0	0	0	0	0	0	0	0	0	38180	596221;596222;596223;596224;596225;596226;596227;596228;596229;596230;596231;596232;596233;596234;596235;596236;596237;596238;596239;596240;596241;596242;596243;596244;596245;596246;596247;596248;596249;596250;596251	8	389735;389736;389737;389738;389739;389740;389741;389742	389735			0	0	893030	959380	1142600	1404400	0	0
LGLTDVQDMVDILNKK	A0A059MXK3	A0A059MXK3	SGDVDASLLPYLMTKLGLTDVQDMVDILNK	GLTDVQDMVDILNKKSGLLGLTNGLSSDMR	16	1	1800.97	256	271	yes	yes	3	0.027921	92.952	0	0	0	0	0	0	0	0	0	0	0	0	0	0	0	0	0	0	0	0	38181	596252	1	389743	389743			0	0	0	0	0	0	0	0
HGGGEAQSYDSIDNAPEEK	A0A059MXK8	A0A059MXK8	GKTTLTAAIATVLSKHGGGEAQSYDSIDNA	EAQSYDSIDNAPEEKERGITINTSHIEYET	19	0	2002.85	39	57	yes	yes	2;3	0	354.39	410110000	0	0	0	0	0	853600	0	0	0	0	0	0	0	0	0	0	0	0	0	27824	434335;434336;434337;434338;434339;434340;434341;434342;434343;434344;434345;434346;434347;434348;434349;434350;434351;434352;434353;434354;434355;434356;434357;434358;434359;434360;434361;434362;434363;434364;434365;434366;434367	36	287116;287117;287118;287119;287120;287121;287122;287123;287124;287125;287126;287127;287128;287129;287130;287131;287132;287133;287134;287135;287136;287137;287138;287139;287140;287141;287142;287143;287144;287145;287146;287147;287148;287149;287150;287151;287152	287117			0	0	0	0	0	2229400	0	0
MDMVDDEELLELVEMEVR	A0A059MXK8	A0A059MXK8	SRNVGVPYIVVFLNKMDMVDDEELLELVEM	VDDEELLELVEMEVRDLLSEYDFPGDDVPV	18	0	2193.98	138	155	yes	yes	2;3	3.4755e-239	290.1	218960000	0	0	0	0	0	0	0	0	0	0	0	0	0	0	0	0	0	0	0	43622;43623	676491;676492;676493;676494;676495;676496;676497;676498;676499;676500;676501;676502;676503;676504;676505;676506;676507;676508;676509;676510;676511;676512;676513;676514;676515;676516;676517;676518;676519;676520;676521;676522;676523;676524;676525;676526;676527;676528;676529;676530	29	440354;440355;440356;440357;440358;440359;440360;440361;440362;440363;440364;440365;440366;440367;440368;440369;440370;440371;440372;440373;440374;440375;440376;440377;440378;440379;440380;440381;440382	440371		6	0	0	0	0	0	0	0	0
ALEGDESYEEK	A0A059MXK8	A0A059MXK8	FPGDDVPVIAGSALKALEGDESYEEKILEL	SALKALEGDESYEEKILELMAAVDEYIPTP	11	0	1268.54	178	188	yes	yes	1;2	1.828e-151	280.83	366160000	0	0	1844800	2637300	2103300	2034600	0	0	0	0	1634100	0	0	0	0	0	0	0	0	3902	66321;66322;66323;66324;66325;66326;66327;66328;66329;66330;66331;66332;66333;66334;66335;66336;66337;66338;66339;66340;66341;66342;66343;66344;66345;66346;66347;66348;66349;66350;66351;66352;66353;66354;66355;66356;66357;66358;66359;66360;66361	30	43856;43857;43858;43859;43860;43861;43862;43863;43864;43865;43866;43867;43868;43869;43870;43871;43872;43873;43874;43875;43876;43877;43878;43879;43880;43881;43882;43883;43884;43885	43874			0	0	3388000	6185000	4415800	5313800	0	0
DLLSEYDFPGDDVPVIAGSALK	A0A059MXK8	A0A059MXK8	VDDEELLELVEMEVRDLLSEYDFPGDDVPV	FPGDDVPVIAGSALKALEGDESYEEKILEL	22	0	2320.15	156	177	yes	yes	2;3	9.1139e-61	208.79	99581000	0	0	1595100	1971700	2667200	1676300	0	0	0	0	0	0	0	0	0	0	0	0	0	10509	169887;169888;169889;169890;169891;169892;169893;169894;169895;169896;169897;169898;169899;169900;169901;169902	7	113301;113302;113303;113304;113305;113306;113307	113303			0	0	2929500	4624000	5599900	4378000	0	0
TTDVTGVVELPEGTEMVMPGDNVAMDVELIHPIAIEDGTR	A0A059MXK8	A0A059MXK8	HTPFFTNYRPQFYFRTTDVTGVVELPEGTE	DVELIHPIAIEDGTRFSIREGGRTVGSGVV	40	0	4250.04	336	375	yes	yes	3;4	1.6678e-59	146.53	215370000	0	0	0	0	0	0	0	0	0	0	0	0	0	0	0	0	0	0	0	62645	955742;955743;955744;955745;955746;955747;955748;955749;955750;955751;955752;955753;955754;955755	14	627100;627101;627102;627103;627104;627105;627106;627107;627108;627109;627110;627111;627112;627113	627105			0	0	0	0	0	0	0	0
GITINTSHIEYETETR	A0A059MXK8	A0A059MXK8	QSYDSIDNAPEEKERGITINTSHIEYETET	ITINTSHIEYETETRHYAHVDCPGHADYVK	16	0	1862.9	60	75	yes	yes	2;3	1.9363e-59	225.33	194500000	0	0	3792100	0	0	1459000	0	0	0	0	0	0	0	0	0	0	0	0	0	24582	383736;383737;383738;383739;383740;383741;383742;383743;383744;383745;383746;383747;383748;383749;383750;383751;383752;383753;383754;383755	12	253729;253730;253731;253732;253733;253734;253735;253736;253737;253738;253739;253740;253741	253735			0	0	6964300	0	0	3810600	0	0
ILELMAAVDEYIPTPER	A0A059MXK8	A0A059MXK8	SALKALEGDESYEEKILELMAAVDEYIPTP	ELMAAVDEYIPTPERDTDKPFMMPVEDVFS	17	0	1959	189	205	yes	yes	2;3	1.8626e-47	220.31	235330000	0	708930	0	0	0	0	0	915060	0	0	0	0	0	0	0	0	0	0	0	31551	493236;493237;493238;493239;493240;493241;493242;493243;493244;493245;493246;493247;493248;493249;493250;493251;493252;493253;493254;493255;493256;493257;493258;493259	20	324510;324511;324512;324513;324514;324515;324516;324517;324518;324519;324520;324521;324522;324523;324524;324525;324526;324527;324528;324529	324523			0	1167000	0	0	0	0	0	2665700
SHVNIGTIGHVDHGK	A0A059MXK8	A0A059MXK8	______________________________	SHVNIGTIGHVDHGKTTLTAAIATVLSKHG	15	0	1569.8	11	25	yes	yes	2;3;4	7.8796e-16	198.52	427600000	0	0	0	0	0	0	0	0	0	0	0	0	0	0	0	0	284930	0	0	55764	849625;849626;849627;849628;849629;849630;849631;849632;849633;849634;849635;849636;849637;849638;849639;849640;849641;849642;849643;849644;849645;849646;849647;849648;849649;849650;849651;849652;849653;849654;849655;849656;849657;849658;849659;849660;849661;849662;849663	22	554947;554948;554949;554950;554951;554952;554953;554954;554955;554956;554957;554958;554959;554960;554961;554962;554963;554964;554965;554966;554967;554968;554969;554970	554966			0	0	0	0	0	0	0	0
VGDEVEIVGIKDETSK	A0A059MXK8	A0A059MXK8	RGTVATGRVERGEVRVGDEVEIVGIKDETS	GDEVEIVGIKDETSKTTVTGVEMFRKLLDY	16	1	1716.88	239	254	yes	yes	2;3	4.1522e-13	211.22	428060000	0	0	2791200	0	2460600	1535600	0	0	0	0	0	0	0	0	0	0	0	0	0	65589	1009895;1009896;1009897;1009898;1009899;1009900;1009901;1009902;1009903;1009904;1009905;1009906;1009907;1009908;1009909;1009910;1009911;1009912;1009913	7	662813;662814;662815;662816;662817;662818;662819	662815			0	0	5126100	0	5166100	4010500	0	0
LLDYAEAGDNIGALLR	A0A059MXK8	A0A059MXK8	ETSKTTVTGVEMFRKLLDYAEAGDNIGALL	LDYAEAGDNIGALLRGVAREDIERGQVLAK	16	0	1702.89	266	281	yes	yes	2;3	2.5672e-10	180.66	520020000	12706000	12129000	10951000	8239000	7979200	10642000	0	0	0	201630	371110	0	10327000	0	0	0	0	0	0	39282	612527;612528;612529;612530;612531;612532;612533;612534;612535;612536;612537;612538;612539;612540;612541;612542;612543;612544;612545;612546;612547;612548;612549;612550;612551;612552;612553;612554;612555;612556;612557;612558;612559;612560;612561;612562;612563;612564;612565;612566;612567;612568;612569;612570;612571	27	400141;400142;400143;400144;400145;400146;400147;400148;400149;400150;400151;400152;400153;400154;400155;400156;400157;400158;400159;400160;400161;400162;400163;400164;400165;400166;400167;400168;400169;400170	400142			20812000	19966000	20111000	19322000	16752000	27795000	0	0
NVGVPYIVVFLNK	A0A059MXK8	A0A059MXK8	DGPMPQTREHILLSRNVGVPYIVVFLNKMD	SRNVGVPYIVVFLNKMDMVDDEELLELVEM	13	0	1460.84	125	137	yes	yes	2;3	0.00054304	140.83	679350000	0	0	0	0	0	0	0	0	0	0	0	0	0	0	0	0	0	0	0	48987	760355;760356;760357;760358;760359;760360;760361;760362;760363;760364;760365;760366;760367;760368;760369;760370	14	495755;495756;495757;495758;495759;495760;495761;495762;495763;495764;495765;495766;495767;495768	495756			0	0	0	0	0	0	0	0
TTLTAAIATVLSK	A0A059MXK8	A0A059MXK8	SHVNIGTIGHVDHGKTTLTAAIATVLSKHG	GKTTLTAAIATVLSKHGGGEAQSYDSIDNA	13	0	1288.76	26	38	yes	yes	2;3	0.00078563	135.99	85706000	0	0	0	0	852470	0	0	0	0	0	0	0	0	0	0	0	0	0	0	62783	959265;959266;959267;959268;959269;959270;959271	4	629464;629465;629466;629467;629468	629467			0	0	0	0	1789800	0	0	0
VGDEVEIVGIK	A0A059MXK8	A0A059MXK8	RGTVATGRVERGEVRVGDEVEIVGIKDETS	GEVRVGDEVEIVGIKDETSKTTVTGVEMFR	11	0	1156.63	239	249	yes	yes	2	0.00090673	148.52	253030000	0	0	0	0	0	0	0	0	0	0	0	0	0	0	9433600	10034000	0	0	0	65588	1009879;1009880;1009881;1009882;1009883;1009884;1009885;1009886;1009887;1009888;1009889;1009890;1009891;1009892;1009893;1009894	5	662808;662809;662810;662811;662812	662811			0	0	0	0	0	0	0	0
DTDKPFMMPVEDVFSITGR	A0A059MXK8	A0A059MXK8	ELMAAVDEYIPTPERDTDKPFMMPVEDVFS	PFMMPVEDVFSITGRGTVATGRVERGEVRV	19	1	2184.02	206	224	yes	yes	3	0.0027476	93.029	80415000	0	0	0	2483000	2176300	2714300	0	0	0	0	0	0	0	0	0	0	0	0	0	11805	188716;188717;188718;188719;188720;188721;188722;188723	2	125846;125847	125847			0	0	0	5823200	4569200	7089100	0	0
TTVTGVEMFR	A0A059MXK8	A0A059MXK8	GDEVEIVGIKDETSKTTVTGVEMFRKLLDY	DETSKTTVTGVEMFRKLLDYAEAGDNIGAL	10	0	1139.56	255	264	yes	yes	2	0.026653	104.2	97750000	0	0	0	0	0	0	1003800	2545000	2734100	1344400	0	0	0	0	0	0	0	0	0	62909	962217;962218;962219;962220;962221;962222;962223;962224;962225;962226;962227	2	631431;631432	631431			0	0	0	0	0	0	3076900	7413800
EHILLSR	A0A1C7IEI5	A0A059MXK8;A0A1C7G2Z8;A0A1C7IEI5	ILVVAATDGVMAQTKEHILLSRQVGVPYIV	DGVMAQTKEHILLSRQVGVPYIVVFMNKCD	7	0	866.497	119	125	no	no	2	0.032461	163.34	513920000	0	0	0	0	0	0	0	0	0	44626000	39348000	39832000	710570	0	0	0	0	2137400	1137900	15100	238630;238631;238632;238633;238634;238635;238636;238637;238638;238639;238640;238641;238642;238643;238644;238645;238646;238647;238648	3	159507;159508;159509	159508			0	0	0	0	0	0	0	0
AGAAFETLSENQQQK	A0A059MXP3	A0A059MXP3	PEIDEELLSAWGALRAGAAFETLSENQQQK	AGAAFETLSENQQQKVARFNELTDQFLSAD	15	0	1620.77	67	81	yes	yes	2	2.2712e-16	199.68	9927500	0	0	0	0	0	0	0	0	0	0	0	0	0	0	0	0	0	0	0	2243	39385;39386;39387;39388;39389;39390;39391	9	26170;26171;26172;26173;26174;26175;26176;26177;26178	26174			0	0	0	0	0	0	0	0
ILHFEQDLFDYFDGK	A0A059MXV7	A0A059MXV7	YALTHGFLDSVSVDKILHFEQDLFDYFDGK	ILHFEQDLFDYFDGKHADLLETIRTTKDLP	15	0	1885.89	453	467	yes	yes	3	0.0098178	77.42	58940000	0	0	0	0	0	0	0	0	0	0	0	0	0	0	0	0	0	0	0	31658	494631;494632;494633;494634;494635;494636;494637;494638;494639;494640;494641;494642;494643;494644;494645;494646;494647;494648;494649;494650;494651;494652;494653;494654;494655;494656;494657;494658	7	325318;325319;325320;325321;325322;325323;325324	325322			0	0	0	0	0	0	0	0
VVNPLGQPLDGLGEIK	A0A059MXV7	A0A059MXV7	GKIMEVPVGEALIGRVVNPLGQPLDGLGEI	VNPLGQPLDGLGEIKTDKTRPVEATAPGVM	16	0	1647.92	107	122	yes	yes	2	0.021062	83.137	13003000	0	0	0	0	0	0	0	0	0	0	0	0	0	0	0	0	0	0	0	69848	1081463;1081464	2	710826;710827	710826			0	0	0	0	0	0	0	0
DLPDTDALDAAITEFSEMFAAANNSGDSAK	A0A059MXV7	A0A059MXV7	DGKHADLLETIRTTKDLPDTDALDAAITEF	SEMFAAANNSGDSAKEALEKIDNA______	30	0	3086.37	480	509	yes	yes	3	0.040992	35.955	4535600	0	0	0	0	0	0	0	0	0	0	0	0	0	0	0	0	0	0	0	10561	170665;170666;170667	1	113799	113799			0	0	0	0	0	0	0	0
TSIAIDTIINQK	Q03265	A0A059MXV7;Q03265;D3Z6F5	RGQRELIIGDRQTGKTSIAIDTIINQKRFN	TGKTSIAIDTIINQKRFNDGTDEKKKLYCI	12	0	1315.73	219	230	no	no	2	0.00022689	154.85	177990000	11298000	11276000	6234000	2734600	2087500	1376200	2726400	2812500	2655600	3380900	2150100	3353400	1600400	6422600	22071000	15253000	8964000	10369000	9195800	62416	952471;952472;952473;952474;952475;952476;952477;952478;952479;952480;952481;952482;952483;952484;952485;952486;952487;952488;952489;952490;952491;952492;952493;952494;952495;952496;952497;952498;952499;952500;952501;952502;952503;952504;952505	12	624777;624778;624779;624780;624781;624782;624783;624784;624785;624786;624787;624788;624789	624789			18507000	18562000	11449000	6413300	4382700	3594400	8357000	8193100
SGETEDSTISDIAVATNAGQIK	A0A059MXW6	A0A059MXW6	EMAKEAGYTAVVSHRSGETEDSTISDIAVA	TISDIAVATNAGQIKTGSLSRTDRIAKYNQ	22	0	2206.06	370	391	yes	yes	2	1.9285e-162	278.62	57024000	0	0	837170	868750	959420	1548300	0	0	0	0	0	0	0	0	0	0	0	0	0	55371	842789;842790;842791;842792;842793;842794;842795;842796;842797;842798;842799;842800;842801;842802;842803;842804;842805	16	550217;550218;550219;550220;550221;550222;550223;550224;550225;550226;550227;550228;550229;550230;550231;550232	550228			0	0	1537500	2037400	2014300	4043900	0	0
YPIISIEDGLDENDWDGFK	A0A059MXW6	A0A059MXW6	TTEEMIAFYEELVSKYPIISIEDGLDENDW	SIEDGLDENDWDGFKKLTEVLGDKVQLVGD	19	0	2225.02	282	300	yes	yes	2	1.3086e-34	201.95	37598000	0	0	0	0	0	0	0	0	0	0	0	0	0	0	0	0	0	0	0	72852	1129484;1129485;1129486;1129487;1129488;1129489;1129490;1129491;1129492	5	743077;743078;743079;743080;743081	743081			0	0	0	0	0	0	0	0
AVDNVNNIIAEAIIGYDVR	A0A059MXW6	A0A059MXW6	RDGDKARYLGKGVTKAVDNVNNIIAEAIIG	VNNIIAEAIIGYDVRDQMAIDKAMIDLDGT	19	0	2058.07	67	85	yes	yes	2;3	1.8928e-05	149.3	26049000	0	0	0	0	0	0	0	0	0	0	0	0	0	0	0	0	0	0	0	6614	108730;108731;108732;108733;108734;108735;108736;108737;108738;108739;108740	6	71987;71988;71989;71990;71991;71992	71989			0	0	0	0	0	0	0	0
AAADYLEVPLYHYLGGFNTK	A0A059MXW6	A0A059MXW6	LGANAILGVSIAVARAAADYLEVPLYHYLG	LEVPLYHYLGGFNTKVLPTPMMNIINGGSH	20	0	2241.11	121	140	yes	yes	3	0.00011196	113.14	126710000	0	1188000	746670	1715700	2936400	2103400	0	0	0	0	0	0	0	0	0	0	0	0	1339300	32	550;551;552;553;554;555;556;557;558;559;560;561;562;563;564;565;566;567;568;569;570;571;572;573;574;575;576;577;578	16	380;381;382;383;384;385;386;387;388;389;390;391;392;393;394;395	391			0	1955600	1371300	4023700	6164900	5493500	0	0
GMVPSGASTGEYEAVELR	A0A059MXW6	A0A059MXW6	TIEVEVYTESGAFGRGMVPSGASTGEYEAV	PSGASTGEYEAVELRDGDKARYLGKGVTKA	18	0	1851.87	35	52	yes	yes	2	0.00019116	148.52	43471000	0	0	0	0	0	0	0	0	0	0	0	0	0	0	0	0	0	0	0	25383	396992;396993;396994;396995;396996;396997;396998;396999;397000;397001;397002;397003;397004;397005;397006;397007;397008;397009;397010;397011;397012;397013	30	262261;262262;262263;262264;262265;262266;262267;262268;262269;262270;262271;262272;262273;262274;262275;262276;262277;262278;262279;262280;262281;262282;262283;262284;262285;262286;262287;262288;262289;262290	262279			0	0	0	0	0	0	0	0
VQLVGDDLFVTNTTK	A0A059MXW6	A0A059MXW6	DWDGFKKLTEVLGDKVQLVGDDLFVTNTTK	VQLVGDDLFVTNTTKLAEGIEKGIANSILI	15	0	1648.87	310	324	yes	yes	2	0.00023124	142.76	59834000	0	0	1548800	3799900	2881400	2688900	0	0	0	0	0	0	0	0	0	0	0	0	0	68400	1058438;1058439;1058440;1058441;1058442;1058443;1058444;1058445;1058446;1058447;1058448	3	695470;695471;695472	695470			0	0	2844400	8911400	6049500	7022800	0	0
IEDQLGDVAEYK	A0A059MXW6	A0A059MXW6	LSRTDRIAKYNQLLRIEDQLGDVAEYKGLK	LLRIEDQLGDVAEYKGLKSFYNLKNK____	12	0	1378.66	410	421	yes	yes	2	0.00094502	145.46	143500000	0	0	1965400	3180200	3022300	2654600	0	0	0	0	0	1206100	0	0	0	0	0	0	0	29821	465925;465926;465927;465928;465929;465930;465931;465932;465933;465934;465935;465936;465937;465938;465939;465940;465941;465942;465943;465944;465945;465946;465947	15	306875;306876;306877;306878;306879;306880;306881;306882;306883;306884;306885;306886;306887;306888;306889	306887			0	0	3609500	7458100	6345300	6933300	0	0
MGAEVFHALASILK	A0A059MXW6	A0A059MXW6	MIMPVGAPTFKEALRMGAEVFHALASILKG	RMGAEVFHALASILKGRGLATSVGDEGGFA	14	0	1485.8	181	194	yes	yes	2;3	0.0027226	102.73	30180000	0	0	0	0	0	251700	0	0	0	0	0	0	0	0	0	0	0	0	0	43958	681144;681145;681146;681147;681148;681149;681150;681151	6	443269;443270;443271;443272;443273;443274	443270			0	0	0	0	0	657370	0	0
AMIDLDGTPNK	A0A059MXW6	A0A059MXW6	AIIGYDVRDQMAIDKAMIDLDGTPNKGKLG	AIDKAMIDLDGTPNKGKLGANAILGVSIAV	11	0	1173.57	93	103	yes	yes	2	0.011591	112.11	22166000	0	0	0	0	0	0	0	0	0	0	0	0	0	0	0	0	0	0	0	4742	80097;80098;80099;80100	2	52749;52750	52749			0	0	0	0	0	0	0	0
TTEEMIAFYEELVSK	A0A059MXW6	A0A059MXW6	EKGVYVLADSGEGEKTTEEMIAFYEELVSK	TTEEMIAFYEELVSKYPIISIEDGLDENDW	15	0	1788.85	267	281	yes	yes	2;3	0.013732	112.64	23002000	0	0	0	0	0	0	0	0	0	0	0	0	0	0	0	0	0	0	0	62651	957330;957331;957332;957333;957334;957335;957336;957337;957338	7	628106;628107;628108;628109;628110;628111;628112;628113	628107			0	0	0	0	0	0	0	0
VNQIGTLTETFEAIEMAK	A0A059MXW6	A0A059MXW6	AEGIEKGIANSILIKVNQIGTLTETFEAIE	IGTLTETFEAIEMAKEAGYTAVVSHRSGET	18	0	1994	341	358	yes	yes	3	0.018618	62.556	6199300	0	0	0	1120500	1720900	948950	0	0	0	0	0	0	0	0	0	0	0	0	0	67880	1047793;1047794;1047795;1047796;1047797;1047798	1	687946	687946			0	0	0	2627900	3613000	2478400	0	0
EVINQPFGVTETK	A0A059MXW7	A0A059MXW7	NKKDVEEYIPHADLREVINQPFGVTETKGA	LREVINQPFGVTETKGAYDVIVNVNGGGYA	13	0	1460.75	46	58	yes	yes	2	9.3131e-05	174.77	31896000	0	827550	0	0	0	0	0	0	0	0	0	0	0	0	1062400	0	0	735560	0	18684	291057;291058;291059;291060;291061;291062;291063;291064	6	193703;193704;193705;193706;193707;193708	193705			0	1362200	0	0	0	0	0	0
GNQIDGQPVTEEQLLK	A0A059MXW8	A0A059MXW8	______________________________	NQIDGQPVTEEQLLKEGYRKYTGEGIDIFY	16	0	1767.9	3	18	yes	yes	2	2.766e-74	236.08	201960000	0	0	0	0	0	0	0	0	0	0	0	0	0	0	0	0	0	0	0	25561	400042;400043;400044;400045;400046;400047;400048;400049;400050;400051	7	264241;264242;264243;264244;264245;264246;264247;264248;264249;264250	264245			0	0	0	0	0	0	0	0
KPWIIPDNGSVENDMIVVDSCPSGALK	A0A059MXW8	A0A059MXW8	GNCVRGNPEVFEVGRKPWIIPDNGSVENDM	NDMIVVDSCPSGALKYIRKAGNEYAN____	27	1	2940.44	57	83	yes	yes	3	3.4628e-07	119.36	118720000	0	0	0	0	0	0	0	0	0	0	0	0	0	0	0	0	0	0	0	35320	548968;548969;548970;548971;548972;548973;548974;548975;548976	10	359579;359580;359581;359582;359583;359584;359585;359586;359587;359588	359583			0	0	0	0	0	0	0	0
YTGEGIDIFYNK	A0A059MXW8	A0A059MXW8	QPVTEEQLLKEGYRKYTGEGIDIFYNKDIC	YRKYTGEGIDIFYNKDICEHIGNCVRGNPE	12	0	1418.67	24	35	yes	yes	2	0.0015244	133.99	121500000	0	0	0	0	0	0	0	0	0	0	0	0	0	0	0	0	397420	0	0	73304	1135792;1135793;1135794;1135795;1135796;1135797;1135798;1135799;1135800;1135801;1135802;1135803;1135804;1135805	6	747354;747355;747356;747357;747358;747359	747359			0	0	0	0	0	0	0	0
LNVYGGAEHPHAAQQPEVLDITNLI	A0A059MXZ5	A0A059MXZ5	GMLPKNTLGRKQFTKLNVYGGAEHPHAAQQ	HAAQQPEVLDITNLI_______________	25	0	2698.37	157	181	yes	yes	3	0.0061965	54.626	47476000	0	0	0	0	0	0	0	0	0	0	0	0	0	0	0	0	0	0	0	40467	630996;630997;630998;630999;631000;631001	4	411919;411920;411921;411922	411920			0	0	0	0	0	0	0	0
WYVVDATDVPLGR	A0A059MXZ5	A0A059MXZ5	VRTTYMAKAGEVERKWYVVDATDVPLGRLS	RKWYVVDATDVPLGRLSAVVASVLRGKNKP	13	0	1489.76	50	62	yes	yes	2	0.0073161	107.83	77144000	0	0	0	0	485510	0	0	0	0	384950	0	0	0	0	0	0	0	0	0	70896	1098866;1098867;1098868;1098869;1098870;1098871;1098872;1098873;1098874;1098875;1098876;1098877;1098878;1098879;1098880;1098881	9	722476;722477;722478;722479;722480;722481;722482;722483;722484	722478			0	0	0	0	1019300	0	0	0
TFHTGGVAGDDITQGLPR	A0A059MY01	A0A059MY01	AAQSIGEPGTQLTMRTFHTGGVAGDDITQG	TGGVAGDDITQGLPRIQEIFEARNPKGQAV	18	0	1840.91	929	946	yes	yes	2;3	9.2425e-20	185.14	189450000	0	0	0	0	0	0	0	0	0	0	0	0	0	0	0	0	0	0	0	60052	912866;912867;912868;912869;912870;912871;912872;912873;912874;912875;912876;912877;912878;912879	12	598193;598194;598195;598196;598197;598198;598199;598200;598201;598202;598203;598204	598196			0	0	0	0	0	0	0	0
SPLLIGLGEGFNVICSDAMAMIK	A0A059MY35	A0A059MY35	MDKMDPNTIYVAKNKSPLLIGLGEGFNVIC	EGFNVICSDAMAMIKETNQFVEIVDGEIVT	23	0	2435.23	177	199	yes	yes	3	8.845e-10	139.43	4839600	0	0	0	0	0	0	0	0	0	0	0	0	0	0	0	0	0	0	0	57226	871406;871407	1	569697	569697			0	0	0	0	0	0	0	0
QVLVQVNELGHPSLTLTNVAGSTLSR	A0A059MY35	A0A059MY35	FFIFLSQSGETADSRQVLVQVNELGHPSLT	PSLTLTNVAGSTLSREADDTLLLHAGPEIA	26	0	2732.48	355	380	yes	yes	3	4.0584e-05	89.297	60967000	0	0	0	0	0	0	0	0	0	0	0	0	0	0	0	0	0	0	0	53287	816175;816176;816177;816178;816179;816180;816181;816182;816183	9	532780;532781;532782;532783;532784;532785;532786;532787;532788	532780			0	0	0	0	0	0	0	0
GYDSAGICVNDQSQQPHVVK	A0A059MY35	A0A059MY35	VTESLIQGLTKLEYRGYDSAGICVNDQSQQ	GICVNDQSQQPHVVKAVGGIADLAAKLTPE	20	0	2201.02	28	47	yes	yes	3	0.00026763	100.39	13496000	0	0	0	0	0	0	0	0	0	0	0	0	0	0	0	0	0	0	0	27253	426679;426680	2	282198;282199	282199			0	0	0	0	0	0	0	0
HGTIALIEEGTPVIGIVTDAK	A0A059MY35	A0A059MY35	ISYIQAEGFAAGELKHGTIALIEEGTPVIG	IEEGTPVIGIVTDAKVAAHTRGNLKEVESR	21	0	2133.17	502	522	yes	yes	3	0.0048021	67.214	18116000	0	0	0	0	0	0	0	0	0	0	0	0	0	0	0	0	0	0	0	27892	435063;435064;435065;435066	2	287548;287549	287548			0	0	0	0	0	0	0	0
VVIETPEGQVINR	A0A059MY35	A0A059MY35	VEIVDGEIVTVTADKVVIETPEGQVINREP	DKVVIETPEGQVINREPFEAQLDLNDIEKG	13	0	1452.79	220	232	yes	yes	2	0.0090274	104.42	32781000	0	0	0	0	0	0	0	0	0	0	0	0	0	0	0	0	0	0	0	69735	1079574;1079575;1079576;1079577	1	709384	709384			0	0	0	0	0	0	0	0
IVQAYTQGEK	A0A059MY35	A0A059MY35	YMLKEIDEQPAVMRKIVQAYTQGEKVTLDE	AVMRKIVQAYTQGEKVTLDEALLEKINQCD	10	0	1135.59	267	276	yes	yes	2	0.026993	103.83	353740000	0	0	0	0	0	0	0	0	1018000	0	0	0	0	0	1329200	0	1937200	1138200	0	34079	533739;533740;533741;533742;533743;533744;533745;533746;533747;533748;533749;533750;533751;533752;533753	4	350480;350481;350482;350483	350483			0	0	0	0	0	0	0	0
ALVEDYLTYTR	A0A059MY35	A0A059MY35	AAVMETLIDEKQQMKALVEDYLTYTRNAFY	QQMKALVEDYLTYTRNAFYIGRGVDYYVSM	11	0	1342.68	453	463	yes	yes	2	0.050686	84.817	7570700	0	0	0	0	0	0	0	0	0	0	0	0	0	0	0	0	0	0	0	4535	76921;76922	1	50521	50521			0	0	0	0	0	0	0	0
VFIDTGWDSVQEVAPDAVSIEK	A0A059MY56	A0A059MY56	MQALEANEAITEDTKVFIDTGWDSVQEVAP	DSVQEVAPDAVSIEKVAKFTVADVLTNESF	22	0	2404.18	32	53	yes	yes	2;3	4.0354e-103	234.63	100340000	0	0	0	0	0	0	0	0	0	0	0	0	0	0	0	0	0	0	0	65377	1005924;1005925;1005926;1005927;1005928;1005929;1005930;1005931;1005932;1005933;1005934;1005935;1005936;1005937;1005938;1005939;1005940;1005941;1005942;1005943;1005944	17	660444;660445;660446;660447;660448;660449;660450;660451;660452;660453;660454;660455;660456;660457;660458;660459;660460;660461	660455			0	0	0	0	0	0	0	0
MNAEGDLETAIIIR	A0A059MY56	A0A059MY56	NESFAGYSLEEKAEKMNAEGDLETAIIIRN	KMNAEGDLETAIIIRNLY____________	14	0	1544.79	80	93	yes	yes	3	0.030342	65.219	38253000	0	0	0	0	0	0	0	0	0	0	0	0	0	0	0	0	0	0	0	44614	692527;692528;692529;692530;692531;692532;692533;692534;692535;692536;692537	2	450865;450866	450866			0	0	0	0	0	0	0	0
ISNIQDILPLLEQILQQSR	A0A059MY98	A0A059MY98	EAVLENPYILITDKKISNIQDILPLLEQIL	QDILPLLEQILQQSRPLLIIADDVDGEALP	19	0	2220.25	225	243	yes	yes	3	9.7419e-36	206.21	87831000	0	0	0	0	0	0	0	0	0	0	0	0	0	0	0	0	0	0	0	33194	519587;519588;519589;519590;519591;519592;519593;519594;519595	8	341094;341095;341096;341097;341098;341099;341100;341101	341097			0	0	0	0	0	0	0	0
TAVEELHNISSVVDSK	A0A059MY98	A0A059MY98	ANPLGIRRGIELATKTAVEELHNISSVVDS	AVEELHNISSVVDSKEAIAQVAAVSSGSEK	16	0	1726.87	125	140	yes	yes	2;3	1.7059e-09	195.87	61466000	0	0	0	0	0	0	0	0	0	0	0	0	0	0	0	0	0	0	0	59234	900376;900377;900378;900379;900380;900381;900382;900383;900384;900385;900386;900387;900388;900389	7	589721;589722;589723;589724;589725;589726;589727	589724			0	0	0	0	0	0	0	0
NQIGETTSDFDR	A0A059MY98	A0A059MY98	AGSKEAIDARVHLIKNQIGETTSDFDREKL	LIKNQIGETTSDFDREKLQERLAKLAGGVA	12	0	1381.61	349	360	yes	yes	2	0.00022411	153.1	60283000	0	0	0	0	0	0	0	0	0	0	0	0	0	0	0	0	0	0	0	48264	748855;748856;748857;748858;748859;748860	3	488424;488425;488426	488425			0	0	0	0	0	0	0	0
EAIAQVAAVSSGSEK	A0A059MY98	A0A059MY98	AVEELHNISSVVDSKEAIAQVAAVSSGSEK	EAIAQVAAVSSGSEKVGQLIADAMEKVGND	15	0	1445.74	141	155	yes	yes	2	0.00038697	140.63	53501000	0	0	0	0	0	0	0	0	0	0	0	0	0	0	0	0	0	0	0	12949	206680;206681;206682;206683;206684;206685;206686;206687;206688	7	137939;137940;137941;137942;137943;137944;137945	137944			0	0	0	0	0	0	0	0
SFGSPLITNDGVTIAK	A0A059MY98	A0A059MY98	KVTLGPKGRNVVLEKSFGSPLITNDGVTIA	FGSPLITNDGVTIAKEIELEDHFENMGAKL	16	0	1618.86	42	57	yes	yes	2	0.00054925	136.38	86065000	0	0	0	0	0	0	0	0	0	0	0	0	0	0	0	0	0	0	0	55153	839773;839774;839775;839776;839777;839778;839779;839780;839781;839782	8	548441;548442;548443;548444;548445;548446;548447;548448	548442			0	0	0	0	0	0	0	0
VGNDGVITIEESK	A0A059MY98	A0A059MY98	GSEKVGQLIADAMEKVGNDGVITIEESKGI	EKVGNDGVITIEESKGIETELDVVEGMQFD	13	0	1359.69	167	179	yes	yes	2	0.00074357	136.96	87857000	0	0	0	0	0	0	0	0	0	0	0	0	0	0	0	0	0	0	0	65877	1015280;1015281;1015282;1015283;1015284;1015285;1015286	4	666487;666488;666489;666490	666488			0	0	0	0	0	0	0	0
TNDIAGDGTTTATVLTQAIVR	A0A059MY98	A0A059MY98	FENMGAKLVSEVASKTNDIAGDGTTTATVL	DGTTTATVLTQAIVREGLKNVTAGANPLGI	21	0	2117.1	80	100	yes	yes	2	0.00086211	125.89	4013000	0	0	0	0	0	0	0	0	0	0	0	0	0	0	0	0	0	0	0	61678	940351;940352;940353;940354;940355;940356;940357	5	616759;616760;616761;616762;616763;616764	616764			0	0	0	0	0	0	0	0
AAVEEGMVSGGGTALVNVIGK	A0A059MY98	A0A059MY98	KELKLRIEDALNATRAAVEEGMVSGGGTAL	MVSGGGTALVNVIGKVAALEAEGDVATGIK	21	0	1958.01	403	423	yes	yes	2	0.00086338	125.22	0	0	0	0	0	0	0	0	0	0	0	0	0	0	0	0	0	0	0	0	792	15639;15640	2	10350;10351	10350			0	0	0	0	0	0	0	0
MEAVLENPYILITDK	A0A059MY98	A0A059MY98	DRGYLSQYMVTDNDKMEAVLENPYILITDK	MEAVLENPYILITDKKISNIQDILPLLEQI	15	0	1747.91	209	223	yes	yes	2	0.002242	119.21	29414000	0	0	0	0	0	0	0	0	0	0	0	0	0	0	0	0	0	0	0	43709	677958;677959;677960;677961;677962	1	441269	441269			0	0	0	0	0	0	0	0
VVVDKDNTTIVEGAGSK	A0A059MY98	A0A059MY98	ELKDTTIENLGNASKVVVDKDNTTIVEGAG	VDKDNTTIVEGAGSKEAIDARVHLIKNQIG	17	1	1730.9	321	337	yes	yes	2;3	0.0031586	180.95	39534000	0	0	0	0	0	0	0	0	0	0	0	0	0	0	0	0	0	0	0	69990	1083688;1083689;1083690;1083691;1083692;1083693	7	712375;712376;712377;712378;712379;712380;712381	712381			0	0	0	0	0	0	0	0
SALQNAASVSALLLTTEAVVADKPEPAAPAPMMDPSMGMGGMM	A0A059MY98	A0A059MY98	NMVEAGIVDPTKVTRSALQNAASVSALLLT	PAPMMDPSMGMGGMM_______________	43	1	4258.02	499	541	yes	yes	4	0.014665	35.43	31525000	0	0	0	0	0	0	0	0	0	0	0	0	0	0	0	0	0	0	0	54127	825748;825749;825750;825751	1	539177	539177			0	0	0	0	0	0	0	0
ALEEPIR	A0A059MY98	A0A059MY98	EAEGDVATGIKIVVRALEEPIRQIAENAGY	TGIKIVVRALEEPIRQIAENAGYEGSVIVD	7	0	826.455	443	449	yes	yes	2	0.031397	160.69	105870000	0	0	0	26698000	1674000	22882000	2876900	3722000	0	0	0	0	6901900	0	0	0	9645200	4360500	0	3894	66121;66122;66123;66124;66125;66126;66127;66128;66129;66130;66131;66132;66133;66134;66135;66136;66137	3	43739;43740;43741	43739			0	0	0	62612000	3514600	59764000	8818600	10843000
DTTIENLGNASK	A0A059MY98	A0A059MY98	TGGTVITDDLGLELKDTTIENLGNASKVVV	ELKDTTIENLGNASKVVVDKDNTTIVEGAG	12	0	1261.62	309	320	yes	yes	2	0.046888	95.483	0	0	0	0	0	0	0	0	0	0	0	0	0	0	0	0	0	0	0	0	11971	190888	1	127191	127191			0	0	0	0	0	0	0	0
VGAATETELK	A0A1S9AE77	A0A059MY98;A0A1S9AE77	QERLAKLSGGVAVVKVGAATETELKEKKYR	VAVVKVGAATETELKEKKYRIEDALNATRA	10	0	1017.53	379	388	no	no	2	0.003179	145.16	2470200000	0	1630500	0	480600	0	0	0	0	0	1133000	0	2094700	226530	0	0	0	0	0	0	65517	1008567;1008568;1008569;1008570;1008571;1008572;1008573;1008574;1008575;1008576;1008577;1008578;1008579;1008580;1008581;1008582;1008583;1008584;1008585;1008586;1008587;1008588;1008589;1008590;1008591;1008592;1008593	7	662043;662044;662045;662046;662047;662048;662049	662049			0	2684000	0	1127100	0	0	0	0
QIDQLWILPTEAGYK	A0A059MYH1	A0A059MYH1	______________________________	QIDQLWILPTEAGYKIGLTAEAQEDLGKIT	15	0	1773.93	6	20	yes	yes	2;3	3.7457e-68	234.79	109180000	0	601400	0	339840	0	466230	0	0	0	0	0	77240	0	0	543640	0	0	339020	0	51368;51369	791247;791248;791249;791250;791251;791252;791253;791254;791255;791256;791257;791258;791259;791260;791261;791262;791263;791264;791265;791266;791267;791268;791269;791270;791271;791272;791273;791274	14	516417;516418;516419;516420;516421;516422;516423;516424;516425;516426;516427;516428;516429;516430;516431	516426			0	989980	0	797000	0	1217700	0	0
VVAINEAADQEPSALDEENAWIAVLADVEPTEFENL	A0A059MYH1	A0A059MYH1	AEKAVSEFSSPLSGKVVAINEAADQEPSAL	IAVLADVEPTEFENL_______________	36	0	3910.86	72	107	yes	yes	3	0.028925	34.195	10838000	0	0	0	0	0	0	0	0	0	0	0	0	0	0	0	0	0	0	0	69479	1075529;1075530;1075531;1075532	1	706642	706642			0	0	0	0	0	0	0	0
ELQDIIAILGMDELSDDEK	A0A059MYK0	A0A059MYK0	YEVATEVQHILQRYRELQDIIAILGMDELS	IIAILGMDELSDDEKVLVGRARRVQFFLSQ	19	0	2146.04	376	394	yes	yes	2;3	1.5111e-187	279.65	801420000	0	0	358590	0	0	0	0	0	0	0	0	0	0	0	0	0	0	0	0	16499;16500	259586;259587;259588;259589;259590;259591;259592;259593;259594;259595;259596;259597;259598;259599;259600;259601;259602;259603;259604;259605;259606;259607;259608;259609;259610;259611;259612;259613;259614;259615;259616;259617;259618;259619;259620;259621;259622;259623;259624;259625;259626;259627;259628;259629;259630;259631;259632;259633;259634	39	172907;172908;172909;172910;172911;172912;172913;172914;172915;172916;172917;172918;172919;172920;172921;172922;172923;172924;172925;172926;172927;172928;172929;172930;172931;172932;172933;172934;172935;172936;172937;172938;172939;172940;172941;172942;172943;172944;172945;172946;172947;172948;172949;172950;172951	172926			0	0	658560	0	0	0	0	0
LTEQGIYPAVDPLASSSSALAPEIVGEEHYEVATEVQHILQR	A0A059MYK0	A0A059MYK0	TAFAHLDATTNLERKLTEQGIYPAVDPLAS	EHYEVATEVQHILQRYRELQDIIAILGMDE	42	0	4546.29	332	373	yes	yes	4	2.6767e-23	98.959	15872000	0	0	0	0	0	0	0	0	0	0	0	0	0	0	0	0	0	0	0	41981	652838;652839;652840	2	426001;426002	426001			0	0	0	0	0	0	0	0
VFNVLGDTIDLEAPFPADAER	A0A059MYK0	A0A059MYK0	GKSISVPVGKDTLGRVFNVLGDTIDLEAPF	DTIDLEAPFPADAERSGIHKKAPAFDELST	21	0	2288.13	92	112	yes	yes	2	2.7331e-08	149.35	25305000	0	0	0	0	0	0	0	0	0	0	0	0	0	0	0	0	0	0	0	65424	1007153;1007154;1007155;1007156;1007157;1007158;1007159	5	661193;661194;661195;661196;661197;661198	661197			0	0	0	0	0	0	0	0
TAMVFGQMNEPPGAR	A0A059MYK0	A0A059MYK0	NDLYYEMKDSGVIEKTAMVFGQMNEPPGAR	TAMVFGQMNEPPGARMRVALTGLTIAEYFR	15	0	1604.74	208	222	yes	yes	2	4.4122e-07	178.95	199990000	0	0	0	0	0	0	0	0	0	0	0	0	0	0	0	0	0	0	0	59084;59085	897704;897705;897706;897707;897708;897709;897710;897711;897712;897713;897714;897715;897716;897717;897718	15	587723;587724;587725;587726;587727;587728;587729;587730;587731;587732;587733;587734;587735;587736;587737;587738	587728			0	0	0	0	0	0	0	0
SIAMESTDGLQR	A0A059MYK0	A0A059MYK0	VVLEVALELGDGVIRSIAMESTDGLQRGME	VIRSIAMESTDGLQRGMEVIDTGKSISVPV	12	0	1306.62	58	69	yes	yes	2	0.017526	99.973	29251000	0	0	0	0	0	0	0	1254700	0	0	0	0	0	0	0	0	0	0	0	55789	849931;849932;849933;849934;849935;849936	6	555116;555117;555118;555119;555120;555121	555120			0	0	0	0	0	0	0	3655000
VIDLLAPYLK	A0A059MYK0	A0A059MYK0	DELSTSNEILETGIKVIDLLAPYLKGGKVG	ETGIKVIDLLAPYLKGGKVGLFGGAGVGKT	10	0	1143.69	138	147	yes	yes	2	0.047309	90.657	7763100	0	0	0	0	0	0	0	0	0	0	0	0	0	0	0	0	0	0	0	66236	1020857;1020858;1020859	2	669938;669939	669939			0	0	0	0	0	0	0	0
VALTGLTIAEYFR	A0A099P2Z5	A0A059MYK0;A0A073K0T8;A0A099P2Z5;A0A1V2LT19;A0A2U9R7T3;A0A1Z8JW72;Q0ZIE5;A0A0W0CHN7;Q6FSH4;Q0ZIF0;A0A109FKY5;A0A2S5BC82;A0A194S9K7;M7WXX4;G0SXU8;A0A0K3CLW3;A0A061BL56;A0A1D8PKZ9;C4YI48;Q0ZIF4;G8BIF6;Q0ZIE1	LVFGQMNEPPGARARVALTGLTIAEYFRDE	ARVALTGLTIAEYFRDEEGQDVLLFIDNIF	13	0	1452.8	1167	1179	no	no	2;3	1.0647e-76	242.59	852430000	7906700	9272800	0	0	0	1094800	0	0	0	0	0	0	0	0	0	0	2499400	2648900	2254400	63941	979995;979996;979997;979998;979999;980000;980001;980002;980003;980004;980005;980006;980007;980008;980009;980010;980011;980012;980013;980014;980015;980016;980017;980018;980019;980020;980021;980022;980023;980024;980025;980026;980027;980028;980029;980030;980031;980032;980033;980034;980035;980036;980037;980038;980039;980040;980041;980042;980043;980044;980045;980046;980047;980048;980049;980050;980051;…	36	643385;643386;643387;643388;643389;643390;643391;643392;643393;643394;643395;643396;643397;643398;643399;643400;643401;643402;643403;643404;643405;643406;643407;643408;643409;643410;643411;643412;643413;643414;643415;643416;643417;643418;643419;643420;643421;643422	643388			12951000	15264000	0	0	0	2859500	0	0
FTQAGSEVSALLGR	A0A099P2Z5	A0A059MYK0;A0A073K0T8;A0A1C7I894;P56480;A0A099P2Z5;A0A1V2LT19;A0A2U9R7T3;A0A1Z8JW72;Q0ZIE5;A0A0W0CHN7;Q6FSH4;Q0ZIF0;A0A109FKY5;A0A2S5BC82;A0A194S9K7;M7WXX4;G0SXU8;A0A0K3CLW3;A0A061BL56;A0A1B1SBK6;A0A1C7GYP3;A0A1C7HXZ7;A0A1D8PKZ9;C4YI48;Q0ZIF4;G8BIF6;Q0ZIE1	EEGQDVLLFIDNIFRFTQAGSEVSALLGRI	RFTQAGSEVSALLGRIPSAVGYQPTLATDM	14	0	1434.75	1196	1209	no	no	2;3	6.4234e-138	270.36	7437300000	120700000	140170000	19420000	11608000	15109000	61750000	38972000	35985000	39781000	37319000	0	35372000	21885000	187930000	196250000	4247700	137990000	96287000	74871000	21921	342968;342969;342970;342971;342972;342973;342974;342975;342976;342977;342978;342979;342980;342981;342982;342983;342984;342985;342986;342987;342988;342989;342990;342991;342992;342993;342994;342995;342996;342997;342998;342999;343000;343001;343002;343003;343004;343005;343006;343007;343008;343009;343010;343011;343012;343013;343014;343015;343016;343017;343018;343019;343020;343021;343022;343023;343024;…	81	227010;227011;227012;227013;227014;227015;227016;227017;227018;227019;227020;227021;227022;227023;227024;227025;227026;227027;227028;227029;227030;227031;227032;227033;227034;227035;227036;227037;227038;227039;227040;227041;227042;227043;227044;227045;227046;227047;227048;227049;227050;227051;227052;227053;227054;227055;227056;227057;227058;227059;227060;227061;227062;227063;227064;227065;227066;…	227086			197710000	230740000	35666000	27222000	31721000	161280000	119460000	104830000
MPSAVGYQPTLATEMGQLQER	A0A1C7HXZ7	A0A059MYK0;A0A1C7HXZ7	RFTQAGSEVSALLGRMPSAVGYQPTLATEM	YQPTLATEMGQLQERITSTKDGSITSVQAI	21	0	2306.1	266	286	no	no	2;3	1.5404e-120	243.04	1094800000	0	0	0	0	0	0	0	0	0	0	0	0	0	0	0	0	0	0	0	44838;44839	696189;696190;696191;696192;696193;696194;696195;696196;696197;696198;696199;696200;696201;696202;696203;696204;696205;696206;696207;696208;696209;696210;696211;696212;696213;696214;696215;696216;696217;696218;696219;696220;696221	45	453256;453257;453258;453259;453260;453261;453262;453263;453264;453265;453266;453267;453268;453269;453270;453271;453272;453273;453274;453275;453276;453277;453278;453279;453280;453281;453282;453283;453284;453285;453286;453287;453288;453289;453290;453291;453292;453293;453294;453295;453296;453297;453298;453299;453300;453301	453284		8;9	0	0	0	0	0	0	0	0
GPEFLTLHPQMDEYMDQINEQLDVVSER	A0A059MYP9	A0A059MYP9	SQFSVVIHQTHWYMRGPEFLTLHPQMDEYM	YMDQINEQLDVVSERLITLDGSPFSTLREF	28	0	3332.53	33	60	yes	yes	3;4	7.5447e-07	105.17	117020000	0	0	0	0	0	0	0	0	0	0	0	0	0	0	0	0	0	0	0	25658	401088;401089;401090;401091;401092;401093;401094;401095;401096;401097;401098;401099	9	264878;264879;264880;264881;264882;264883;264884;264885;264886;264887	264884			0	0	0	0	0	0	0	0
GIEVSGEEGDDCTQDIFIANK	A0A059MYP9	A0A059MYP9	KLVAGYRYLADLYAKGIEVSGEEGDDCTQD	EEGDDCTQDIFIANKTDIEKNIWMLQAKLG	21	0	2296.02	113	133	yes	yes	2	0.00015994	145.1	0	0	0	0	0	0	0	0	0	0	0	0	0	0	0	0	0	0	0	0	24333	379180;379181;379182	3	250537;250538;250539	250539			0	0	0	0	0	0	0	0
IEDEIGNWDR	A0A059MYP9	A0A059MYP9	GSPFSTLREFAENTKIEDEIGNWDRTIPER	AENTKIEDEIGNWDRTIPERMEKLVAGYRY	10	0	1245.56	81	90	yes	yes	2	0.00069144	162.49	107300000	0	0	3637300	2909900	3421700	2355800	0	0	0	0	0	0	233680	0	0	0	0	0	0	29793	465418;465419;465420;465421;465422;465423;465424;465425;465426;465427;465428;465429;465430;465431;465432;465433;465434;465435;465436;465437;465438;465439	11	306565;306566;306567;306568;306569;306570;306571;306572;306573;306574;306575	306575			0	0	6680100	6824200	7183800	6152800	0	0
LITLDGSPFSTLR	A0A059MYP9	A0A059MYP9	YMDQINEQLDVVSERLITLDGSPFSTLREF	ERLITLDGSPFSTLREFAENTKIEDEIGNW	13	0	1418.78	61	73	yes	yes	2	0.0039471	117.67	17245000	1325200	1171600	1214300	3757400	3656900	3277700	0	0	0	0	0	0	0	0	0	0	0	0	0	39009	608078;608079;608080;608081;608082;608083;608084	1	397236	397236			2170700	1928600	2230100	8811800	7677700	8560600	0	0
IFERCGLEFRAIIGDGGAMGGK	A0A059MYQ6	A0A059MYQ6	SLDQSYRDYEKAYSRIFERCGLEFRAIIGD	EFRAIIGDGGAMGGKDSKEFMAISEIGEDT	22	2	2353.17	184	205	yes	yes	2	0.0017166	122.78	11867000	0	0	0	0	0	0	0	0	0	0	0	0	0	0	0	0	0	0	0	30296	472992;472993;472994	0	311778	311778			0	0	0	0	0	0	0	0
GTIESDLIEATTVIGEK	A0A059MYU1	A0A059MYU1	KPATMEEAMAIKTEKGTIESDLIEATTVIG	IESDLIEATTVIGEKISFRRFEVVEKADNA	17	0	1774.92	119	135	yes	yes	2	0.0014272	120.59	25421000	0	0	0	0	0	0	0	0	0	0	0	0	0	0	0	0	0	0	0	26442	412883;412884;412885;412886;412887;412888;412889	6	273003;273004;273005;273006;273007;273008	273005			0	0	0	0	0	0	0	0
YVNESQIPQEELEHEK	A0A059MYU1	A0A059MYU1	VAKDVAMHIAAINPRYVNESQIPQEELEHE	VNESQIPQEELEHEKAVLTEQALNEGKPAN	16	0	1970.92	191	206	yes	yes	3	0.0037849	85.473	79019000	0	0	0	0	0	0	0	0	0	0	0	0	0	0	0	0	0	0	0	73554	1139287;1139288;1139289;1139290;1139291;1139292	3	749733;749734;749735	749735			0	0	0	0	0	0	0	0
AVLTEQALNEGK	A0A059MYU1	A0A059MYU1	VNESQIPQEELEHEKAVLTEQALNEGKPAN	HEKAVLTEQALNEGKPANIVEKMVVGRLQK	12	0	1271.67	207	218	yes	yes	2	0.0095391	109.44	11698000	0	0	0	0	0	0	0	0	0	0	0	0	0	0	0	0	0	0	0	6917	112806;112807;112808	1	74377	74377			0	0	0	0	0	0	0	0
VAENKPATMEEAMAIK	A0A059MYU1	A0A059MYU1	KNEMFQDLVKDIATKVAENKPATMEEAMAI	AENKPATMEEAMAIKTEKGTIESDLIEATT	16	1	1731.85	100	115	yes	yes	2;3	0.010893	143.55	9022100	0	0	0	0	0	0	0	0	0	0	0	0	0	0	0	0	0	0	0	63769	977548;977549	2	641783;641784	641783			0	0	0	0	0	0	0	0
AVLTEQALNEGKPANIVEK	A0A059MYU1	A0A059MYU1	VNESQIPQEELEHEKAVLTEQALNEGKPAN	EQALNEGKPANIVEKMVVGRLQKFKAEIAL	19	1	2023.1	207	225	yes	yes	3	0.011949	77.13	13958000	0	0	0	0	0	0	0	0	0	0	0	0	0	0	0	0	0	0	0	6918	112809	1	74378	74378			0	0	0	0	0	0	0	0
IAVLTVIDGTTDEEVAK	A0A059MYU1	A0A059MYU1	ADNAAFGAYLHMGGRIAVLTVIDGTTDEEV	VLTVIDGTTDEEVAKDVAMHIAAINPRYVN	17	0	1772.94	162	178	yes	yes	2	0.03565	74.611	2262800	0	0	0	0	0	0	0	0	0	0	0	0	0	0	0	0	0	0	0	29215	456428	1	300855	300855			0	0	0	0	0	0	0	0
TSHELQK	A0A059MYV1	A0A059MYV1	LEGSLPFVNFFDGFRTSHELQKIEVIDYDD	VNFFDGFRTSHELQKIEVIDYDDLKEMVNQ	7	0	841.429	173	179	yes	yes	2	0.005434	177.71	87762000	0	0	5750300	5592900	5240900	0	2768700	5993900	3534600	88093	1897800	3290000	1424100	0	0	0	0	0	0	62405	952280;952281;952282;952283;952284;952285;952286;952287;952288;952289;952290;952291;952292;952293;952294;952295;952296;952297;952298;952299;952300;952301;952302;952303;952304;952305;952306;952307	10	624679;624680;624681;624682;624683;624684;624685;624686;624687;624688	624679			0	0	10561000	13116000	11003000	0	8486600	17461000
LLTQLFGDR	A0A059MYV1	A0A059MYV1	FSGACEGCGETPYIKLLTQLFGDRMMIANA	ETPYIKLLTQLFGDRMMIANATGCSSIWGG	9	0	1061.59	822	830	yes	yes	2	0.0055408	163.15	3601800000	92974000	79076000	85169000	68841000	70047000	52026000	80661000	85476000	75020000	93600000	60461000	56148000	22941000	15733000	1629100	0	6553900	5285900	0	39837	622103;622104;622105;622106;622107;622108;622109;622110;622111;622112;622113;622114;622115;622116;622117;622118;622119;622120;622121;622122;622123;622124;622125;622126;622127;622128;622129;622130;622131;622132;622133;622134;622135;622136;622137;622138;622139;622140;622141;622142;622143;622144;622145;622146;622147;622148;622149;622150;622151;622152;622153;622154;622155;622156;622157;622158;622159;…	32	406316;406317;406318;406319;406320;406321;406322;406323;406324;406325;406326;406327;406328;406329;406330;406331;406332;406333;406334;406335;406336;406337;406338;406339;406340;406341;406342;406343;406344;406345;406346;406347	406347			152290000	130170000	156420000	161450000	147060000	135880000	247250000	249000000
GASAGGNASSTNSASGK	A0A059MZ37	A0A059MZ37	KGDLIFAGQTIIVKKGASAGGNASSTNSAS	SAGGNASSTNSASGKRHTVKSGDSLWGLSM	17	0	1422.63	120	136	yes	yes	2	0.00031513	147.33	1229400	0	0	0	0	0	0	0	0	0	0	0	0	0	0	0	0	0	0	0	22635	352948;352949;352950;352951;352952;352953	7	233311;233312;233313;233314;233315;233316;233317	233311			0	0	0	0	0	0	0	0
MLADLAVNDAAAFTALAEQAK	A0A059MZ74	A0A059MZ74	LMHGLKLAEIDINRKMLADLAVNDAAAFTA	VNDAAAFTALAEQAKDALSK__________	21	0	2133.08	94	114	yes	yes	3	0.0007464	83.065	7033600	0	0	0	0	0	0	0	0	0	0	0	0	0	0	0	0	0	0	0	44343	687849;687850;687851;687852	1	447764	447764			0	0	0	0	0	0	0	0
LPESIEVDITNLEIGDALTIADLPEHK	A0A059MZ99	A0A059MZ99	AQNLYTVLVAATPDKLPESIEVDITNLEIG	EIGDALTIADLPEHKDYEILTDPEEQLVAI	27	0	2944.53	137	163	yes	yes	3	0.00082562	84.291	9340700	0	0	0	0	0	0	0	0	0	0	0	0	0	0	0	0	0	0	0	40603	633053;633054	0	413333	413333			0	0	0	0	0	0	0	0
INILDTPGHADFGGEVER	A0A059MZB9	A0A059MZB9	TILAKNTAVDYNGTRINILDTPGHADFGGE	LDTPGHADFGGEVERIMKMVDGVVLVVDAY	18	0	1938.94	63	80	yes	yes	3	7.4277e-05	133.25	37825000	5478900	7118400	8544700	6091500	4056500	4950400	0	0	0	0	0	0	759410	0	0	0	0	0	0	32241	505229;505230;505231;505232;505233;505234;505235;505236	6	331819;331820;331821;331822;331823;331824	331821			8974500	11718000	15693000	14286000	8516700	12929000	0	0
ALQEAHPDVDIYTAALDER	A0A059MZE3	A0A059MZE3	NIKFVCLVAVPEGVKALQEAHPDVDIYTAA	AHPDVDIYTAALDERLNEDGYIVPGLGDAG	19	0	2126.03	169	187	yes	yes	3	0.00080467	91.414	56839000	0	0	0	0	0	0	0	1297600	0	0	0	0	0	0	0	0	0	0	0	4365	74567;74568;74569;74570;74571;74572;74573;74574;74575	5	49063;49064;49065;49066;49067	49065			0	0	0	0	0	0	0	3780200
LNEDGYIVPGLGDAGDR	A0A059MZE3	A0A059MZE3	AHPDVDIYTAALDERLNEDGYIVPGLGDAG	EDGYIVPGLGDAGDRLFGTK__________	17	0	1759.84	188	204	yes	yes	2	0.0061504	100.54	5582300	0	0	0	0	0	0	0	0	0	0	0	0	0	0	0	0	0	0	0	40146	626563;626564;626565;626566;626567	4	409104;409105;409106;409107	409105			0	0	0	0	0	0	0	0
EVVNEIAMLMAYEVSR	A0A059MZE3	A0A059MZE3	LTMIREKNCGTKVFREVVNEIAMLMAYEVS	VVNEIAMLMAYEVSRDMPLEDVVIETPMGK	16	0	1852.91	31	46	yes	yes	3	0.01842	67.685	5327400	0	0	0	0	0	0	0	0	0	0	0	0	0	0	0	0	0	0	0	18987	295760;295761	2	196922;196923	196923			0	0	0	0	0	0	0	0
FVCLVAVPEGVK	A0A059MZE3	A0A059MZE3	MAIDSLKERGASNIKFVCLVAVPEGVKALQ	NIKFVCLVAVPEGVKALQEAHPDVDIYTAA	12	0	1316.72	157	168	yes	yes	2	0.04583	84.817	3883800	0	0	0	0	0	0	0	0	0	0	0	0	0	0	0	0	0	0	0	22003	343929	1	227569	227569			0	0	0	0	0	0	0	0
VAIIPILR	A0A059MZE3	A0A059MZE3;A0A073JNT9	TPMGKSTQKTLSGKKVAIIPILRAGIGMVD	KTLSGKKVAIIPILRAGIGMVDGILELIPA	8	0	893.606	72	79	yes	no	2	0.043358	122.15	51632000	0	0	0	0	0	0	0	0	0	0	0	766680	330010	0	0	0	0	0	0	63874	979064;979065;979066;979067;979068;979069;979070;979071;979072;979073;979074	2	642797;642798	642798			0	0	0	0	0	0	0	0
DRDIAMVFQNYALYPHMTVFDNMAFGLK	A0A059MZG2	A0A059MZG2	ELSIGDKVMNDVAPKDRDIAMVFQNYALYP	YPHMTVFDNMAFGLKLRKYDKAEIKKRVEN	28	1	3306.57	76	103	yes	yes	4	6.4876e-05	97.124	39383000	0	0	0	0	0	0	0	0	0	0	0	0	0	0	0	0	0	0	0	11473	184122;184123;184124	2	122640;122641	122641		10;11	0	0	0	0	0	0	0	0
TGDSVVTIGGLHGVLSEINEK	A0A059MZH4	A0A059MZH4	KKQQQERQKQLNAMKTGDSVVTIGGLHGVL	TIGGLHGVLSEINEKTVLIDCEGIVLEFDR	21	0	2124.11	48	68	yes	yes	3	8.7855e-05	102.39	45279000	0	0	0	0	0	0	0	0	0	0	0	0	0	0	0	0	0	0	0	60261	916515;916516;916517;916518;916519	2	600659;600660	600660			0	0	0	0	0	0	0	0
VGAPTVAGATVEGTVEK	A0A059MZI4	A0A059MZI4	VVFDEVILVGGESTKVGAPTVAGATVEGTV	APTVAGATVEGTVEKHGKQKKVVTFQYKPK	17	0	1584.84	48	64	yes	yes	2	4.4943e-05	158.34	15061000	0	0	0	0	0	0	0	0	0	0	0	0	0	0	0	0	0	0	0	65550	1009227;1009228;1009229	4	662429;662430;662431;662432	662432			0	0	0	0	0	0	0	0
GNTTAELVEALATAVADLGK	A0A059MZJ4	A0A059MZJ4	ADTDYADIAKFLGLKGNTTAELVEALATAV	ELVEALATAVADLGKSVGIDMNLKAQGVSQ	20	0	1943.02	791	810	yes	yes	2;3	5.5929e-224	281.96	119710000	0	0	0	0	0	0	0	0	0	0	0	0	0	0	0	0	0	0	0	25584	400291;400292;400293;400294;400295;400296;400297;400298;400299;400300;400301;400302;400303;400304;400305	9	264404;264405;264406;264407;264408;264409;264410;264411;264412	264409			0	0	0	0	0	0	0	0
IEVFSDVEPNPSTNTVYAGTK	A0A059MZJ4	A0A059MZJ4	DIVRKELQKRKNDVKIEVFSDVEPNPSTNT	VEPNPSTNTVYAGTKMMVDFQPDTVIALGG	21	0	2267.1	519	539	yes	yes	2	1.5694e-60	210.34	25212000	0	0	0	0	0	0	0	0	0	0	0	0	0	0	0	0	0	0	0	30188	471632;471633;471634;471635;471636;471637;471638;471639;471640	11	310937;310938;310939;310940;310941;310942;310943;310944;310945;310946;310947;310948	310946			0	0	0	0	0	0	0	0
MAELAYEDQCTTANPK	A0A059MZJ4	A0A059MZJ4	AQGVSQETLDTTVDRMAELAYEDQCTTANP	AELAYEDQCTTANPKEPLISELKQIILDAY	16	0	1840.8	835	850	yes	yes	2	8.4464e-47	219.92	49451000	0	0	0	0	0	0	0	0	0	0	0	0	0	0	0	0	0	0	0	43332	672452;672453;672454;672455;672456;672457;672458;672459;672460;672461	12	437783;437784;437785;437786;437787;437788;437789;437790;437791;437792;437793;437794;437795;437796	437789			0	0	0	0	0	0	0	0
DEQTGLMEIAEPVGVVCGVTPTTNPTSTTIFK	A0A059MZJ4	A0A059MZJ4	WNNIKHDKTVGVINKDEQTGLMEIAEPVGV	GVTPTTNPTSTTIFKSLIALKTRNPIVFAF	32	0	3391.65	104	135	yes	yes	3	1.4656e-33	151.02	21883000	0	0	0	0	0	0	0	0	0	0	0	0	0	0	0	0	0	0	0	8964	143550;143551	2	95197;95198	95197			0	0	0	0	0	0	0	0
ILVAELEGAGPEYPLSR	A0A059MZJ4	A0A059MZJ4	KIAELAGISVPKGTKILVAELEGAGPEYPL	VAELEGAGPEYPLSREKLSPVLAMMKSNNA	17	0	1812.96	332	348	yes	yes	2;3	3.1083e-14	184.87	89525000	0	0	0	0	0	0	0	0	0	0	0	0	0	0	0	0	0	0	0	31937	500501;500502;500503;500504;500505;500506;500507;500508;500509;500510;500511	9	328844;328845;328846;328847;328848;328849;328850;328851;328852;328853	328851			0	0	0	0	0	0	0	0
TVGVINKDEQTGLMEIAEPVGVVCGVTPTTNPTSTTIFK	A0A059MZJ4	A0A059MZJ4	MYASEYIWNNIKHDKTVGVINKDEQTGLME	GVTPTTNPTSTTIFKSLIALKTRNPIVFAF	39	1	4103.08	97	135	yes	yes	3;4	9.7246e-10	85.175	29216000	0	0	0	0	0	0	0	0	0	0	0	0	0	0	0	0	0	0	0	63135	966353;966354;966355;966356;966357;966358	13	634299;634300;634301;634302;634303;634304;634305;634306;634307;634308;634309;634310;634311	634311			0	0	0	0	0	0	0	0
MMVDFQPDTVIALGGGSAMDAAK	A0A059MZJ4	A0A059MZJ4	VEPNPSTNTVYAGTKMMVDFQPDTVIALGG	TVIALGGGSAMDAAKGMWMFYEHPDTEFFG	23	0	2324.09	540	562	yes	yes	2;3	0.00021656	111.7	30409000	0	0	0	0	0	0	0	0	0	0	0	0	0	0	0	0	0	0	0	44608	692443;692444;692445;692446;692447;692448;692449;692450;692451;692452;692453;692454	9	450800;450801;450802;450803;450804;450805;450806;450807;450808	450802			0	0	0	0	0	0	0	0
SAYSTGKPALGVGPGNVPAYIEK	A0A059MZJ4	A0A059MZJ4	GIAIVLATGGAGMVKSAYSTGKPALGVGPG	ALGVGPGNVPAYIEKTAKVKRAVNDLIVSK	23	1	2275.18	213	235	yes	yes	3	0.00022417	110.14	10810000	0	0	0	0	0	0	0	0	0	0	0	0	0	0	0	0	0	0	0	54306	828179	1	540840	540840			0	0	0	0	0	0	0	0
VMLVCDPGMVQFGYADIVR	A0A059MZJ4	A0A059MZJ4	KNSLQYLQKMENVERVMLVCDPGMVQFGYA	CDPGMVQFGYADIVRKELQKRKNDVKIEVF	19	0	2169.04	489	507	yes	yes	2;3	0.00050141	121.45	55715000	0	0	0	0	0	0	0	0	0	0	0	0	0	0	0	0	551530	0	0	67595	1043130;1043131;1043132;1043133;1043134;1043135;1043136;1043137;1043138;1043139;1043140;1043141;1043142;1043143;1043144;1043145;1043146;1043147	6	684678;684679;684680;684681;684682;684683	684681			0	0	0	0	0	0	0	0
NVSAINLINIK	A0A059MZJ4	A0A059MZJ4	LTLGCGSYGKNSVSKNVSAINLINIKTVAK	SVSKNVSAINLINIKTVAKRRNNMQWFKLP	11	0	1197.71	442	452	yes	yes	2	0.00054724	150.27	82941000	0	0	0	0	0	0	813950	0	469980	0	0	423240	0	0	0	0	0	1003400	0	49137	762777;762778;762779;762780;762781;762782;762783;762784;762785;762786;762787;762788;762789;762790;762791;762792;762793;762794	5	497309;497310;497311;497312;497313	497311			0	0	0	0	0	0	2495000	0
NPIVFAFHPSAQK	A0A059MZJ4	A0A059MZJ4	TSTTIFKSLIALKTRNPIVFAFHPSAQKCS	TRNPIVFAFHPSAQKCSAEAARIVRDAAIA	13	0	1454.77	144	156	yes	yes	2	0.00076386	136.49	2125000000	0	0	0	0	0	0	0	0	0	0	0	0	0	0	0	0	0	0	0	48081	745840;745841;745842;745843;745844;745845;745846	7	486277;486278;486279;486280;486281;486282;486283	486280			0	0	0	0	0	0	0	0
TETVDVSSMIDELATK	A0A059MZJ4	A0A059MZJ4	______________________________	ETVDVSSMIDELATKANVALKAMEDFTQEQ	16	0	1737.83	12	27	yes	yes	2	0.0031936	111.12	43317000	0	0	0	0	0	0	0	0	0	0	0	0	0	0	0	0	0	0	0	59944	911441;911442;911443;911444;911445;911446	4	597262;597263;597264;597265	597264			0	0	0	0	0	0	0	0
LVFDHLENSVK	A0A059MZJ4	A0A059MZJ4	MASDYTRGLSLQAIKLVFDHLENSVKRPDM	QAIKLVFDHLENSVKRPDMESREKMHNAST	11	0	1299.68	689	699	yes	yes	2;3	0.0036635	106.29	93535000	0	0	0	0	0	0	0	0	0	0	0	380410	0	0	0	0	0	0	0	42533	661618;661619;661620;661621;661622;661623;661624;661625;661626;661627;661628;661629;661630;661631;661632;661633	7	431294;431295;431296;431297;431298;431299;431300	431296			0	0	0	0	0	0	0	0
YAVNPAIVGNSAEK	A0A059MZJ4	A0A059MZJ4	NELQKLEDAVMNEGKYAVNPAIVGNSAEKI	KYAVNPAIVGNSAEKIAELAGISVPKGTKI	14	0	1431.74	304	317	yes	yes	2	0.0079694	104.82	59501000	0	0	0	0	0	0	0	0	0	0	0	0	0	0	0	0	0	0	0	71139	1102766;1102767;1102768;1102769;1102770;1102771;1102772	2	725082;725083	725082			0	0	0	0	0	0	0	0
MAVEETGR	A0A059MZJ4	A0A059MZJ4	QMAMAALDQHMPLAKMAVEETGRGIYEDKA	QHMPLAKMAVEETGRGIYEDKAIKNMYASE	8	0	891.412	64	71	yes	yes	2	0.011671	163.34	471720000	30262000	0	0	34425000	0	0	0	0	0	3869000	15346000	0	1009900	0	0	0	0	0	0	43459	674233;674234;674235;674236;674237;674238;674239;674240;674241;674242;674243;674244;674245;674246	3	438891;438892;438893	438892			49568000	0	0	80733000	0	0	0	0
GMWMFYEHPDTEFFGAK	A0A059MZJ4	A0A059MZJ4	TVIALGGGSAMDAAKGMWMFYEHPDTEFFG	WMFYEHPDTEFFGAKQKFLDIRKRTYKIAK	17	0	2091.89	563	579	yes	yes	3	0.014866	67.846	6010000	0	0	0	0	0	0	0	0	0	0	0	0	0	0	0	0	0	0	0	25385	397024	1	262295	262295			0	0	0	0	0	0	0	0
AEFEAHNVYFVKPNELQK	A0A059MZJ4	A0A059MZJ4	EQAVIVDKEIYASVKAEFEAHNVYFVKPNE	EAHNVYFVKPNELQKLEDAVMNEGKYAVNP	18	1	2162.08	276	293	yes	yes	4	0.023343	64.537	22187000	0	0	0	0	0	0	0	0	0	0	0	0	0	0	0	0	0	0	0	1577	29506;29507;29508	3	19928;19929;19930	19928			0	0	0	0	0	0	0	0
AMEDFTQEQVDHIVHQMAMAALDQHMPLAK	A0A059MZJ4	A0A059MZJ4	SMIDELATKANVALKAMEDFTQEQVDHIVH	QMAMAALDQHMPLAKMAVEETGRGIYEDKA	30	0	3434.59	34	63	yes	yes	5	0.051106	31.632	43292000	0	0	0	0	0	0	0	0	0	0	0	0	0	0	0	0	0	0	0	4668	79154;79155;79156	1	52055	52055			0	0	0	0	0	0	0	0
GSTILSLQEQEDMEK	A0A059MZM0	A0A059MZM0	IFIVMRYAKKVKADKGSTILSLQEQEDMEK	GSTILSLQEQEDMEKTYGQAASKEMPFTNR	15	0	1706.8	224	238	yes	yes	2	0.00087507	166.29	26558000	0	0	0	0	0	0	0	0	0	0	0	0	0	0	0	0	0	0	0	26232	409543;409544;409545;409546;409547;409548;409549;409550;409551	3	270617;270618;270619;270620	270619			0	0	0	0	0	0	0	0
YGSVPHSGFGLGLER	A0A059MZM2	A0A059MZM2	GLSEEEYSWYLDLRKYGSVPHSGFGLGLER	YGSVPHSGFGLGLERAVTFITGNEHIREAI	15	0	1574.78	410	424	yes	yes	3	1.95e-05	157.33	98085000	0	0	0	0	0	0	0	0	0	0	0	0	0	0	0	0	0	0	0	71946	1115007;1115008;1115009;1115010;1115011;1115012	5	733151;733152;733153;733154;733155	733155			0	0	0	0	0	0	0	0
MNGETNVEQIQIIDSNK	A0A059MZM2	A0A059MZM2	______________________________	GETNVEQIQIIDSNKHVGETVKIGAWIANK	17	0	1931.93	1	17	yes	yes	2	0.04683	80.17	0	0	0	0	0	0	0	0	0	0	0	0	0	0	0	0	0	0	0	0	44658	693238	1	451375	451375			0	0	0	0	0	0	0	0
NDIITISCGGGGIPVVGQELK	A0A059MZP6	A0A059MZP6	PIDIHEAETINTLIKNDIITISCGGGGIPV	SCGGGGIPVVGQELKGVEAVIDKDFASEKL	21	0	2126.1	205	225	yes	yes	2	6.5088e-32	191.36	29099000	0	0	0	0	0	0	0	0	0	0	0	0	0	0	0	0	0	0	0	45985	713733;713734;713735;713736;713737;713738;713739;713740;713741;713742;713743	15	464807;464808;464809;464810;464811;464812;464813;464814;464815;464816;464817;464818;464819;464820;464821	464812			0	0	0	0	0	0	0	0
LIVSHGNGPQVGNLLLQQQAADSEK	A0A059MZP6	A0A059MZP6	QTSAYLVHLIKQGHRLIVSHGNGPQVGNLL	VGNLLLQQQAADSEKNPAMPLDTCVAMTQG	25	0	2615.37	69	93	yes	yes	3	1.2021e-19	166.65	39391000	0	0	0	0	0	0	0	0	0	0	0	0	0	0	0	0	0	0	0	39052	608629;608630;608631;608632;608633;608634;608635;608636;608637	12	397595;397596;397597;397598;397599;397600;397601;397602;397603;397604;397605;397606	397596			0	0	0	0	0	0	0	0
QVATVLTQVVVDPADEAFK	A0A059MZP6	A0A059MZP6	SNALNQELNKAGIKKQVATVLTQVVVDPAD	VLTQVVVDPADEAFKNPTKPIGPFLTEAEA	19	0	2029.07	130	148	yes	yes	2	5.758e-08	161.49	13520000	0	0	0	0	0	0	0	0	0	0	0	0	0	0	0	0	0	0	0	53123;53124	814285;814286;814287;814288;814289;814290;814291;814292;814293;814294	5	531612;531613;531614;531615;531616;531617	531612			0	0	0	0	0	0	0	0
IEAAIQFVESQPNK	A0A059MZP6	A0A059MZP6	YKQAGHFAPGSMLPKIEAAIQFVESQPNKQ	KIEAAIQFVESQPNKQAIITSLENLGSMSG	14	0	1572.81	296	309	yes	yes	2	0.010079	111.52	0	0	0	0	0	0	0	0	0	0	0	0	0	0	0	0	0	0	0	0	29733	464436	1	305911	305911			0	0	0	0	0	0	0	0
YEIMYIIRPNIDEEAK	A0A059MZQ4	A0A059MZQ4	______________________________	EIMYIIRPNIDEEAKTALVERFDTILKDNG	16	1	1996	7	22	yes	yes	2	1.3753e-20	223.03	0	0	0	0	0	0	0	0	0	0	0	0	0	0	0	0	0	0	0	0	71511	1108180	1	728407	728407			0	0	0	0	0	0	0	0
EGIYHIVNVTSPSTAGAINEFDR	A0A059MZQ4	A0A059MZQ4	DWEKRRLAYEMNGFREGIYHIVNVTSPSTA	VTSPSTAGAINEFDRLAKINDDIIRHMIVK	23	0	2489.22	60	82	yes	yes	3	7.5797e-05	98.957	226780000	0	0	0	0	0	0	0	0	0	0	0	0	356760	0	0	0	0	0	0	14766	233555;233556;233557;233558;233559;233560;233561;233562;233563;233564;233565;233566;233567;233568;233569;233570;233571	15	156035;156036;156037;156038;156039;156040;156041;156042;156043;156044;156045;156046;156047;156048;156049	156049			0	0	0	0	0	0	0	0
ITDDLSGGLLQDITK	A0A059MZX0	A0A059MZX0	FMWYTQEFGYKAGSKITDDLSGGLLQDITK	ITDDLSGGLLQDITKGASILGMFVLAALVQ	15	0	1587.84	169	183	yes	yes	2;3	3.6012e-22	202	322320000	0	0	888890	1331600	0	0	0	0	0	0	0	0	0	0	0	0	0	0	0	33344	521741;521742;521743;521744;521745;521746;521747;521748;521749;521750;521751;521752;521753;521754;521755;521756;521757;521758;521759;521760	10	342514;342515;342516;342517;342518;342519;342520;342521;342522;342523;342524	342523			0	0	1632500	3122800	0	0	0	0
AFEQVNQGLALSPTK	A0A059MZX0	A0A059MZX0	IEWDKLPAGGEGMHKAFEQVNQGLALSPTK	AFEQVNQGLALSPTKVTTLQDNLDQLIPGL	15	0	1601.84	235	249	yes	yes	2	1.954e-05	161.48	213820000	0	0	0	2459500	1907400	1308200	0	0	0	0	0	0	0	0	0	0	0	0	0	2076	36873;36874;36875;36876;36877;36878;36879;36880;36881;36882;36883	6	24627;24628;24629;24630;24631;24632;24633;24634	24631			0	0	0	5768100	4004600	3416800	0	0
VGMMGPLAGVGDPVFWFTVR	A0A059MZX0	A0A059MZX0	ANGAPVDDVAIQGVKVGMMGPLAGVGDPVF	PLAGVGDPVFWFTVRPMLGALGASLAMGGN	20	0	2135.07	102	121	yes	yes	3	0.00021419	102.57	4446000	0	0	0	0	0	0	0	0	0	0	0	0	0	0	0	0	0	0	0	65861	1015028;1015029	2	666360;666361	666360			0	0	0	0	0	0	0	0
HLEFFNTHPYIASPILGVTLALEEER	A0A059MZX0	A0A059MZX0	KLYKTKEERSAALKRHLEFFNTHPYIASPI	ASPILGVTLALEEERANGAPVDDVAIQGVK	26	0	2995.54	61	86	yes	yes	4	0.0011913	62.028	18412000	0	0	0	0	0	0	0	0	0	0	0	0	0	0	0	0	0	0	0	28098	437740;437741	1	289227	289227			0	0	0	0	0	0	0	0
STFIQGSWNYER	A0A059MZX0	A0A059MZX0	KIQLTKKDRLAVAWRSTFIQGSWNYERMQN	AWRSTFIQGSWNYERMQNGGWAFSMIPAIK	12	0	1486.68	19	30	yes	yes	2	0.0013877	134.57	178430000	0	0	0	0	0	0	0	0	0	0	0	0	0	0	0	0	0	0	0	57943	880438;880439;880440;880441;880442;880443;880444;880445;880446;880447	6	576074;576075;576076;576077;576078;576079	576075			0	0	0	0	0	0	0	0
ANGAPVDDVAIQGVK	A0A059MZX0	A0A059MZX0	ASPILGVTLALEEERANGAPVDDVAIQGVK	ANGAPVDDVAIQGVKVGMMGPLAGVGDPVF	15	0	1452.76	87	101	yes	yes	2	0.0020413	120.86	119470000	0	0	0	0	0	438760	0	0	0	0	0	0	0	0	0	0	0	0	0	4916	82611;82612;82613;82614;82615;82616;82617;82618;82619;82620;82621	6	54320;54321;54322;54323;54324;54325	54321			0	0	0	0	0	1145900	0	0
GAYIEWDKLPAGGEGMHK	A0A059MZX0	A0A059MZX0	SIKFLPIVSQVKLDKGAYIEWDKLPAGGEG	IEWDKLPAGGEGMHKAFEQVNQGLALSPTK	18	1	1957.94	217	234	yes	yes	4	0.0046568	81.346	11631000	0	0	0	0	0	0	0	0	0	0	0	0	0	0	0	0	0	0	0	22753	354753	1	234496	234496			0	0	0	0	0	0	0	0
ILNVLQQTLTEIQR	A0A059MZZ0	A0A059MZZ0	______________________________	RILNVLQQTLTEIQRMNTRLAKIETELADV	14	0	1667.96	7	20	yes	yes	2;3	0.00020937	134.21	18859000	0	0	0	0	0	0	0	0	0	0	0	0	0	0	0	0	0	0	0	31791	498406;498407;498408;498409;498410;498411;498412	9	327595;327596;327597;327598;327599;327600;327601;327602;327603	327596			0	0	0	0	0	0	0	0
IETELADVDQHHATLDHYLQELELVTENNNVM	A0A059MZZ0	A0A059MZZ0	QTLTEIQRMNTRLAKIETELADVDQHHATL	YLQELELVTENNNVM_______________	32	0	3732.76	28	59	yes	yes	4	0.049824	30.299	72420000	0	0	0	0	0	0	0	0	0	0	0	0	0	0	0	0	0	0	0	30150	470889;470890;470891;470892;470893	1	310414	310414			0	0	0	0	0	0	0	0
TQAEYQEESETVQDK	A0A059N006	A0A059N006	HLEVIEVNVNVVDIKTQAEYQEESETVQDK	TQAEYQEESETVQDKLGNAAEATGSFMSKQ	15	0	1783.77	117	131	yes	yes	2	0	318.47	52857000	0	0	0	0	0	0	0	0	0	0	0	0	0	0	0	0	0	0	0	62117	947998;947999;948000;948001;948002;948003;948004;948005;948006;948007;948008;948009;948010;948011	17	621749;621750;621751;621752;621753;621754;621755;621756;621757;621758;621759;621760;621761;621762;621763;621764;621765	621755			0	0	0	0	0	0	0	0
LGNAAEATGSFMSK	A0A059N006	A0A059N006	TQAEYQEESETVQDKLGNAAEATGSFMSKQ	KLGNAAEATGSFMSKQTNKAKHAVTKGKTK	14	0	1382.65	132	145	yes	yes	2	0.0023804	120.55	24580000	0	0	0	0	0	0	0	0	0	0	0	0	0	0	1466400	0	0	0	0	38197	596471;596472;596473;596474;596475;596476	3	389854;389855;389856	389855			0	0	0	0	0	0	0	0
LPNLPHESVPVGADEAANVEVR	A0A059N014	A0A059N014	EVVHLQEQCTAIAERLPNLPHESVPVGADE	SVPVGADEAANVEVRRWSTPKTFSFEPKPH	22	0	2312.18	104	125	yes	yes	3	0.0056277	88.765	4695400	0	0	0	0	0	0	0	0	0	0	0	0	0	0	0	0	0	0	0	40760	636062	0	415383	415383			0	0	0	0	0	0	0	0
EISSCSNCEDFQAR	A0A059N014	A0A059N014;A0A059N2P8	TYDLEVWIPAQKTYREISSCSNCEDFQARR	REISSCSNCEDFQARRALIRYRDKTGHVQY	14	0	1701.67	349	362	yes	no	2	1.4824e-06	183.85	25048000	666000	0	0	0	0	0	0	0	0	0	0	0	0	0	0	0	0	0	0	15605	246396;246397;246398;246399;246400;246401;246402;246403;246404;246405;246406	8	164660;164661;164662;164663;164664;164665;164666;164667;164668	164665			1090900	0	0	0	0	0	0	0
SAFTTAAIDLGAHPEYLGANDIQLGK	A0A059N018	A0A059N018	KNIALLFEKTSTRTRSAFTTAAIDLGAHPE	AHPEYLGANDIQLGKKESVEDTAIVLGSMF	26	0	2672.34	62	87	yes	yes	3	2.8849e-25	166.21	136440000	0	3892300	5593000	4329200	4155600	0	0	0	0	0	0	0	903860	0	0	0	0	0	0	54016	824195;824196;824197;824198;824199;824200;824201;824202;824203;824204;824205;824206;824207;824208;824209;824210;824211;824212;824213	20	538097;538098;538099;538100;538101;538102;538103;538104;538105;538106;538107;538108;538109;538110;538111;538112;538113;538114;538115;538116	538109			0	6407100	10272000	10153000	8724700	0	0	0
AIMAATLGNLFIPR	A0A059N018	A0A059N018	GRQFEEAENRMHSIKAIMAATLGNLFIPRV	KAIMAATLGNLFIPRV______________	14	0	1486.83	325	338	yes	yes	2;3	6.5841e-05	160.53	37014000	0	559020	1654500	376610	2072900	310110	0	0	0	0	0	0	0	0	0	0	0	0	0	3441	58401;58402;58403;58404;58405;58406;58407;58408;58409;58410;58411;58412;58413;58414;58415;58416;58417;58418;58419;58420;58421;58422	13	38683;38684;38685;38686;38687;38688;38689;38690;38691;38692;38693;38694;38695;38696	38686			0	920220	3038500	883230	4352100	809950	0	0
ESVEDTAIVLGSMFDGIEFR	A0A059N018	A0A059N018	HPEYLGANDIQLGKKESVEDTAIVLGSMFD	TAIVLGSMFDGIEFRGFSQEVVEDLAKYSG	20	0	2214.05	89	108	yes	yes	2;3	0.00013017	128.73	18965000	0	0	0	0	610870	533890	0	453960	0	0	0	0	0	0	0	0	0	0	0	18073	282724;282725;282726;282727;282728;282729;282730;282731;282732;282733;282734;282735;282736	7	188114;188115;188116;188117;188118;188119;188120	188116			0	0	0	0	1282500	1394400	0	1322400
FGITEMEITDEVFR	A0A059N018	A0A059N018	FHDTKTQYGEMVAEKFGITEMEITDEVFRS	KFGITEMEITDEVFRSKYGRQFEEAENRMH	14	0	1685.8	293	306	yes	yes	2	0.00036584	141.89	107740000	3217800	3199600	2669500	2144300	2360600	2128100	0	0	0	0	348940	0	187920	2104200	0	691540	0	0	0	20421	319003;319004;319005;319006;319007;319008;319009;319010;319011;319012;319013;319014;319015;319016;319017;319018;319019;319020;319021;319022;319023;319024;319025;319026;319027;319028;319029;319030;319031;319032;319033;319034;319035;319036;319037;319038;319039;319040	11	211462;211463;211464;211465;211466;211467;211468;211469;211470;211471;211472	211467			5270800	5266900	4902700	5028700	4956100	5558100	0	0
GFSQEVVEDLAK	A0A059N018	A0A059N018	TAIVLGSMFDGIEFRGFSQEVVEDLAKYSG	EFRGFSQEVVEDLAKYSGVPVWNGLTDQWH	12	0	1320.66	109	120	yes	yes	2	0.0012418	138.08	78376000	4505400	3764100	5808400	5284000	4843100	3840600	0	0	0	0	0	950370	296080	0	0	0	0	0	0	23730	370193;370194;370195;370196;370197;370198;370199;370200;370201;370202;370203;370204;370205;370206;370207	7	244873;244874;244875;244876;244877;244878;244879	244877			7379800	6196100	10667000	12392000	10168000	10031000	0	0
TENMDGDLIVLHCLPAFHDTK	A0A059N018	A0A059N018	NLLKPYQINMAMLEKTENMDGDLIVLHCLP	DLIVLHCLPAFHDTKTQYGEMVAEKFGITE	21	0	2425.14	262	282	yes	yes	3	0.0019208	74.776	5194700	0	0	0	0	0	0	0	0	0	0	0	0	0	0	0	0	0	0	0	59858	910434	1	596499	596499			0	0	0	0	0	0	0	0
ELFPSDEVVNYAK	A0A059N018	A0A059N018	TGAILGVNVRICAPKELFPSDEVVNYAKEF	PKELFPSDEVVNYAKEFAKESGAELMITDD	13	0	1509.74	190	202	yes	yes	2	0.00462	115.23	158210000	1258600	5861800	5847600	7927500	6775700	4834300	0	0	0	0	0	0	0	0	0	0	0	0	0	16093	252767;252768;252769;252770;252771;252772;252773;252774;252775;252776;252777;252778;252779;252780;252781	11	168473;168474;168475;168476;168477;168478;168479;168480;168481;168482;168483	168479			2061600	9649100	10739000	18592000	14226000	12626000	0	0
LEGITLVYVGDGR	A0A059N018	A0A059N018	QMIADFMTVKENFGRLEGITLVYVGDGRNN	GRLEGITLVYVGDGRNNMANSLLVTGAILG	13	0	1390.75	153	165	yes	yes	2	0.0056497	111.5	48582000	0	0	0	0	0	0	0	0	666860	0	0	0	0	0	0	0	0	0	0	37191	578407;578408;578409;578410;578411;578412;578413;578414;578415;578416;578417;578418;578419;578420;578421;578422;578423;578424	7	378402;378403;378404;378405;378406;378407;378408	378403			0	0	0	0	0	0	0	0
GIPHHYLEGK	A0A059N018	A0A059N018	YLVDFSIHLKELKKKGIPHHYLEGKNIALL	ELKKKGIPHHYLEGKNIALLFEKTSTRTRS	10	0	1149.59	38	47	yes	yes	3	0.0083087	96.143	321650000	176670	4043800	5841100	0	4642900	3008800	0	0	187020	0	707160	0	0	0	0	0	0	0	0	24496	382544;382545;382546;382547;382548;382549;382550;382551;382552;382553;382554;382555;382556;382557;382558;382559;382560;382561;382562;382563;382564;382565	6	252922;252923;252924;252925;252926;252927	252926			289380	6656500	10727000	0	9747700	7858400	0	0
ESGAELMITDDVAK	A0A059N018	A0A059N018	FPSDEVVNYAKEFAKESGAELMITDDVAKG	KESGAELMITDDVAKGVKGANVLYTDVWVS	14	0	1477.7	207	220	yes	yes	2	0.013153	96.64	5052600	0	0	0	2616600	0	0	0	0	0	0	0	0	0	0	0	0	0	0	0	17870	279779;279780	1	186158	186158			0	0	0	6136500	0	0	0	0
NNMANSLLVTGAILGVNVR	A0A059N018	A0A059N018	GRLEGITLVYVGDGRNNMANSLLVTGAILG	NSLLVTGAILGVNVRICAPKELFPSDEVVN	19	0	1955.06	166	184	yes	yes	2	0.033355	76.01	8917600	0	0	0	0	0	0	0	0	0	0	0	0	0	0	0	0	0	0	0	47881	742372;742373;742374	0	483778	483778			0	0	0	0	0	0	0	0
TQYGEMVAEK	A0A059N018	A0A059N018	DLIVLHCLPAFHDTKTQYGEMVAEKFGITE	FHDTKTQYGEMVAEKFGITEMEITDEVFRS	10	0	1154.53	283	292	yes	yes	2	0.049079	89.886	17486000	0	0	0	0	0	0	0	0	0	0	0	0	0	0	0	0	0	0	0	62279	950519;950520	1	623496	623496			0	0	0	0	0	0	0	0
TLDEGQAVTFDTEEGPR	A0A059N064	A0A059N064	DVFAHFSAIQSDGFKTLDEGQAVTFDTEEG	DEGQAVTFDTEEGPRGLQATNIVKA_____	17	0	1863.85	40	56	yes	yes	2	4.4809e-60	225.63	7734100	0	0	1127100	4211600	2395400	0	0	0	0	0	0	0	0	0	0	0	0	0	0	61117	930121;930122;930123;930124	7	609770;609771;609772;609773;609774;609775;609776	609775			0	0	2069900	9877100	5029200	0	0	0
IAIPAGALLFIPADTVR	A0A059N077	A0A059N077	VEMLHIFAVCLQGIRIAIPAGALLFIPADT	IPAGALLFIPADTVRNFLESMPAWLTDGMA	17	0	1737.02	152	168	yes	yes	2;3	8.6361e-05	146.16	287820000	0	0	0	0	0	431330	0	0	0	0	0	0	0	0	0	0	0	0	0	28996	453251;453252;453253;453254;453255;453256;453257;453258;453259;453260;453261;453262;453263;453264;453265;453266;453267;453268;453269;453270;453271	17	298953;298954;298955;298956;298957;298958;298959;298960;298961;298962;298963;298964;298965;298966;298967;298968;298969	298964			0	0	0	0	0	1126500	0	0
TVAVPIVHMMDAAAEK	A0A059N077	A0A059N077	VPLAVAGLFLTMIVRTVAVPIVHMMDAAAE	VAVPIVHMMDAAAEKGNIKQVEMLHIFAVC	16	0	1681.85	116	131	yes	yes	3	0.0053076	81.992	12212000	0	0	0	0	0	0	0	0	0	0	0	0	0	0	0	0	0	0	0	62973	963261	1	632193	632193			0	0	0	0	0	0	0	0
QVEMLHIFAVCLQGIR	A0A059N077	A0A059N077	IVHMMDAAAEKGNIKQVEMLHIFAVCLQGI	VEMLHIFAVCLQGIRIAIPAGALLFIPADT	16	0	1913	136	151	yes	yes	3	0.010997	73.887	9404400	0	0	0	0	0	0	0	0	0	0	0	0	0	0	0	0	0	0	0	53154	814680;814681	2	531907;531908	531908			0	0	0	0	0	0	0	0
GNVMHHYIDYSAPEQALSALHK	A0A059N0A7	A0A059N0A7	RIIKLFDKEKESLQRGNVMHHYIDYSAPEQ	IDYSAPEQALSALHKMFATQDEWGNLTLEE	22	0	2480.19	80	101	yes	yes	4	7.817e-05	100.46	24036000	0	0	0	0	0	0	0	0	0	0	0	0	0	0	0	0	0	0	0	25603	400557;400558	2	264577;264578	264578			0	0	0	0	0	0	0	0
MFATQDEWGNLTLEEVATYAEK	A0A059N0A7	A0A059N0A7	IDYSAPEQALSALHKMFATQDEWGNLTLEE	WGNLTLEEVATYAEKNLGLKEQKDATLVSA	22	0	2545.17	102	123	yes	yes	3	0.036248	45.992	22015000	0	0	0	0	0	0	0	0	0	0	0	0	0	0	0	0	0	0	0	43879	680278;680279;680280;680281;680282;680283;680284;680285;680286	2	442710;442711	442710			0	0	0	0	0	0	0	0
SQEGAGVFSPTGLTGGDAAR	A0A059N0C6	A0A059N0C6	QMGQNLDVMDAAVKRSQEGAGVFSPTGLTG	GVFSPTGLTGGDAARLKKYRAAGKTLSGDL	20	0	1876.89	56	75	yes	yes	2	9.35e-05	147.51	27609000	0	0	1819300	1163300	0	0	0	0	0	0	0	0	0	0	0	0	0	0	0	57366	872923;872924;872925;872926;872927;872928;872929;872930;872931;872932;872933;872934;872935;872936;872937;872938	12	570730;570731;570732;570733;570734;570735;570736;570737;570738;570739;570740;570741	570733			0	0	3341300	2728200	0	0	0	0
EQWNDGSNTLAIAPGEVVVYDR	A0A059N0D2	A0A059N0D2	QLIRCGAGNLTAAAREQWNDGSNTLAIAPG	NTLAIAPGEVVVYDRNTITNKALEEAGVKL	22	0	2432.16	345	366	yes	yes	2;3	1.279e-10	174.21	61816000	0	0	0	0	0	0	0	0	0	0	0	0	0	0	0	0	0	0	0	17750	278378;278379;278380;278381;278382;278383;278384;278385;278386;278387;278388;278389;278390;278391;278392;278393;278394;278395;278396;278397;278398;278399	21	185183;185184;185185;185186;185187;185188;185189;185190;185191;185192;185193;185194;185195;185196;185197;185198;185199;185200;185201;185202;185203	185195			0	0	0	0	0	0	0	0
QFIDQFLEEANIR	A0A059N0D2	A0A059N0D2	EDLAAEALINEEVRRQFIDQFLEEANIRSE	RRQFIDQFLEEANIRSESAKEKVRELMLEI	13	0	1621.81	85	97	yes	yes	2;3	1.2984e-08	190.57	112180000	2516400	0	1731000	1565600	1734000	2794800	0	0	411660	325220	0	0	0	0	0	0	0	0	0	50916;50917	785708;785709;785710;785711;785712;785713;785714;785715;785716;785717;785718;785719;785720;785721;785722;785723;785724;785725;785726;785727;785728;785729;785730;785731;785732;785733;785734;785735;785736;785737;785738;785739;785740;785741;785742;785743;785744;785745;785746;785747;785748;785749;785750;785751;785752;785753;785754;785755;785756;785757;785758;785759;785760;785761	15	512980;512981;512982;512983;512984;512985;512986;512987;512988;512989;512990;512991;512992;512993;512994;512995	512990			4121800	0	3179100	3671700	3640500	7299300	0	0
DNFATMGHGISLNHMYSVTR	A0A059N0D2	A0A059N0D2	YPFIIDPMPNLYFTRDNFATMGHGISLNHM	MGHGISLNHMYSVTRQRETIFGQYIFDYHP	20	0	2250.03	162	181	yes	yes	3	2.767e-05	129.98	8494500	0	0	0	0	0	0	0	0	0	0	0	0	0	0	0	0	0	0	0	10958	176772;176773	2	117799;117800	117800			0	0	0	0	0	0	0	0
LLFDDIPFLEK	A0A059N0D2	A0A059N0D2	PGKELENLMPDYLERLLFDDIPFLEKAQAE	YLERLLFDDIPFLEKAQAEHDAFAELLRSK	11	0	1348.73	37	47	yes	yes	2	0.00021738	154.85	278670000	2203000	2565300	4226500	4718200	6930700	5217700	0	0	0	0	999690	694650	665370	0	0	0	0	0	0	39402	614375;614376;614377;614378;614379;614380;614381;614382;614383;614384;614385;614386;614387;614388;614389;614390;614391;614392;614393;614394;614395;614396;614397;614398;614399;614400;614401;614402;614403;614404	13	401294;401295;401296;401297;401298;401299;401300;401301;401302;401303;401304;401305;401306	401303			3608400	4222800	7762200	11065000	14551000	13627000	0	0
ETIFGQYIFDYHPR	A0A059N0D2	A0A059N0D2	HGISLNHMYSVTRQRETIFGQYIFDYHPRF	RETIFGQYIFDYHPRFAGKEVPRVYDRSES	14	0	1784.85	184	197	yes	yes	3	0.0020821	102.33	26570000	0	0	0	0	0	0	0	0	0	0	0	0	0	0	0	0	0	0	0	18261	285424;285425;285426;285427	7	189816;189817;189818;189819;189820;189821;189822	189818			0	0	0	0	0	0	0	0
FMHLDTVFTMIDYDK	A0A059N0D2	A0A059N0D2	GFKNILAFDIGEHRKFMHLDTVFTMIDYDK	FMHLDTVFTMIDYDKFTIHPEIEGGLVVYS	15	0	1874.86	269	283	yes	yes	3	0.0032865	91.812	13593000	0	0	0	0	0	0	0	0	0	0	0	0	0	0	0	0	0	0	0	21124	330685;330686;330687;330688;330689;330690;330691	5	218976;218977;218978;218979;218980	218979			0	0	0	0	0	0	0	0
YLHLDNVQLIR	A0A059N0D2	A0A059N0D2	QITKEKDTLDNILCKYLHLDNVQLIRCGAG	ILCKYLHLDNVQLIRCGAGNLTAAAREQWN	11	0	1382.77	323	333	yes	yes	3	0.0035116	107.11	87305000	0	2271200	2253000	1512400	3912800	1813700	0	0	0	0	0	0	0	0	0	0	0	0	0	72416	1121667;1121668;1121669;1121670;1121671;1121672;1121673;1121674;1121675;1121676;1121677;1121678;1121679;1121680;1121681;1121682;1121683;1121684;1121685	4	737411;737412;737413;737414	737412			0	3738700	4137800	3547000	8214900	4736900	0	0
CGAGNLTAAAR	A0A059N0D2	A0A059N0D2	ILCKYLHLDNVQLIRCGAGNLTAAAREQWN	QLIRCGAGNLTAAAREQWNDGSNTLAIAPG	11	0	1060.51	334	344	yes	yes	2	0.0038548	131.5	42535000	0	0	0	0	596390	0	0	0	0	0	0	0	0	0	0	417850	0	0	0	7685	124942;124943;124944;124945;124946;124947;124948;124949;124950;124951;124952;124953;124954;124955	5	82579;82580;82581;82582;82583	82581			0	0	0	0	1252100	0	0	0
AQAEHDAFAELLR	A0A059N0D2	A0A059N0D2	YLERLLFDDIPFLEKAQAEHDAFAELLRSK	EKAQAEHDAFAELLRSKDIEVVYLEDLAAE	13	0	1469.73	48	60	yes	yes	3	0.0041669	94.09	104750000	0	1362600	0	0	0	901860	0	0	0	0	0	0	0	0	0	0	0	0	0	5391	89728;89729;89730;89731;89732;89733;89734;89735;89736;89737;89738;89739;89740;89741;89742	5	59392;59393;59394;59395;59396	59393			0	2243000	0	0	0	2355400	0	0
ELENLMPDYLER	A0A059N0D2	A0A059N0D2	EIGKLKTVMLHRPGKELENLMPDYLERLLF	PGKELENLMPDYLERLLFDDIPFLEKAQAE	12	0	1520.72	25	36	yes	yes	2	0.029366	91.549	17568000	0	0	0	0	0	0	0	0	0	0	0	0	0	0	0	0	0	0	0	16032	251915;251916;251917	1	167963	167963			0	0	0	0	0	0	0	0
EVVAIGISQR	A0A059N0D2	A0A059N0D2	ESTRIEGGDELILSKEVVAIGISQRTDAAS	LILSKEVVAIGISQRTDAASIEKIARNIFE	10	0	1070.61	226	235	yes	yes	2	0.038267	94.692	15849000	0	0	0	2139200	3257400	0	1294400	0	1326600	1394500	0	0	0	0	0	0	0	0	0	18955	295163;295164;295165;295166;295167;295168;295169;295170	2	196521;196522	196521			0	0	0	5016700	6838900	0	3967700	0
NILAFDIGEHR	A0A059N0D2	A0A059N0D2	EKIARNIFEQKLGFKNILAFDIGEHRKFMH	LGFKNILAFDIGEHRKFMHLDTVFTMIDYD	11	0	1283.66	257	267	yes	yes	3	0.04964	59.265	21558000	0	1760800	1908100	2379600	2376900	402570	0	0	0	0	0	0	0	0	0	0	0	0	0	46988	727575;727576;727577;727578;727579;727580;727581;727582	1	473936	473936			0	2898500	3504300	5580700	4990300	1051400	0	0
GSSETVEWEDGNTYPLLR	A0A059N0K6	A0A059N0K6	MDSTTGFKFLSGSTKGSSETVEWEDGNTYP	ETVEWEDGNTYPLLRVEVTSDSHPFYTGRQ	18	0	2051.94	40	57	yes	yes	2	4.9814e-25	193.15	39437000	0	0	0	0	0	0	0	0	0	0	0	0	0	0	0	0	0	0	0	26208	409131;409132;409133;409134;409135;409136;409137;409138;409139;409140;409141;409142	12	270320;270321;270322;270323;270324;270325;270326;270327;270328;270329;270330;270331;270332	270323			0	0	0	0	0	0	0	0
VEVTSDSHPFYTGR	A0A059N0K6	A0A059N0K6	ETVEWEDGNTYPLLRVEVTSDSHPFYTGRQ	RVEVTSDSHPFYTGRQKFTQADGRVDRFNK	14	0	1593.74	58	71	yes	yes	2;3	0.0012044	128.68	94031000	0	0	0	0	0	0	0	0	0	0	0	0	0	0	0	0	0	0	0	65228	1003335;1003336;1003337;1003338;1003339;1003340;1003341;1003342;1003343;1003344;1003345;1003346	8	658798;658799;658800;658801;658802;658803;658804;658805	658800			0	0	0	0	0	0	0	0
FSMESAQEIATHILETAK	A0A059N0L0	A0A059N0L0	AGMNLPMVIEAYASRFSMESAQEIATHILE	ESAQEIATHILETAKDGVKVKPEELQPAEA	18	0	2004.98	159	176	yes	yes	3	6.2344e-05	139.49	41323000	0	0	0	0	0	0	0	0	0	0	0	0	0	912770	0	0	0	0	0	21704	339399;339400;339401;339402;339403;339404;339405;339406;339407;339408;339409;339410;339411;339412	5	224688;224689;224690;224691;224692;224693	224692			0	0	0	0	0	0	0	0
VLSMGQEDVDTFDELK	A0A059N0L0	A0A059N0L0	VGSMAHSVGKVVVSKVLSMGQEDVDTFDEL	LSMGQEDVDTFDELKAKGIKFDVRKVPNDS	16	0	1824.85	335	350	yes	yes	2	0.00068606	134.18	72649000	0	0	0	0	0	0	1865300	0	0	0	0	0	0	0	0	0	0	0	0	67357	1039546;1039547;1039548;1039549;1039550;1039551;1039552;1039553;1039554;1039555;1039556;1039557;1039558;1039559;1039560	8	682350;682351;682352;682353;682354;682355;682356;682357;682358;682359	682355			0	0	0	0	0	0	5717600	0
ALLLFENPEDVLK	A0A059N0L0	A0A059N0L0	KMIEVAKDPRFGNTKALLLFENPEDVLKVV	TKALLLFENPEDVLKVVEGGVEIPEVNVGS	13	0	1499.82	295	307	yes	yes	2	0.0012538	131.52	94161000	311700	0	0	0	576460	0	0	0	0	0	0	246040	169610	0	0	0	0	0	0	4216	71881;71882;71883;71884;71885;71886;71887;71888;71889;71890;71891;71892;71893;71894;71895;71896;71897;71898;71899;71900;71901;71902	8	47392;47393;47394;47395;47396;47397;47398;47399	47394			510560	0	0	0	1210300	0	0	0
VKPEELQPAEAPK	A0A059N0L0	A0A059N0L0	EIATHILETAKDGVKVKPEELQPAEAPKAA	VKVKPEELQPAEAPKAAATEDAQPKGSLPP	13	1	1434.77	181	193	yes	yes	3	0.0028934	120.53	41631000	0	0	0	0	0	0	0	0	0	0	0	0	0	0	0	0	0	0	0	66728	1029619;1029620;1029621;1029622;1029623;1029624	2	675869;675870	675870			0	0	0	0	0	0	0	0
LIEQAAPPGVK	A0A059N0L0	A0A059N0L0	IVVSDAVAKDDLRKKLIEQAAPPGVKANVI	LRKKLIEQAAPPGVKANVIPISKMIEVAKD	11	0	1121.64	262	272	yes	yes	2	0.039551	88.819	32659000	0	0	0	0	0	0	0	0	0	0	0	0	0	0	0	0	0	0	0	38684	603138;603139;603140;603141;603142;603143	2	394102;394103	394103			0	0	0	0	0	0	0	0
DALPTGALHTLEHLLAVNMR	A0A059N0L4	A0A059N0L4	ALVEKYDLRFLQPNKDALPTGALHTLEHLL	GALHTLEHLLAVNMRDELKGIIDISPMGCR	20	0	2171.15	45	64	yes	yes	3;4	0.0034488	71.558	20078000	0	0	0	0	0	0	0	0	0	0	0	0	0	0	0	0	0	0	0	8327	134744;134745;134746	2	89453;89454	89453			0	0	0	0	0	0	0	0
VINTEVVPAVSAK	A0A059N0L4	A0A059N0L4	SPQEIRDALVNVLNKVINTEVVPAVSAKEC	NKVINTEVVPAVSAKECGNYKDHSLFAAKE	13	0	1325.76	106	118	yes	yes	2	0.0035133	119.34	39895000	2059100	2333800	1271500	1502700	1433100	1284700	0	0	0	0	0	0	0	0	0	0	0	0	0	66511	1026446;1026447;1026448;1026449;1026450;1026451;1026452;1026453;1026454;1026455;1026456	3	673717;673718;673719	673717			3372700	3841600	2335200	3524200	3008800	3355500	0	0
VESFELDHNTVK	A0A059N0L4	A0A059N0L4	______________________________	MARVESFELDHNTVKAPYVRLAGTEQNGDA	12	0	1416.69	4	15	yes	yes	2	0.051985	83.081	2825600	0	0	0	0	0	0	0	0	0	0	0	0	0	0	0	0	0	0	0	65128	1001452;1001453	1	657538	657538			0	0	0	0	0	0	0	0
LAGTEQNGDALVEK	A0A059N0L4	A0A059N0L4	SFELDHNTVKAPYVRLAGTEQNGDALVEKY	RLAGTEQNGDALVEKYDLRFLQPNKDALPT	14	0	1443.72	21	34	yes	yes	3	0.052177	55.105	2495600	0	0	0	1136200	0	0	0	0	0	315700	0	0	0	0	0	0	0	0	0	35920	557437;557438;557439;557440	1	364791	364791			0	0	0	2664600	0	0	0	0
IMPSSEFLLAHSLQAFDENNALK	A0A059N0R1	A0A059N0R1	AHLRQILDAPELKARIMPSSEFLLAHSLQA	LAHSLQAFDENNALKDSEQIDKLAGLFADF	23	0	2574.28	136	158	yes	yes	3	0.00020765	87.963	8706100	0	0	0	0	0	0	0	0	0	0	0	0	0	0	0	0	0	0	0	32081	502912;502913;502914;502915	1	330362	330362			0	0	0	0	0	0	0	0
QLLQFMQHYFAQEADIELVEIVDFPMFNK	A0A059N0R1	A0A059N0R1	IIGLVGTNSEQSTNRQLLQFMQHYFAQEAD	DIELVEIVDFPMFNKPEDKVLPEIVKTVAE	29	0	3542.73	19	47	yes	yes	3	0.037054	38.146	100400000	0	0	0	0	0	0	0	2915300	3545400	1772400	0	0	0	0	0	0	0	0	0	51929	798225;798226;798227;798228;798229;798230;798231;798232;798233;798234;798235	4	520836;520837;520838;520839	520839			0	0	0	0	0	0	0	8492500
SKEEYEEDSETVQDK	A0A059N0T5	A0A059N0T5	HLDVIEVNVNVVDIKSKEEYEEDSETVQDK	SKEEYEEDSETVQDKVTGAAKSTGEFASEQ	15	1	1814.77	133	147	yes	yes	2;3	0	411.27	441940000	0	0	0	1592800	1296500	894040	0	0	0	0	0	0	0	0	0	0	0	0	0	56165	856209;856210;856211;856212;856213;856214;856215;856216;856217;856218;856219;856220;856221;856222;856223;856224;856225;856226;856227;856228;856229;856230;856231;856232;856233;856234;856235;856236;856237;856238;856239;856240;856241;856242;856243;856244;856245;856246	33	559544;559545;559546;559547;559548;559549;559550;559551;559552;559553;559554;559555;559556;559557;559558;559559;559560;559561;559562;559563;559564;559565;559566;559567;559568;559569;559570;559571;559572;559573;559574;559575;559576	559547			0	0	0	3735400	2722100	2335000	0	0
STGEFASEQTEK	A0A059N0T5	A0A059N0T5	EDSETVQDKVTGAAKSTGEFASEQTEKAKK	AAKSTGEFASEQTEKAKKAVNKGTEQVKEN	12	0	1312.58	154	165	yes	yes	2	1.4963e-205	290.43	126490000	538350	0	0	1471700	1110000	952570	256130	0	0	0	377320	0	0	0	0	0	0	0	0	57955	880622;880623;880624;880625;880626;880627;880628;880629;880630;880631;880632;880633;880634;880635;880636;880637;880638;880639;880640;880641;880642;880643;880644;880645	14	576288;576289;576290;576291;576292;576293;576294;576295;576296;576297;576298;576299;576300;576301;576302	576288			881810	0	0	3451400	2330500	2487900	785120	0
EEYEEDSETVQDK	A0A059N0T5	A0A059N0T5	DVIEVNVNVVDIKSKEEYEEDSETVQDKVT	SKEEYEEDSETVQDKVTGAAKSTGEFASEQ	13	0	1599.64	135	147	yes	yes	2	1.5314e-40	219.5	11242000	0	0	0	0	0	0	0	0	0	0	0	0	0	0	0	0	0	0	0	14189	224852;224853;224854;224855;224856;224857	5	149852;149853;149854;149855;149856;149857	149855			0	0	0	0	0	0	0	0
LVNTDNVTAGIDTEVGKK	A0A059N0T5	A0A059N0T5	LLTVDGGFFSNIAEKLVNTDNVTAGIDTEV	TDNVTAGIDTEVGKKQVAVDMDIVVEYGKD	18	1	1872.98	65	82	yes	yes	3	0.0021774	100.69	31106000	0	0	0	0	0	0	0	0	0	0	0	0	0	0	0	0	0	0	0	42710	664154;664155;664156	2	432709;432710	432709			0	0	0	0	0	0	0	0
LVNTDNVTAGIDTEVGK	A0A059N0T5	A0A059N0T5	LLTVDGGFFSNIAEKLVNTDNVTAGIDTEV	NTDNVTAGIDTEVGKKQVAVDMDIVVEYGK	17	0	1744.88	65	81	yes	yes	2	0.022729	79.639	20249000	0	0	0	0	0	0	0	0	0	0	0	0	0	0	0	0	0	0	0	42709	664149;664150;664151;664152;664153	2	432707;432708	432707			0	0	0	0	0	0	0	0
FTVLTPVGLLPIAVSGADIDR	A0A059N0U2	A0A059N0U2	EGWETFVIPDDVGGRFTVLTPVGLLPIAVS	VGLLPIAVSGADIDRLMEGANDARKEYGAT	21	0	2153.21	208	228	yes	yes	3	1.8178e-06	134.52	24633000	0	0	0	469710	0	0	0	0	0	0	0	0	0	0	0	0	0	0	0	21973	343683;343684;343685;343686;343687;343688;343689;343690;343691;343692	3	227420;227421;227422	227420			0	0	0	1101600	0	0	0	0
IYATTDR	A0A059N0U2	A0A059N0U2	ELLINKYGKEEANKRIYATTDRAKGAVKVE	GKEEANKRIYATTDRAKGAVKVEADAEGWE	7	0	838.418	175	181	yes	yes	2	0.038092	143.37	41721000	0	0	0	0	0	0	0	0	902060	0	0	0	1615500	0	0	0	0	0	0	34299	537339;537340;537341;537342;537343;537344;537345;537346;537347	1	352848	352848			0	0	0	0	0	0	0	0
AAIEFLTHSFNNLLSK	A0A059N0U2	A0A059N0U2	VLVVIGIGGSYLGARAAIEFLTHSFNNLLS	AIEFLTHSFNNLLSKEERKAPQIFFAGNSI	16	0	1803.95	90	105	yes	yes	3	0.055614	49.988	3965100	0	0	0	0	0	0	0	0	0	0	0	0	0	0	0	0	0	0	0	420	9083;9084;9085	1	5882	5882			0	0	0	0	0	0	0	0
EEGIEEIPAMGETFDPNLHQAVQTVPASEETPADTIVEVLQK	A0A059N0X0	A0A059N0X0	KGISMVLESITVALKEEGIEEIPAMGETFD	SEETPADTIVEVLQKGYKLQDRVLRPSMVI	42	0	4561.21	120	161	yes	yes	4	9.3758e-06	57.605	14784000	0	0	0	0	0	0	0	0	0	0	0	0	0	0	0	0	0	0	0	13885	221025;221026;221027	3	147553;147554;147555	147553			0	0	0	0	0	0	0	0
QYNPVILVDIMEALQSGQLK	A0A059N0X1	A0A059N0X1	AKFGMGISSAMIYLRQYNPVILVDIMEALQ	ILVDIMEALQSGQLKIGKSEIEAWLMTQDV	20	0	2258.2	48	67	yes	yes	2;3	1.5363e-09	164.69	56561000	1460200	923470	1038600	195010	956300	0	0	0	0	0	0	0	0	301740	0	0	0	0	0	53547	819405;819406;819407;819408;819409;819410;819411;819412;819413;819414;819415;819416;819417;819418;819419;819420;819421;819422;819423;819424;819425;819426;819427;819428;819429;819430;819431;819432;819433;819434;819435	9	535112;535113;535114;535115;535116;535117;535118;535119;535120	535115			2391700	1520100	1907500	457330	2007800	0	0	0
FDPYINVDPGTMSPYQHGEVFVTDDGAETDLDLGHYER	A0A059N0Z0	A0A059N0Z0	GRLLKNRGLKVTIQKFDPYINVDPGTMSPY	DDGAETDLDLGHYERFIDINLNKYSNVTTG	38	0	4298.9	40	77	yes	yes	4	0.001796	55.777	18320000	0	0	0	0	0	0	0	0	0	0	0	0	0	0	0	0	0	0	0	19894	311245;311246;311247;311248;311249	3	206882;206883;206884;206885	206885			0	0	0	0	0	0	0	0
TAAAYGNEDVVQER	A0A059N0Z0	A0A059N0Z0	LRLGLYPCKLKKGTKTAAAYGNEDVVQERH	KTAAAYGNEDVVQERHRHRYEFNNKYRQLF	14	0	1521.71	446	459	yes	yes	2	0.0034839	138.45	0	0	0	0	0	0	0	0	0	0	0	0	0	0	0	0	0	0	0	0	58814	893543	1	585127	585127			0	0	0	0	0	0	0	0
SYTPQEVSAMILQYLK	A0A059N0Z4	A0A059N0Z4	RHMGEAGYKVDVEGKSYTPQEVSAMILQYL	YTPQEVSAMILQYLKGFAEDYLGEKVEKAV	16	0	1869.95	84	99	yes	yes	3	5.2392e-05	144.88	6150500	0	0	0	0	0	0	0	0	0	0	0	0	0	0	0	0	0	0	0	58781	892612;892613;892614	3	584314;584315;584316	584314			0	0	0	0	0	0	0	0
QAVTNPNTISSIK	A0A059N0Z4	A0A059N0Z4	SFKNGEIQVGEVAKRQAVTNPNTISSIKRH	KRQAVTNPNTISSIKRHMGEAGYKVDVEGK	13	0	1371.74	56	68	yes	yes	2	0.0079251	106.62	8160300	0	0	0	0	0	0	0	0	0	0	0	0	0	0	0	0	0	0	0	50375	778754	1	508193	508193			0	0	0	0	0	0	0	0
NDADALLFTVDK	A0A059N0Z4	A0A059N0Z4	NAEADKQRKEEVDLRNDADALLFTVDKTLK	DLRNDADALLFTVDKTLKELEGKVDAEEVK	12	0	1320.66	508	519	yes	yes	2	0.016116	101.35	38516000	0	0	0	670410	922050	0	0	0	0	0	0	0	0	0	0	0	0	0	0	45909	712431;712432;712433;712434;712435;712436;712437;712438	2	463907;463908	463907			0	0	0	1572300	1935800	0	0	0
AAIEANDIEQMK	A0A059N0Z4	A0A059N0Z4	AEEVKKAEDARDELKAAIEANDIEQMKAKR	ELKAAIEANDIEQMKAKRDSLNEIVQNLTV	12	0	1331.64	545	556	yes	yes	2	0.060408	80.706	46570000	0	0	0	0	0	0	0	0	0	0	0	0	0	0	0	0	0	0	0	410	8909;8910;8911	1	5758	5758			0	0	0	0	0	0	0	0
AVITVPAYFNDAQR	Q876N3	A0A059N0Z4;G8BGE0;Q876N3;A0A0W0E230;A0A0W0CJV0	MKEIAEAKIGKKVEKAVITVPAYFNDAQRQ	KAVITVPAYFNDAQRQATKDAGAISGLNVL	14	0	1563.8	144	157	no	no	2;3	7.5519e-05	172.27	427030000	2559300	3566400	2039800	1047000	0	2402400	0	0	0	0	0	0	0	0	0	0	32555000	13483000	10849000	6840	111646;111647;111648;111649;111650;111651;111652;111653;111654;111655;111656;111657;111658;111659;111660;111661;111662;111663;111664;111665;111666;111667;111668;111669;111670;111671;111672;111673;111674;111675;111676;111677;111678;111679;111680;111681;111682;111683	19	73678;73679;73680;73681;73682;73683;73684;73685;73686;73687;73688;73689;73690;73691;73692;73693;73694;73695;73696;73697	73694			4192100	5870700	3746200	2455300	0	6274400	0	0
EYIEAGKDLEGK	A0A059N106	A0A059N106	NVNTEFQLSFAKATREYIEAGKDLEGKGFD	ATREYIEAGKDLEGKGFDPRKLLAPGKAAI	12	1	1350.67	246	257	yes	yes	2	1.1968e-45	225.93	5958400	0	0	0	0	0	0	0	0	0	0	0	0	0	0	0	0	0	0	0	19233	299893;299894	1	199737	199737			0	0	0	0	0	0	0	0
KGGYAVGGYNTNNLEWTQAILEAAEAK	A0A059N106	A0A059N106	______________________________	NLEWTQAILEAAEAKKAPVLIQTSMGAAKY	27	1	2867.41	15	41	yes	yes	3	7.31e-38	182.48	31238000	0	0	0	0	0	0	0	0	0	0	0	0	0	0	0	0	0	0	0	34886	544326;544327;544328;544329	2	356971;356972	356971			0	0	0	0	0	0	0	0
QMVATGIDYLACGIGNIHGQYPENWK	A0A059N106	A0A059N106	GIIGTGELADIEECKQMVATGIDYLACGIG	CGIGNIHGQYPENWKGLAFDHLQAIAEAVG	26	0	2934.38	161	186	yes	yes	3	2.5395e-21	156.08	116440000	0	0	0	0	0	0	0	0	0	0	0	0	0	0	0	0	0	0	0	52221	802625;802626;802627;802628;802629;802630;802631;802632;802633;802634	10	523796;523797;523798;523799;523800;523801;523802;523803;523804;523805;523806	523802			0	0	0	0	0	0	0	0
GLAFDHLQAIAEAVGSDVPLVLHGGSGIPQEQIEK	A0A059N106	A0A059N106	CGIGNIHGQYPENWKGLAFDHLQAIAEAVG	VLHGGSGIPQEQIEKAISMGISKVNVNTEF	35	0	3594.87	187	221	yes	yes	3;4	1.1248e-18	117.41	590980000	0	0	0	0	1030500	0	0	0	0	0	0	0	0	0	0	0	0	0	0	24729	386793;386794;386795;386796;386797;386798;386799;386800;386801;386802;386803;386804;386805;386806;386807;386808	14	255778;255779;255780;255781;255782;255783;255784;255785;255786;255787;255788;255789;255790;255791	255778			0	0	0	0	2163500	0	0	0
GGYAVGGYNTNNLEWTQAILEAAEAK	A0A059N106	A0A059N106	MPVVSGAEFLKAARKGGYAVGGYNTNNLEW	NLEWTQAILEAAEAKKAPVLIQTSMGAAKY	26	0	2739.31	16	41	yes	yes	2	4.2879e-10	153.22	4286400	0	0	0	0	0	0	0	0	0	0	0	0	0	0	0	0	0	0	0	24110	375403;375404;375405;375406	3	248204;248205;248206	248205			0	0	0	0	0	0	0	0
APVLIQTSMGAAK	A0A059N106	A0A059N106	LEWTQAILEAAEAKKAPVLIQTSMGAAKYM	KKAPVLIQTSMGAAKYMGGYKVAKDMITNL	13	0	1285.71	43	55	yes	yes	2	0.014466	97.813	31909000	0	0	0	0	0	0	0	0	0	0	0	0	0	0	0	0	0	0	0	5350	88822;88823;88824;88825	2	58637;58638	58638			0	0	0	0	0	0	0	0
PVVSGAEFLK	A0A059N106	A0A059N106	______________________________	______________________________	10	0	1045.58	2	11	yes	yes	2	0.055291	87.181	50902000	0	0	0	0	0	0	0	0	0	1707100	0	0	3071300	0	0	0	3909100	3155900	2682500	50028	774374;774375;774376;774377;774378;774379;774380;774381;774382;774383;774384	1	505238	505238			0	0	0	0	0	0	0	0
ISVVDTGAGGENSGANR	A0A059N108	A0A059N108	QLMKEAAQPLGNIDKISVVDTGAGGENSGA	VVDTGAGGENSGANRITNYATNLLAGTQET	17	0	1602.76	422	438	yes	yes	2	3.1448e-11	182.25	47068000	0	0	0	1247200	785300	0	0	0	0	0	0	0	0	0	0	0	0	0	0	33299	521081;521082;521083;521084;521085;521086;521087;521088;521089;521090;521091	11	342104;342105;342106;342107;342108;342109;342110;342111;342112;342113;342114;342115	342105			0	0	0	2924900	1648700	0	0	0
IGSSVEEIATAAEQFLGK	A0A059N108	A0A059N108	EQGVPVMCDGTSIIKIGSSVEEIATAAEQF	SVEEIATAAEQFLGKTTEELENEAREVLEG	18	0	1848.95	107	124	yes	yes	3	1.2496e-07	165.58	43853000	0	0	0	0	646070	1089500	0	0	0	0	0	0	0	0	0	0	0	0	0	30761	480599;480600;480601;480602;480603;480604;480605;480606;480607;480608;480609;480610;480611;480612;480613	8	316523;316524;316525;316526;316527;316528;316529;316530	316529			0	0	0	0	1356400	2845500	0	0
AQQHVVEQEMEVK	A0A059N108	A0A059N108	AKAKADQAYNLESARAQQHVVEQEMEVKVV	ARAQQHVVEQEMEVKVVERQKQIELEEKEI	13	0	1553.75	278	290	yes	yes	2	0.00019705	170.4	1050700	0	0	0	0	0	0	0	0	0	0	0	0	0	0	0	0	0	0	0	5617	93350;93351;93352;93353;93354	6	61885;61886;61887;61888;61889;61890	61888			0	0	0	0	0	0	0	0
ADQAYNLESAR	A0A059N108	A0A059N108	KLALYKQEQDIAKAKADQAYNLESARAQQH	AKAKADQAYNLESARAQQHVVEQEMEVKVV	11	0	1236.57	267	277	yes	yes	2	0.0043847	128.35	18806000	0	0	0	0	0	0	0	0	0	0	0	0	0	0	0	0	0	0	0	1285	24582;24583;24584;24585	2	16474;16475	16474			0	0	0	0	0	0	0	0
EAAQPLGNIDK	A0A059N108	A0A059N108	AVLSMVMEMLPQLMKEAAQPLGNIDKISVV	QLMKEAAQPLGNIDKISVVDTGAGGENSGA	11	0	1154.59	411	421	yes	yes	2	0.014322	108.43	84687000	0	0	0	0	0	0	7384600	8142200	7650300	6618900	0	4526200	0	0	0	0	0	0	1165100	12718	203196;203197;203198;203199;203200;203201;203202;203203;203204;203205;203206;203207;203208;203209;203210;203211;203212;203213;203214;203215	6	135652;135653;135654;135655;135656;135657	135652			0	0	0	0	0	0	22636000	23719000
TLEEGQAVTFEIEEGQR	A0A059N131	A0A059N131	DVFVHFSAIQGDGFKTLEEGQAVTFEIEEG	EEGQAVTFEIEEGQRGPQATNVTKA_____	17	0	1934.92	40	56	yes	yes	2	0.00030555	166.38	147590000	0	0	0	0	0	658400	0	0	0	0	0	0	0	0	0	0	0	0	0	61175	932361;932362;932363;932364;932365;932366;932367;932368;932369;932370;932371;932372;932373;932374;932375;932376;932377;932378;932379;932380;932381;932382;932383;932384;932385;932386;932387;932388;932389;932390;932391;932392;932393;932394;932395;932396;932397;932398;932399;932400;932401;932402;932403;932404;932405;932406;932407;932408;932409;932410;932411;932412;932413;932414;932415;932416;932417;…	48	611311;611312;611313;611314;611315;611316;611317;611318;611319;611320;611321;611322;611323;611324;611325;611326;611327;611328;611329;611330;611331;611332;611333;611334;611335;611336;611337;611338;611339;611340;611341;611342;611343;611344;611345;611346;611347;611348;611349;611350;611351;611352;611353;611354;611355;611356;611357;611358;611359	611347			0	0	0	0	0	1719600	0	0
GPQATNVTK	A0A1C7G2X1	A0A059N131;A0A1C7G2X1	DEGAEVEFDVVNGAKGPQATNVTKL_____	VVNGAKGPQATNVTKL______________	9	0	914.482	56	64	no	no	2	0.018049	121.09	480060000	0	0	0	0	0	0	0	0	0	0	0	0	0	0	0	0	0	0	0	25747	402365;402366;402367;402368;402369;402370;402371;402372;402373	2	265739;265740	265740			0	0	0	0	0	0	0	0
VDADFPTFQILDQDGK	A0A059N140	A0A059N140	AKKQKPIDFKELMAKVDADFPTFQILDQDG	DADFPTFQILDQDGKIVNEDLVPDLSDEEL	16	0	1807.86	19	34	yes	yes	2	0.00036757	140.01	22409000	0	0	0	0	0	0	0	0	0	0	0	0	0	0	0	0	0	0	0	64258	986165;986166;986167;986168;986169;986170;986171;986172;986173	4	647514;647515;647516;647517	647514			0	0	0	0	0	0	0	0
IVNEDLVPDLSDEELVELMTR	A0A059N140	A0A059N140	DADFPTFQILDQDGKIVNEDLVPDLSDEEL	VPDLSDEELVELMTRMVWSRVLDQRSTALN	21	0	2428.2	35	55	yes	yes	2	0.0008455	118.21	0	0	0	0	0	0	0	0	0	0	0	0	0	0	0	0	0	0	0	0	34021	532879	1	349824	349824			0	0	0	0	0	0	0	0
LGFFAPTAGQEASQLASQFAMEK	A0A059N140	A0A059N140	RVLDQRSTALNRQGRLGFFAPTAGQEASQL	GQEASQLASQFAMEKEDYLLPGYRDVPQLV	23	0	2428.17	75	97	yes	yes	3	0.015724	73.672	0	0	0	0	0	0	0	0	0	0	0	0	0	0	0	0	0	0	0	0	37945	592480	1	387402	387402			0	0	0	0	0	0	0	0
NNPGVIQSNTEALSNLGSGK	A0A059N159	A0A059N159	NQQGIEVLQWIADQKNNPGVIQSNTEALSN	IQSNTEALSNLGSGKTDAFLSGPWSKNDVE	20	0	1999	234	253	yes	yes	2	0.0017348	118.52	0	0	0	0	0	0	0	0	0	0	0	0	0	0	0	0	0	0	0	0	47894	742481;742482;742483	3	483824;483825;483826	483826			0	0	0	0	0	0	0	0
MQAPILEQLSEEYDEDEVK	A0A059N169	A0A059N169	LVLIDFWATWCGPCRMQAPILEQLSEEYDE	ILEQLSEEYDEDEVKIVKMDVDENPATPAS	19	0	2265.04	33	51	yes	yes	2	9.06e-28	199.38	40764000	0	0	0	0	0	0	0	0	0	0	0	0	0	0	0	0	0	0	0	44861	696668;696669;696670;696671;696672;696673;696674;696675;696676;696677	10	453664;453665;453666;453667;453668;453669;453670;453671;453672;453673	453669			0	0	0	0	0	0	0	0
MDVDENPATPASFGIMSIPTLLLK	A0A059N169	A0A059N169	QLSEEYDEDEVKIVKMDVDENPATPASFGI	PASFGIMSIPTLLLKKDGEVVEKAVGVHTK	24	0	2559.3	55	78	yes	yes	3	7.4685e-05	99.13	22949000	0	0	0	0	0	0	0	0	0	0	0	0	0	0	0	0	0	0	0	43673	677025;677026;677027;677028;677029;677030;677031	4	440663;440664;440665;440666	440665			0	0	0	0	0	0	0	0
QIIQQVEALQ	A0A059N199	A0A059N199	VPVSDFDREVWGTPKQIIQQVEALQ_____	WGTPKQIIQQVEALQ_______________	10	0	1168.65	69	78	yes	yes	2	0.00075581	161.68	126860000	0	0	0	0	0	0	0	0	0	0	0	0	0	0	0	0	0	0	0	51468;51469	792422;792423;792424;792425;792426;792427;792428;792429;792430;792431;792432;792433;792434;792435;792436;792437;792438	5	517178;517179;517180;517181;517182	517178			0	0	0	0	0	0	0	0
SWYPIDSIDEEVTHGLEEDEEDAPR	A0A059N1D1	A0A059N1D1	DGSFISLGDNRWGLRSWYPIDSIDEEVTHG	EVTHGLEEDEEDAPRRRKRKKVNAFITNPN	25	0	2930.27	83	107	yes	yes	3	4.5398e-06	117.01	27945000	0	0	0	0	0	0	0	0	0	0	0	0	0	0	0	0	0	0	0	58615	889732;889733;889734;889735;889736;889737;889738	6	582282;582283;582284;582285;582286;582287;582288;582289	582282			0	0	0	0	0	0	0	0
TADQAGLIIPVVISVYEDR	A0A059N1F2	A0A059N1F2	AGINIMGFTKEFNARTADQAGLIIPVVISV	AGLIIPVVISVYEDRSFTFITKTPPAAVLL	19	0	2058.1	46	64	yes	yes	3	0.00048263	98.804	48928000	0	0	0	0	0	0	0	0	0	0	0	0	0	0	0	0	0	0	0	58879	894403;894404;894405;894406;894407;894408;894409;894410;894411;894412;894413	5	585680;585681;585682;585683;585684	585680			0	0	0	0	0	0	0	0
TPPAAVLLK	A0A1C7IEU9	A0A059N1F2;A0A073JNE1;A0A1C7IEU9	VITVYADRSFSFITKTPPAAVLLKKACNLK	FSFITKTPPAAVLLKKACNLKSGSGVPNKT	9	0	908.569	72	80	no	no	2	0.011894	134.06	5437900000	84583000	102440000	107220000	126790000	132540000	51310000	114220000	116700000	102210000	30556000	35520000	93539000	40067000	0	0	0	0	0	0	62027	946610;946611;946612;946613;946614;946615;946616;946617;946618;946619;946620;946621;946622;946623;946624;946625;946626;946627;946628;946629;946630;946631;946632;946633;946634;946635;946636;946637;946638;946639;946640;946641;946642;946643;946644;946645;946646;946647;946648;946649;946650;946651;946652;946653;946654;946655;946656;946657;946658;946659;946660;946661;946662;946663;946664;946665;946666;…	26	620870;620871;620872;620873;620874;620875;620876;620877;620878;620879;620880;620881;620882;620883;620884;620885;620886;620887;620888;620889;620890;620891;620892;620893;620894;620895	620879			138550000	168630000	196910000	297350000	278270000	134010000	350100000	339960000
EAVSKEEAEALK	A0A059N1H3	A0A059N1H3	KEAKAVVDGAPAPVKEAVSKEEAEALKAAL	PVKEAVSKEEAEALKAALEEVGASVTVK__	12	1	1302.67	98	109	yes	yes	3	0.00469	117.95	87121000	0	0	0	0	1160500	0	0	0	0	0	0	0	0	0	364530	0	0	0	0	13298	212365;212366;212367;212368;212369;212370;212371;212372;212373;212374	3	141790;141791;141792	141791			0	0	0	0	2436500	0	0	0
AVVDGAPAPVK	A0A059N1H3	A0A059N1H3	KAVREATGLGLKEAKAVVDGAPAPVKEAVS	KEAKAVVDGAPAPVKEAVSKEEAEALKAAL	11	0	1022.58	87	97	yes	yes	2	0.029853	93.598	376440000	0	0	0	0	0	0	0	0	0	0	5630300	4421800	0	0	0	0	0	0	0	7140	116377;116378;116379;116380;116381;116382;116383;116384;116385;116386;116387;116388;116389;116390;116391	6	76764;76765;76766;76767;76768;76769	76766			0	0	0	0	0	0	0	0
LPDIGEGIAEGEIVK	A0A059N1I1	A0A059N1I1	______________________________	LPDIGEGIAEGEIVKWFVKPGDTINEDDTL	15	0	1538.82	7	21	yes	no	2;3	2.4544e-10	187.62	215500000	0	0	0	0	0	0	0	0	0	0	0	0	0	0	0	0	0	0	0	40539	632192;632193;632194;632195;632196;632197;632198;632199;632200;632201;632202;632203;632204	7	412724;412725;412726;412727;412728;412729;412730;412731;412732	412724			0	0	0	0	0	0	0	0
AEASAPAASTGVVAAADPNKR	A0A059N1I1	A0A059N1I1	SAAPSVAAPATDAPKAEASAPAASTGVVAA	AASTGVVAAADPNKRVLAMPSVRQYAREKD	21	1	1952.99	208	228	yes	yes	3	1.735e-05	129.89	15526000	0	0	0	0	0	0	0	0	0	0	0	0	0	0	0	0	0	0	0	1448	27557;27558	3	18464;18465;18466	18466			0	0	0	0	0	0	0	0
FPILNASIDDAAQEIVYK	A0A059N1I1	A0A059N1I1	FLPYVVKALTSTVQKFPILNASIDDAAQEI	LNASIDDAAQEIVYKNYFNIGIATDTDHGL	18	0	2006.04	380	397	yes	yes	2	0.00029639	135.04	18037000	0	0	0	0	0	0	0	0	0	0	0	0	0	0	0	0	0	0	0	21374	334210;334211;334212;334213;334214;334215;334216;334217	10	221129;221130;221131;221132;221133;221134;221135;221136;221137;221138;221139	221130			0	0	0	0	0	0	0	0
ADIDAFVSGGSQAAPATEAAATEAAPK	A0A059N1I1	A0A059N1I1	ITQVTATGKGGRVIKADIDAFVSGGSQAAP	AAPATEAAATEAAPKAEAAAPKAAPKAFTS	27	0	2516.2	261	287	yes	yes	3	0.0028252	55.394	3928400	0	0	0	0	0	0	0	0	0	0	0	0	0	0	0	0	0	0	0	1152	22525	1	15057	15057			0	0	0	0	0	0	0	0
NYFNIGIATDTDHGLYVPNVK	A0A059N1I1	A0A059N1I1	LNASIDDAAQEIVYKNYFNIGIATDTDHGL	IATDTDHGLYVPNVKNANTKSMFAIADEIN	21	0	2350.16	398	418	yes	yes	3	0.026636	68.088	17878000	0	0	0	0	0	0	0	0	0	0	0	0	0	0	0	0	0	0	0	49318	766036;766037;766038	0	499739	499739			0	0	0	0	0	0	0	0
LLADPELLLMEG	A0A059N1I1	A0A059N1I1	VDGATAQKAMNNIKRLLADPELLLMEG___	IKRLLADPELLLMEG_______________	12	0	1312.69	528	539	yes	yes	2	0.031262	90.657	42207000	0	0	489750	236180	448120	0	0	0	0	0	0	0	0	0	0	0	0	0	0	39145	609565;609566;609567;609568;609569;609570;609571;609572;609573;609574;609575;609576	5	398116;398117;398118;398119;398120	398118			0	0	899450	553900	940830	0	0	0
LIGIVGSNADSSYNR	A0A059N1I4	A0A059N1I4	______________________________	LIGIVGSNADSSYNRLLLQYIGKEFYKMFD	15	0	1564.78	3	17	yes	yes	2	0.00025279	151.79	16627000	0	0	0	0	0	0	0	0	0	0	0	0	0	0	0	0	0	0	0	38733	603951;603952;603953;603954;603955;603956;603957	5	394631;394632;394633;394634;394635	394635			0	0	0	0	0	0	0	0
QILDAPGVNAIVMPGNEFLLGK	A0A059N1I4	A0A059N1I4	SYYDQGTSRAQLHLRQILDAPGVNAIVMPG	VNAIVMPGNEFLLGKAKEAFDENGNLIAEG	22	0	2295.23	124	145	yes	yes	3	0.040025	44.759	10187000	0	0	0	0	0	0	0	0	0	0	0	0	0	0	0	0	0	0	0	51475	792497;792498;792499	1	517220	517220			0	0	0	0	0	0	0	0
FAEIIDNDGVDQDEVSIGK	A0A059N1N7	A0A059N1N7	AFVEGRITTLENMIRFAEIIDNDGVDQDEV	IDNDGVDQDEVSIGKTVTFQELPDGEEEEY	19	0	2062.97	102	120	yes	yes	2	0.0038016	109.84	278340000	0	0	0	0	0	0	0	0	0	0	0	0	0	0	0	0	0	0	0	19441	302740;302741;302742;302743	2	201556;201557	201557			0	0	0	0	0	0	0	0
SFGDLSENSEYESAK	A0A059N1N7	A0A059N1N7	TIKRKEIVERIKIARSFGDLSENSEYESAK	SFGDLSENSEYESAKDEQAFVEGRITTLEN	15	0	1661.71	69	83	yes	yes	2	0.0089164	108.98	0	0	0	0	0	0	0	0	0	0	0	0	0	0	0	0	0	0	0	0	55142	839654;839655	2	548363;548364	548363			0	0	0	0	0	0	0	0
LEQELEELK	A0A059N1N7	A0A059N1N7	MVEKVYPMTLEGKEKLEQELEELKTIKRKE	LEGKEKLEQELEELKTIKRKEIVERIKIAR	9	0	1129.59	45	53	yes	yes	2	0.0090104	143.7	178810000	0	0	0	0	0	0	0	0	0	0	0	0	0	0	0	0	0	0	0	37338	580636;580637	1	379746	379746			0	0	0	0	0	0	0	0
QLVEENTPYNIEYVQLLDEK	A0A059N1R3	A0A059N1R3	TKSLYMEADSDVIVRQLVEENTPYNIEYVQ	NTPYNIEYVQLLDEKHLAYEQEHADFTLTE	20	0	2436.21	35	54	yes	yes	2;3	7.8006e-150	263.15	451770000	0	0	0	0	3211800	0	0	0	0	0	0	0	0	0	0	0	0	0	0	52075;52076	800030;800031;800032;800033;800034;800035;800036;800037;800038;800039;800040;800041;800042;800043;800044;800045;800046;800047;800048;800049;800050;800051;800052;800053;800054;800055;800056;800057;800058;800059;800060	21	522032;522033;522034;522035;522036;522037;522038;522039;522040;522041;522042;522043;522044;522045;522046;522047;522048;522049;522050;522051;522052;522053;522054	522045			0	0	0	0	6743300	0	0	0
VYYQETK	A0A059N1R3	A0A059N1R3	______________________________	______________________________	7	0	929.449	5	11	yes	yes	2	0.042102	153.88	91185000	0	0	0	0	0	0	0	0	0	0	0	0	0	0	0	0	0	0	0	70334	1089356;1089357;1089358;1089359;1089360;1089361;1089362;1089363	1	716273	716273			0	0	0	0	0	0	0	0
EGLLSMLLSVLQAPVR	A0A059N1S8	A0A059N1S8	SSVEQITALAKLPNREGLLSMLLSVLQAPV	GLLSMLLSVLQAPVRNVAYAVKAVAEKNEE	16	0	1724.99	134	149	yes	yes	3	0.00015266	147.7	27984000	0	0	0	0	0	0	0	0	0	0	0	0	0	0	0	0	0	0	0	14801;14802	233904;233905;233906;233907;233908;233909;233910;233911;233912;233913;233914;233915;233916;233917	10	156255;156256;156257;156258;156259;156260;156261;156262;156263;156264	156263		13	0	0	0	0	0	0	0	0
GLTVEEVTNLR	A0A059N1S8	A0A059N1S8	EKFESAASVVIVDYRGLTVEEVTNLRKQLR	VDYRGLTVEEVTNLRKQLRDAGVEMKVIKN	11	0	1229.66	33	43	yes	yes	2	0.055378	83.647	26032000	0	0	0	0	0	0	0	0	0	0	0	0	0	0	0	0	0	0	0	25181	393549;393550;393551;393552;393553;393554	1	260035	260035			0	0	0	0	0	0	0	0
EDGSDVFVHFSAIQGDGFK	A0A059N1V5	A0A059N1V5	VKWFNAEKGFGFISREDGSDVFVHFSAIQG	DVFVHFSAIQGDGFKTLEEGQAVTFDVEDS	19	0	2053.94	21	39	yes	yes	2;3	0	463.7	7247100000	0	0	0	2056500	1566200	0	0	0	0	0	0	0	756480	0	0	0	0	0	0	13496;13497	215098;215099;215100;215101;215102;215103;215104;215105;215106;215107;215108;215109;215110;215111;215112;215113;215114;215115;215116;215117;215118;215119;215120;215121;215122;215123;215124;215125;215126;215127;215128;215129;215130;215131;215132;215133;215134;215135;215136;215137;215138;215139;215140;215141;215142;215143;215144;215145;215146;215147;215148;215149;215150;215151;215152;215153;215154;…	277	143575;143576;143577;143578;143579;143580;143581;143582;143583;143584;143585;143586;143587;143588;143589;143590;143591;143592;143593;143594;143595;143596;143597;143598;143599;143600;143601;143602;143603;143604;143605;143606;143607;143608;143609;143610;143611;143612;143613;143614;143615;143616;143617;143618;143619;143620;143621;143622;143623;143624;143625;143626;143627;143628;143629;143630;143631;…	143618			0	0	0	4822900	3288100	0	0	0
TLEEGQAVTFDVEDSDR	A0A059N1V5	A0A059N1V5	DVFVHFSAIQGDGFKTLEEGQAVTFDVEDS	EEGQAVTFDVEDSDRGPQAVNVEKN_____	17	0	1909.85	40	56	yes	yes	2;3	0	359.65	5044700000	1027200	0	1335100	1577500	0	2403300	390750	0	371050	1054300	486940	3359900	74608	0	0	1096800	1000300	0	0	61172	931465;931466;931467;931468;931469;931470;931471;931472;931473;931474;931475;931476;931477;931478;931479;931480;931481;931482;931483;931484;931485;931486;931487;931488;931489;931490;931491;931492;931493;931494;931495;931496;931497;931498;931499;931500;931501;931502;931503;931504;931505;931506;931507;931508;931509;931510;931511;931512;931513;931514;931515;931516;931517;931518;931519;931520;931521;…	445	610592;610593;610594;610595;610596;610597;610598;610599;610600;610601;610602;610603;610604;610605;610606;610607;610608;610609;610610;610611;610612;610613;610614;610615;610616;610617;610618;610619;610620;610621;610622;610623;610624;610625;610626;610627;610628;610629;610630;610631;610632;610633;610634;610635;610636;610637;610638;610639;610640;610641;610642;610643;610644;610645;610646;610647;610648;…	610672			1682500	0	2452000	3699500	0	6276900	1197800	0
TLEEGQAVTFDVEDSDRGPQAVNVEK	A0A059N1V5	A0A059N1V5	DVFVHFSAIQGDGFKTLEEGQAVTFDVEDS	VEDSDRGPQAVNVEKN______________	26	1	2832.34	40	65	yes	yes	2;3;4	3.0009e-212	268.6	1653100000	0	0	0	0	0	0	937780	0	0	0	0	0	0	0	0	0	1368300	0	0	61173	932155;932156;932157;932158;932159;932160;932161;932162;932163;932164;932165;932166;932167;932168;932169;932170;932171;932172;932173;932174;932175;932176;932177;932178;932179;932180;932181;932182;932183;932184;932185;932186;932187;932188;932189;932190;932191;932192;932193;932194;932195;932196;932197;932198;932199;932200;932201;932202;932203;932204;932205;932206;932207;932208;932209;932210;932211;…	120	611123;611124;611125;611126;611127;611128;611129;611130;611131;611132;611133;611134;611135;611136;611137;611138;611139;611140;611141;611142;611143;611144;611145;611146;611147;611148;611149;611150;611151;611152;611153;611154;611155;611156;611157;611158;611159;611160;611161;611162;611163;611164;611165;611166;611167;611168;611169;611170;611171;611172;611173;611174;611175;611176;611177;611178;611179;…	611188			0	0	0	0	0	0	2874600	0
TLEEGQAVTFDVEDSDRGPQAVNVEKN	A0A059N1V5	A0A059N1V5	DVFVHFSAIQGDGFKTLEEGQAVTFDVEDS	EDSDRGPQAVNVEKN_______________	27	2	2946.38	40	66	yes	yes	2;3;4	2.4158e-47	217.91	577910000	0	0	0	0	0	0	0	0	0	0	0	0	0	0	0	0	0	0	0	61174	932304;932305;932306;932307;932308;932309;932310;932311;932312;932313;932314;932315;932316;932317;932318;932319;932320;932321;932322;932323;932324;932325;932326;932327;932328;932329;932330;932331;932332;932333;932334;932335;932336;932337;932338;932339;932340;932341;932342;932343;932344;932345;932346;932347;932348;932349;932350;932351;932352;932353;932354;932355;932356;932357;932358;932359;932360	52	611254;611255;611256;611257;611258;611259;611260;611261;611262;611263;611264;611265;611266;611267;611268;611269;611270;611271;611272;611273;611274;611275;611276;611277;611278;611279;611280;611281;611282;611283;611284;611285;611286;611287;611288;611289;611290;611291;611292;611293;611294;611295;611296;611297;611298;611299;611300;611301;611302;611303;611304;611305;611306;611307;611308;611309;611310	611274			0	0	0	0	0	0	0	0
GPQAVNVEKN	A0A059N1V5	A0A059N1V5	EEGQAVTFDVEDSDRGPQAVNVEKN_____	EDSDRGPQAVNVEKN_______________	10	1	1054.54	57	66	yes	yes	2	8.8772e-10	199.89	79689000	0	0	0	0	0	0	0	0	0	0	0	0	0	0	0	0	0	0	0	25749	402383;402384;402385;402386	2	265749;265750	265750			0	0	0	0	0	0	0	0
GPQAVNVEK	A0A059N1V5	A0A059N1V5	EEGQAVTFDVEDSDRGPQAVNVEKN_____	VEDSDRGPQAVNVEKN______________	9	0	940.498	57	65	yes	yes	2	0.0051613	164.96	1681400000	0	0	0	0	0	0	0	0	0	0	0	0	0	0	0	0	0	0	0	25748	402374;402375;402376;402377;402378;402379;402380;402381;402382	8	265741;265742;265743;265744;265745;265746;265747;265748	265742			0	0	0	0	0	0	0	0
GFGFISR	A0A059N1V5	A0A059N1V5	______________________________	VKWFNAEKGFGFISREDGSDVFVHFSAIQG	7	0	782.408	14	20	yes	yes	2	0.041311	148.07	2153100000	0	0	0	0	0	0	0	0	0	0	0	0	0	0	0	0	0	0	0	23625	367787;367788;367789;367790	3	243252;243253;243254	243252			0	0	0	0	0	0	0	0
MEQGTVK	A0A059N1V5	A0A059N1V5;A0A1X8VA57	______________________________	______________________________	7	0	791.385	1	7	yes	no	2	0.052821	132.09	113870000	0	0	0	0	0	2906000	0	0	0	39354	0	10683000	2827900	41640	0	0	0	0	0	43838	679779;679780;679781;679782;679783;679784;679785;679786;679787;679788;679789;679790	1	442374	442374			0	0	0	0	0	7589700	0	0
TMIQAITDALALELEK	A0A059N1V6	A0A059N1V6	______________________________	MIQAITDALALELEKDENVLIFGEDVGNNG	16	0	1758.94	5	20	yes	yes	3	4.9732e-05	144.08	7369300	0	0	0	0	0	0	0	0	0	0	0	0	0	0	0	0	0	0	0	61601	939151;939152;939153;939154	4	615937;615938;615939;615940	615937			0	0	0	0	0	0	0	0
VSAPDTIFPFGQAENIWLPNAK	A0A059N1V6	A0A059N1V6	ISERAVLSLEAPIGRVSAPDTIFPFGQAEN	FPFGQAENIWLPNAKDIEAKAREIVEF___	22	0	2414.23	292	313	yes	yes	3	0.0018201	72.383	10886000	0	0	0	0	0	0	0	0	0	0	0	603370	0	0	0	0	0	0	0	68548	1060643;1060644;1060645;1060646	1	696870	696870			0	0	0	0	0	0	0	0
TVAPLDVETIINSVEK	A0A059N1V6	A0A059N1V6	SLAKDNISAEIIDLRTVAPLDVETIINSVE	VAPLDVETIINSVEKTGRVVVVQEAQKQAG	16	0	1726.94	238	253	yes	yes	3	0.025052	80.534	0	0	0	0	0	0	0	0	0	0	0	0	0	0	0	0	0	0	0	0	62962	963102	1	632078	632078			0	0	0	0	0	0	0	0
AVLSLEAPIGR	A0A059N1V6	A0A059N1V6	QAGVGAMVVSEISERAVLSLEAPIGRVSAP	ISERAVLSLEAPIGRVSAPDTIFPFGQAEN	11	0	1124.66	281	291	yes	yes	2	0.05311	84.213	9277100	0	0	0	0	0	0	0	0	0	0	0	0	0	0	0	0	0	0	0	6913	112777;112778	2	74359;74360	74359			0	0	0	0	0	0	0	0
DNISAEIIDLR	A0A073JNX3	A0A059N1V6;A0A073JNX3	GEVSEAQKAAKKLAKDNISAEIIDLRSLYP	KLAKDNISAEIIDLRSLYPLDTDTIFESIK	11	0	1257.66	227	237	no	no	2	0.028982	125.68	7811100	0	0	0	0	0	0	0	0	0	0	0	0	0	0	0	0	0	0	0	11003	177175;177176;177177	0	118033	118033			0	0	0	0	0	0	0	0
IIDTINEADSDR	A0A059N1W0	A0A059N1W0	LGGTSDGSLGSDPMKIIDTINEADSDREFL	PMKIIDTINEADSDREFLIFADLGSAVLSS	12	0	1360.65	51	62	yes	yes	2	6.0034e-08	188.04	150480000	0	0	0	0	0	0	0	0	563870	0	0	0	0	0	0	0	0	0	0	31004	484127;484128;484129;484130;484131;484132;484133;484134;484135;484136;484137;484138;484139;484140	12	318732;318733;318734;318735;318736;318737;318738;318739;318740;318741;318742;318743	318738			0	0	0	0	0	0	0	0
LIGSPPGYVGYDEAGQLTEK	A0A059N1W2	A0A059N1W2	RFDMSEYMEKHSVSKLIGSPPGYVGYDEAG	PGYVGYDEAGQLTEKVRRNPYSLILLDEIE	20	0	2093.03	519	538	yes	yes	2	8.5157e-13	170.74	14589000	0	0	0	0	0	0	0	0	0	0	0	0	0	0	0	0	0	0	0	38753	604228;604229;604230;604231;604232;604233;604234;604235;604236;604237;604238;604239;604240	15	394801;394802;394803;394804;394805;394806;394807;394808;394809;394810;394811;394812;394813;394814;394815	394811			0	0	0	0	0	0	0	0
EAAAEEAKDEEAIR	A0A059N1Z1	A0A059N1Z1	DELKEKFRKELTEAKEAAAEEAKDEEAIRL	KEAAAEEAKDEEAIRLAVENAEIVELPHVM	14	1	1530.72	288	301	yes	yes	2;3	1.4218e-11	213.38	13029000	0	0	0	0	0	0	0	0	0	0	0	0	0	0	0	0	0	0	0	12656	202203;202204;202205;202206;202207;202208;202209;202210	4	135013;135014;135015;135016	135016			0	0	0	0	0	0	0	0
VLNNDMLEHDIR	A0A059N1Z1	A0A059N1Z1	DLAEQYNMPEAQVRKVLNNDMLEHDIRMKR	VRKVLNNDMLEHDIRMKRAVETITETAVEK	12	0	1467.71	408	419	yes	yes	3	0.0020641	110.08	8597600	0	0	0	0	0	0	0	0	0	0	0	0	0	0	0	0	0	0	0	67236	1037726	1	681202	681202			0	0	0	0	0	0	0	0
EVTDEDVEAR	A0A059N1Z1	A0A059N1Z1	KLGEYKNLTVSKQDREVTDEDVEARLKREQ	SKQDREVTDEDVEARLKREQESQAELVIKE	10	0	1161.52	139	148	yes	yes	2	0.0049823	138.06	40580000	0	0	0	0	349300	0	0	0	0	0	0	0	0	0	0	0	0	0	0	18922	294749;294750;294751;294752;294753;294754;294755;294756;294757	4	196215;196216;196217;196218	196216			0	0	0	0	733350	0	0	0
AVETITETAVEK	A0A059N1Z1	A0A059N1Z1	VLNNDMLEHDIRMKRAVETITETAVEK___	MKRAVETITETAVEK_______________	12	0	1289.67	423	434	yes	yes	2	0.0051044	137.46	14017000	0	0	0	0	0	0	0	0	0	0	0	0	0	0	0	0	0	0	0	6705	109871;109872;109873;109874	4	72605;72606;72607;72608	72607			0	0	0	0	0	0	0	0
AENIEVTQEDIDAEVK	A0A059N1Z1	A0A059N1Z1	ETRTKTNLVIEAVAKAENIEVTQEDIDAEV	ENIEVTQEDIDAEVKDLAEQYNMPEAQVRK	16	0	1801.86	377	392	yes	yes	2	0.0051749	113.99	0	0	0	0	0	0	0	0	0	0	0	0	0	0	0	0	0	0	0	0	1787	32633;32634	2	21892;21893	21893			0	0	0	0	0	0	0	0
EQESQAELVIK	A0A059N1Z1	A0A059N1Z1	DREVTDEDVEARLKREQESQAELVIKEDAA	RLKREQESQAELVIKEDAAAENGDTVVIDF	11	0	1272.66	152	162	yes	yes	2	0.024363	97.813	39868000	0	0	0	0	0	0	0	0	0	0	0	0	0	0	0	0	0	0	0	17488	274288;274289;274290;274291;274292;274293	1	182641	182641			0	0	0	0	0	0	0	0
FNSDINLEYK	A0A059N1Z6	A0A059N1Z6	IHARPATLLVQTASKFNSDINLEYKGKSVN	QTASKFNSDINLEYKGKSVNLKSIMGVMSL	10	0	1241.59	29	38	yes	yes	2	0.00093627	157.99	117880000	958930	0	0	4937700	3178000	0	5644200	1618700	5003300	4810900	0	0	798320	0	0	0	0	0	0	21259	332537;332538;332539;332540;332541;332542;332543;332544;332545;332546;332547;332548;332549;332550;332551;332552;332553	5	220020;220021;220022;220023;220024	220020			1570700	0	0	11580000	6672200	0	17301000	4715600
NVQLLLNSPIVEVAADHIK	A0A059N1Z8	A0A059N1Z8	SRNDAAKAERYLEKKNVQLLLNSPIVEVAA	LLNSPIVEVAADHIKLKDGSEVPTHTLIWT	19	0	2072.16	228	246	yes	yes	3	8.377e-07	156.83	26665000	0	0	0	0	0	0	0	0	0	0	0	0	0	0	0	0	0	0	0	49126	762543;762544;762545;762546	3	497132;497133;497134	497132			0	0	0	0	0	0	0	0
TLAGSYPFDQLILGMGGEPNDFGTPGVK	A0A059N1Z8	A0A059N1Z8	TDTVTGIDKENKVVKTLAGSYPFDQLILGM	GMGGEPNDFGTPGVKENGFTLWSFDDAVKI	28	0	2880.4	95	122	yes	yes	3	6.3162e-06	77.802	50208000	0	0	0	0	0	0	0	0	0	0	0	0	0	0	0	0	0	0	0	61070	929528;929529;929530;929531;929532;929533	3	609362;609363;609364	609363			0	0	0	0	0	0	0	0
VEPEAIQYDLQR	A0A059N1Z8	A0A059N1Z8	YHTMMTELHEVAGGRVEPEAIQYDLQRLFS	GGRVEPEAIQYDLQRLFSRKKNVKLVTDTV	12	0	1459.73	57	68	yes	yes	2	0.0043112	121.5	94514000	0	0	0	0	0	0	0	0	0	0	0	0	0	0	0	0	0	0	0	65072	1000770;1000771;1000772;1000773;1000774;1000775;1000776;1000777;1000778;1000779;1000780	4	657118;657119;657120;657121	657121			0	0	0	0	0	0	0	0
ATSDAADFGLEAAR	A0A059N1Z8	A0A059N1Z8	SEVPTHTLIWTAGVKATSDAADFGLEAARG	KATSDAADFGLEAARGSRLVANEYMQAKGY	14	0	1393.65	266	279	yes	yes	2	0.016726	92.925	16594000	0	0	0	0	0	0	0	0	0	0	0	0	0	0	0	0	0	0	0	6392	104559;104560;104561	1	69048	69048			0	0	0	0	0	0	0	0
LVANEYMQAK	A0A059N1Z8	A0A059N1Z8	SDAADFGLEAARGSRLVANEYMQAKGYEDK	ARGSRLVANEYMQAKGYEDKNIYIIGDLVY	10	0	1165.58	283	292	yes	yes	2	0.034289	109.11	0	0	0	0	0	0	0	0	0	0	0	0	0	0	0	0	0	0	0	0	42344	658235	1	429270	429270			0	0	0	0	0	0	0	0
EFQGFQQGLQEK	A0A059N225	A0A059N225	YEEVKADEAAYTLFKEFQGFQQGLQEKQMR	LFKEFQGFQQGLQEKQMRGEEFTDEDAEKA	12	0	1437.69	43	54	yes	yes	2	7.9832e-61	238.01	121470000	0	0	0	3224500	2652400	1673700	1923900	0	0	0	0	0	1158500	2783600	0	0	0	454540	798650	14442	229108;229109;229110;229111;229112;229113;229114;229115;229116;229117;229118;229119;229120;229121;229122;229123;229124;229125;229126;229127;229128;229129;229130;229131;229132;229133	17	152929;152930;152931;152932;152933;152934;152935;152936;152937;152938;152939;152940;152941;152942;152943;152944;152945;152946	152938			0	0	0	7562000	5568700	4371200	5897300	0
GEEFTDEDAEK	A0A059N225	A0A059N225	EFQGFQQGLQEKQMRGEEFTDEDAEKAQSI	KQMRGEEFTDEDAEKAQSIATKVQETAVIN	11	0	1268.5	58	68	yes	yes	2	1.3939e-08	187.22	92773000	448130	0	0	1742200	2095100	1225500	0	0	0	0	0	0	0	0	0	0	0	0	0	23207	361233;361234;361235;361236;361237;361238;361239;361240;361241;361242;361243;361244;361245;361246;361247;361248;361249;361250;361251;361252;361253	18	238842;238843;238844;238845;238846;238847;238848;238849;238850;238851;238852;238853;238854;238855;238856;238857;238858;238859	238855			734040	0	0	4085800	4398600	3200700	0	0
SNIYDTANQIER	A0A059N225	A0A059N225	______________________________	______________________________	12	0	1422.67	2	13	yes	yes	2	1.1112e-05	181.53	100140000	0	0	0	2532700	2097100	1263100	0	0	0	0	0	457630	0	0	0	0	0	0	0	56964	868003;868004;868005;868006;868007;868008;868009;868010;868011;868012;868013;868014;868015;868016;868017;868018;868019;868020;868021;868022	12	567347;567348;567349;567350;567351;567352;567353;567354;567355;567356;567357;567358;567359	567356			0	0	0	5939700	4402800	3299000	0	0
EQAFSLVVNDLNR	A0A059N225	A0A059N225	TKVQETAVINELMQKEQAFSLVVNDLNRII	QKEQAFSLVVNDLNRIIMTPVRDMYND___	13	0	1503.77	89	101	yes	yes	2	0.0088264	104.82	47309000	0	0	0	0	2981500	1857700	2059500	2382100	2291300	2050100	388530	0	0	0	0	2387200	0	3204300	2366800	17430	273111;273112;273113;273114;273115;273116;273117;273118;273119;273120;273121;273122;273123;273124;273125;273126	8	181820;181821;181822;181823;181824;181825;181826;181827	181825			0	0	0	0	6259700	4852000	6313000	6939300
KDDLLEDLQNLLR	A0A059N234	A0A059N234	______________________________	ARKDDLLEDLQNLLRINSERDDAQATPEAP	13	1	1583.85	13	25	yes	yes	3	0.00013622	161.21	19231000	0	0	0	0	715290	0	0	0	0	0	0	0	0	0	0	0	0	0	0	34587	540892;540893;540894;540895;540896;540897;540898;540899;540900	6	354993;354994;354995;354996;354997;354998	354993			0	0	0	0	1501700	0	0	0
ISGNAELSDK	A0A059N234	A0A059N234	SLAASFETFIKQEAKISGNAELSDKTVTFH	KQEAKISGNAELSDKTVTFHVVGKGAHGAS	10	0	1032.51	250	259	yes	yes	2	0.043143	92.47	1876200	0	0	0	0	0	0	0	0	0	0	0	0	0	0	0	0	0	0	0	33126	518753;518754;518755	1	340532	340532			0	0	0	0	0	0	0	0
VTESNYDNVNADGK	A0A059N262	A0A059N262	NGYHTTFSMTVKDGKVTESNYDNVNADGKS	KVTESNYDNVNADGKSKKDDTEYESKMKDV	14	0	1524.67	211	224	yes	yes	2	1.1556e-50	230.95	50190000	0	0	0	0	0	0	0	0	0	0	0	0	0	0	0	0	0	0	0	69097	1069304;1069305;1069306;1069307;1069308;1069309;1069310;1069311;1069312	12	702577;702578;702579;702580;702581;702582;702583;702584;702585;702586;702587;702588	702581			0	0	0	0	0	0	0	0
LVENFNTINDVLLK	A0A059N265	A0A059N265	NIHVPIGKVSFDNEKLVENFNTINDVLLKA	KLVENFNTINDVLLKAKPSTAKGQYIKNIS	14	0	1630.89	185	198	yes	yes	2	8.4701e-05	166.14	15988000	0	0	0	0	0	0	0	0	0	0	0	0	0	0	0	0	0	0	0	42496	661192;661193;661194;661195	3	431042;431043;431044	431044			0	0	0	0	0	0	0	0
EAEAAGADFVGDDDMVAK	A0A059N265	A0A059N265	KTQTVLVFAKGEKAKEAEAAGADFVGDDDM	AAGADFVGDDDMVAKIQGGWFDFDVVVATP	18	0	1809.77	86	103	yes	yes	2	0.0017597	134.68	0	0	0	0	0	0	0	0	0	0	0	0	0	0	0	0	0	0	0	0	12774	203993;203994;203995	3	136184;136185;136186	136186			0	0	0	0	0	0	0	0
IIDMVELLEEVDTTGVPFTSNVNESINVMR	A0A059N2L7	A0A059N2L7	FSEEELADFTNQLDKIIDMVELLEEVDTTG	VPFTSNVNESINVMREDVATPGMDRKELMR	30	0	3363.66	41	70	yes	yes	3	6.6918e-08	106.38	45036000	0	0	0	0	0	0	0	0	0	0	0	0	0	0	0	0	0	0	0	30990	484029;484030;484031;484032	2	318675;318676	318675			0	0	0	0	0	0	0	0
LSFSEEELADFTNQLDK	A0A059N2L7	A0A059N2L7	AITEEQVKHVAKLSKLSFSEEELADFTNQL	FSEEELADFTNQLDKIIDMVELLEEVDTTG	17	0	1984.93	24	40	yes	yes	2	0.0037831	104.41	19811000	0	0	0	0	0	0	291870	1160000	1402600	0	0	0	0	0	0	0	0	0	0	41468	645997;645998;645999;646000;646001;646002	2	421737;421738	421737			0	0	0	0	0	0	894670	3379100
EDVATPGMDR	A0A059N2L7	A0A059N2L7	VPFTSNVNESINVMREDVATPGMDRKELMR	INVMREDVATPGMDRKELMRNVPESENGYI	10	0	1089.48	71	80	yes	yes	2	0.035735	96.668	60756000	0	0	0	0	0	0	0	0	0	0	0	0	0	0	0	0	0	0	0	13688	218239;218240;218241;218242;218243;218244;218245	4	145685;145686;145687;145688	145687			0	0	0	0	0	0	0	0
GKPDPEIFLAAADSIGVLPQNAIGFEDAQSGIDGLK	A0A059N2N4	A0A059N2N4	RAYFATIVDPDSLSKGKPDPEIFLAAADSI	AIGFEDAQSGIDGLKAAGIYAVGLSASQPL	36	1	3652.86	145	180	yes	yes	3;4	3.6178e-13	97.957	33040000	0	0	0	0	0	0	0	0	0	0	0	0	0	0	0	0	0	0	0	24692	386172;386173;386174;386175;386176;386177;386178	4	255398;255399;255400;255401	255399			0	0	0	0	0	0	0	0
ALADSLGIPIDETFNETLK	A0A059N2N4	A0A059N2N4	GVITDTAKFHYQAWKALADSLGIPIDETFN	SLGIPIDETFNETLKGISRMDSLDRILVHG	19	0	2046.05	26	44	yes	yes	2	0.00030546	126.09	29739000	0	0	0	0	0	0	0	0	0	0	0	0	0	0	0	0	0	0	0	3700	62496;62497;62498;62499;62500;62501;62502;62503;62504	6	41471;41472;41473;41474;41475;41476	41473			0	0	0	0	0	0	0	0
QEDLGNSINYIENELQLQR	A0A059N2S0	A0A059N2S0	LNEAKKEVDRLETNRQEDLGNSINYIENEL	GNSINYIENELQLQRVLSQVEAYEKVLG__	19	0	2275.11	26	44	yes	yes	2;3	0	341.07	2908600000	0	0	734860	2032000	1384200	1037500	0	0	0	0	421410	0	0	0	0	0	0	0	0	50648;50649	781999;782000;782001;782002;782003;782004;782005;782006;782007;782008;782009;782010;782011;782012;782013;782014;782015;782016;782017;782018;782019;782020;782021;782022;782023;782024;782025;782026;782027;782028;782029;782030;782031;782032;782033;782034;782035;782036;782037;782038;782039;782040;782041;782042;782043;782044;782045;782046;782047;782048;782049;782050;782051;782052;782053;782054;782055;…	69	510424;510425;510426;510427;510428;510429;510430;510431;510432;510433;510434;510435;510436;510437;510438;510439;510440;510441;510442;510443;510444;510445;510446;510447;510448;510449;510450;510451;510452;510453;510454;510455;510456;510457;510458;510459;510460;510461;510462;510463;510464;510465;510466;510467;510468;510469;510470;510471;510472;510473;510474;510475;510476;510477;510478;510479;510480;…	510490			0	0	1349600	4765500	2906100	2709600	0	0
EEVLHLLNEAK	A0A059N2S0	A0A059N2S0	______________________________	MLSKEEVLHLLNEAKKEVDRLETNRQEDLG	11	0	1293.69	5	15	yes	yes	2;3	2.2911e-74	246.59	5366000000	0	0	1810400	1964700	589890	0	0	0	0	0	0	0	895040	0	0	0	0	0	0	14163;14164	224466;224467;224468;224469;224470;224471;224472;224473;224474;224475;224476;224477;224478;224479;224480;224481;224482;224483;224484;224485;224486;224487;224488;224489;224490;224491;224492;224493;224494;224495;224496;224497;224498;224499;224500;224501;224502;224503;224504;224505;224506;224507;224508;224509;224510;224511;224512;224513;224514;224515	32	149614;149615;149616;149617;149618;149619;149620;149621;149622;149623;149624;149625;149626;149627;149628;149629;149630;149631;149632;149633;149634;149635;149636;149637;149638;149639;149640;149641;149642;149643;149644;149645;149646	149616			0	0	3324900	4607600	1238500	0	0	0
VLSQVEAYEK	A0A059N2S0	A0A059N2S0	GNSINYIENELQLQRVLSQVEAYEKVLG__	LQLQRVLSQVEAYEKVLG____________	10	0	1164.6	45	54	yes	yes	2	1.427e-07	191.85	4950500000	0	0	0	10317000	6629400	0	0	0	0	0	422770	0	0	0	0	0	1492200	0	0	67365	1039669;1039670;1039671;1039672;1039673;1039674;1039675;1039676;1039677;1039678;1039679;1039680;1039681;1039682;1039683;1039684;1039685;1039686;1039687;1039688;1039689;1039690;1039691;1039692;1039693;1039694;1039695;1039696;1039697;1039698;1039699;1039700;1039701;1039702;1039703;1039704;1039705;1039706;1039707;1039708;1039709;1039710;1039711	18	682421;682422;682423;682424;682425;682426;682427;682428;682429;682430;682431;682432;682433;682434;682435;682436;682437;682438	682435			0	0	0	24196000	13918000	0	0	0
LETNRQEDLGNSINYIENELQLQR	A0A059N2S0	A0A059N2S0	EVLHLLNEAKKEVDRLETNRQEDLGNSINY	GNSINYIENELQLQRVLSQVEAYEKVLG__	24	1	2888.43	21	44	yes	yes	3	6.1408e-06	123.32	15169000	0	0	0	0	0	0	0	0	0	0	0	0	0	0	0	0	0	0	0	37437	581899;581900	3	380535;380536;380537	380537			0	0	0	0	0	0	0	0
MLSKEEVLHLLNEAK	A0A059N2S0	A0A059N2S0	______________________________	MLSKEEVLHLLNEAKKEVDRLETNRQEDLG	15	1	1752.94	1	15	yes	yes	3;4	7.1734e-05	145.52	21358000	0	0	0	0	0	0	0	0	0	0	0	0	0	0	0	0	0	0	0	44511	690096;690097;690098;690099	5	449200;449201;449202;449203;449204	449200			0	0	0	0	0	0	0	0
EEAAEEEVVPTSEDYLK	A0A059N2W7	A0A059N2W7	LIVKAANKMKNRGKKEEAAEEEVVPTSEDY	AAEEEVVPTSEDYLKEIRDLLAAQTPPAET	17	0	1936.88	108	124	yes	yes	2	0.0027865	128.57	0	0	0	0	0	0	0	0	0	0	0	0	0	0	0	0	0	0	0	0	13738	219178;219179	2	146257;146258	146257			0	0	0	0	0	0	0	0
DLLAAQTPPAETVK	A0A059N2W7	A0A059N2W7	EEVVPTSEDYLKEIRDLLAAQTPPAETVKT	RDLLAAQTPPAETVKTDSTFTEK_______	14	0	1452.78	128	141	yes	yes	2	0.023593	87.713	24373000	0	0	0	0	0	0	0	0	0	0	0	0	0	0	0	0	0	0	0	10468	169294;169295;169296;169297;169298;169299	2	112892;112893	112892			0	0	0	0	0	0	0	0
VGVMFGNPETTPGGR	A0A059N317	A0A059N317	KTKTIAIFINQIREKVGVMFGNPETTPGGR	VGVMFGNPETTPGGRALKFYATVRLEVRRA	15	0	1517.73	198	212	yes	yes	2	0.00053298	138.63	277790000	0	0	0	0	0	0	0	0	0	0	0	0	0	0	0	0	0	0	0	66025	1017722;1017723;1017724;1017725;1017726;1017727;1017728;1017729;1017730;1017731;1017732;1017733	15	668063;668064;668065;668066;668067;668068;668069;668070;668071;668072;668073;668074;668075;668076;668077	668071			0	0	0	0	0	0	0	0
IIEVYGPESSGK	A0A059N317	A0A059N317	ALDVALGVGGYPRGRIIEVYGPESSGKTTV	RGRIIEVYGPESSGKTTVSLHAIAEVQRNG	12	0	1277.65	60	71	yes	yes	2	0.0022436	130.98	460230000	0	0	0	1185600	0	9245000	0	0	0	507490	0	0	4645300	0	0	0	0	0	0	31054	485019;485020;485021;485022;485023;485024;485025;485026;485027;485028;485029;485030;485031;485032;485033;485034;485035	12	319300;319301;319302;319303;319304;319305;319306;319307;319308;319309;319310;319311	319303			0	0	0	2780600	0	24146000	0	0
AANLSEEELALALHGILPELVAGQK	A0A059N344	A0A059N344	KRNEQYIFDLKKSLKAANLSEEELALALHG	LALHGILPELVAGQKTGKTARQLFGTVSER	25	0	2585.41	37	61	yes	yes	3	0.0016269	64.349	8657500	0	0	0	0	0	0	0	0	0	0	0	0	0	0	0	0	0	0	0	558	11474;11475	1	7537	7537			0	0	0	0	0	0	0	0
IYETTIINTGGR	A0A059N3K0	A0A059N3K0	______________________________	MKKIYETTIINTGGRAGEVHSPDKSFSYAV	12	0	1336.7	4	15	yes	yes	2	0.00066665	147.73	108960000	0	0	0	0	0	0	0	0	0	0	0	0	0	0	0	0	0	0	0	34330	537732;537733;537734;537735;537736;537737;537738;537739;537740	8	353058;353059;353060;353061;353062;353063;353064;353065	353064			0	0	0	0	0	0	0	0
AGEVHSPDK	A0A059N3K0	A0A059N3K0	MKKIYETTIINTGGRAGEVHSPDKSFSYAV	INTGGRAGEVHSPDKSFSYAVASPGVKKEN	9	0	938.446	16	24	yes	yes	2	0.010245	139.97	463000	0	0	0	0	0	0	0	0	0	0	0	0	0	0	0	0	0	0	0	2436	42678;42679;42680	1	28280	28280			0	0	0	0	0	0	0	0
TYTLPELPYAYDALEPYIDVETMHLHHDK	A0A059N3L0	A0A059N3L0	______________________________	EPYIDVETMHLHHDKHHNTYVTNLNAAIEK	29	0	3473.65	2	30	yes	yes	4;5	3.6879e-06	90.712	31527000	0	0	0	0	0	0	0	0	0	0	0	0	0	0	0	0	0	0	0	63583	973769;973770;973771;973772	3	639376;639377;639378	639376			0	0	0	0	0	0	0	0
HHNTYVTNLNAAIEK	A0A059N3L0	A0A059N3L0	EPYIDVETMHLHHDKHHNTYVTNLNAAIEK	HHNTYVTNLNAAIEKHPELGEKSVENLISD	15	0	1723.86	31	45	yes	yes	2;3	1.9829e-05	192.39	48318000	0	0	0	0	0	0	0	0	0	0	0	0	0	0	0	0	0	0	0	27942	435706;435707;435708;435709;435710;435711;435712	5	287972;287973;287974;287975;287976	287976			0	0	0	0	0	0	0	0
NVRPDYIEAFWNVVNWDK	A0A059N3L0	A0A059N3L0	LGLDVWEHAYYLKYKNVRPDYIEAFWNVVN	PDYIEAFWNVVNWDKVNELFAAAK______	18	1	2264.1	176	193	yes	yes	3	0.00020042	145.71	67559000	0	0	0	0	0	0	0	0	0	0	0	0	0	0	0	0	0	0	0	49134	762630;762631;762632;762633;762634;762635;762636;762637	7	497206;497207;497208;497209;497210;497211;497212	497206			0	0	0	0	0	0	0	0
EAIDETFGSFDEMK	A0A059N3L0	A0A059N3L0	IMAPNAGGQPTGAIKEAIDETFGSFDEMKA	KEAIDETFGSFDEMKAAFKTAATGRFGSGW	14	0	1617.69	103	116	yes	yes	2	0.013072	96.756	64493000	0	0	0	0	0	0	0	0	0	0	0	0	0	0	0	0	0	0	0	12956	206728;206729;206730;206731;206732;206733;206734;206735	4	137972;137973;137974;137975	137973			0	0	0	0	0	0	0	0
SVENLISDMNAIPEDIR	A0A059N3L0	A0A059N3L0	NLNAAIEKHPELGEKSVENLISDMNAIPED	ENLISDMNAIPEDIRTAVRNNGGGHANHTF	17	0	1914.94	53	69	yes	yes	2	0.039396	73.466	1390400	0	0	0	0	0	0	0	0	0	0	0	0	0	0	0	0	0	0	0	58286	885035	1	579218	579218			0	0	0	0	0	0	0	0
FGQTGPNVGSFDGGYGSGYLAR	A0A059N3V6	A0A059N3V6	LQLVCDLTIAAENAKFGQTGPNVGSFDGGY	VGSFDGGYGSGYLARVIGHKKAKEVWFMCK	22	0	2206.01	156	177	yes	yes	2	0.0026413	101.42	0	0	0	0	0	0	0	0	0	0	0	0	0	0	0	0	0	0	0	0	20486	320423	1	212435	212435			0	0	0	0	0	0	0	0
GDVPLEEALAAFQEGMALSK	A0A059N3W9	A0A059N3W9	ESLNALEEIVQRLERGDVPLEEALAAFQEG	EEALAAFQEGMALSKQCQDTLEKAEKTLTK	20	0	2075.02	25	44	yes	yes	2;3	2.9382e-06	153.41	74451000	0	0	0	0	0	0	0	0	0	0	0	0	0	0	0	0	0	0	0	23096	359888;359889;359890;359891;359892;359893;359894;359895;359896;359897;359898	12	237953;237954;237955;237956;237957;237958;237959;237960;237961;237962;237963;237964	237956			0	0	0	0	0	0	0	0
TFEESLNALEEIVQR	A0A059N3W9	A0A059N3W9	______________________________	TFEESLNALEEIVQRLERGDVPLEEALAAF	15	0	1776.89	7	21	yes	yes	3	5.9646e-05	151.07	21549000	0	0	0	0	0	0	0	0	0	0	0	333350	0	0	0	0	0	0	0	60021	912354;912355;912356;912357;912358;912359;912360;912361;912362;912363;912364	10	597881;597882;597883;597884;597885;597886;597887;597888;597889;597890;597891	597885			0	0	0	0	0	0	0	0
YDTYAEQPQEEYEEFNER	A0A059N3Y2	A0A059N3Y2	KSKPAQSVAVQQEVRYDTYAEQPQEEYEEF	YAEQPQEEYEEFNERESGEKVTGKIKDFFS	18	0	2338.95	404	421	yes	yes	2	0.0017739	134.61	0	0	0	0	0	0	0	0	0	0	0	0	0	0	0	0	0	0	0	0	71390	1106449	1	727337	727337			0	0	0	0	0	0	0	0
SKPAQSVAVQQEVR	A0A059N3Y2	A0A059N3Y2	NDIYHIAKYAIPGEKSKPAQSVAVQQEVRY	KSKPAQSVAVQQEVRYDTYAEQPQEEYEEF	14	1	1525.82	390	403	yes	yes	3	0.023546	85.976	8352400	0	0	0	0	0	0	0	0	0	0	0	0	0	0	0	0	0	0	0	56179	856381;856382;856383;856384	2	559678;559679	559679			0	0	0	0	0	0	0	0
ITAFQEEDHFALIVR	A0A059N414	A0A059N414	FDQQKERLEQELNKKITAFQEEDHFALIVR	ITAFQEEDHFALIVRYQEVFEQHQVVFPQD	15	0	1787.92	166	180	yes	yes	3	0.01616	71.558	18794000	0	0	0	0	0	0	0	0	0	0	0	0	0	0	0	0	0	0	0	33321	521407;521408	1	342297	342297			0	0	0	0	0	0	0	0
TEHMFFGEER	A0A059N414	A0A059N414	ETAIRFGAAGIGLARTEHMFFGEERVLEMR	IGLARTEHMFFGEERVLEMRRLILAESEKE	10	0	1281.54	558	567	yes	yes	3	0.027564	73.841	166780000	0	0	0	0	0	0	0	0	1331200	1694400	0	0	315910	0	0	0	0	0	0	59783	908622;908623;908624;908625;908626;908627	1	595449	595449			0	0	0	0	0	0	0	0
VGELLSVHVIPR	A0A059N443	A0A059N443	AVKAATDAGAAAAERVGELLSVHVIPRPHT	AERVGELLSVHVIPRPHTEVDAILPHATTE	12	0	1317.78	69	80	yes	yes	3	5.2027e-05	155.53	168610000	5832200	7320000	4790100	6321300	7867500	7171000	0	2628500	2108900	0	1922100	0	1170400	0	0	0	0	0	0	65677	1011184;1011185;1011186;1011187;1011188;1011189;1011190;1011191;1011192;1011193;1011194;1011195;1011196;1011197;1011198;1011199;1011200;1011201;1011202;1011203;1011204;1011205;1011206;1011207;1011208;1011209;1011210;1011211;1011212;1011213	27	663598;663599;663600;663601;663602;663603;663604;663605;663606;663607;663608;663609;663610;663611;663612;663613;663614;663615;663616;663617;663618;663619;663620;663621;663622;663623;663624	663619			9553000	12050000	8797100	14825000	16518000	18729000	0	7657000
AATDAGAAAAER	A0A174LFQ5	A0A059N443;A0A174LFQ5;A0A174QHW3;A0A174LC56	GLVTVMVRGDVGAVKAATDAGAAAAERVGE	AVKAATDAGAAAAERVGELISVHVIPRPHE	12	0	1073.51	58	69	no	no	2	4.6007e-12	194.94	149490000	4319100	4673400	9561600	8337500	7871800	12671000	4302000	2817100	11448000	21617000	8913000	30008000	0	0	0	0	0	0	0	726	14152;14153;14154;14155;14156;14157;14158;14159;14160;14161;14162;14163;14164;14165;14166;14167;14168;14169;14170;14171;14172;14173	12	9449;9450;9451;9452;9453;9454;9455;9456;9457;9458;9459;9460	9458			7074700	7692900	17560000	19553000	16527000	33093000	13187000	8206600
QGVQGISDLITAPGYVNLDFADVK	A0A059N464	A0A059N464	TPMLEAFREADNVLRQGVQGISDLITAPGY	ITAPGYVNLDFADVKTVMENQGTALMGIGV	24	0	2519.29	193	216	yes	yes	2;3	7.3689e-38	212.32	43760000	0	0	0	0	0	0	0	0	0	0	0	0	317050	0	0	0	0	0	0	51266	790304;790305;790306;790307;790308;790309;790310;790311;790312;790313;790314	6	515816;515817;515818;515819;515820;515821	515821			0	0	0	0	0	0	0	0
VIGVGGGGGNAVNR	A0A059N464	A0A059N464	EFSLDNNINNGAVIKVIGVGGGGGNAVNRM	KVIGVGGGGGNAVNRMIEENVKGVEFITAN	14	0	1225.65	17	30	yes	yes	2	0.00011662	169.09	35756000	0	0	0	0	0	0	0	0	0	0	0	0	0	0	0	0	0	0	0	66379	1023193;1023194;1023195;1023196;1023197	4	671476;671477;671478;671479	671479			0	0	0	0	0	0	0	0
GLGAGSQPEVGQK	A0A059N464	A0A059N464	SKAETVIQLGPKYTRGLGAGSQPEVGQKAA	TRGLGAGSQPEVGQKAAEESEQVISESLQG	13	0	1226.63	69	81	yes	yes	2	0.00030826	150.81	67778000	0	0	0	0	0	0	521680	0	296060	0	0	577930	0	0	3108000	0	0	0	0	24889	388793;388794;388795;388796;388797;388798;388799;388800;388801;388802;388803;388804;388805	8	256981;256982;256983;256984;256985;256986;256987;256988	256988			0	0	0	0	0	0	1599100	0
GVEFITANTDVQALK	A0A059N464	A0A059N464	GGGNAVNRMIEENVKGVEFITANTDVQALK	GVEFITANTDVQALKHSKAETVIQLGPKYT	15	0	1604.84	38	52	yes	yes	2	0.0016974	123.67	21080000	0	0	0	0	0	0	0	0	0	0	0	0	0	0	0	0	0	0	0	26774	419172;419173;419174;419175;419176;419177;419178	5	277240;277241;277242;277243;277244	277240			0	0	0	0	0	0	0	0
KPVIEVTEETIEEESK	A0A059N471	A0A059N471	TVVNSEENTDAVVEKKPVIEVTEETIEEES	PVIEVTEETIEEESK_______________	16	1	1858.94	218	233	yes	yes	3	0.0070586	92.236	5905300	0	0	0	0	0	0	0	0	0	0	0	0	0	0	0	0	0	0	0	35304	548798	1	359479	359479			0	0	0	0	0	0	0	0
GYNQDDVDDFLDQVTR	A0A059N471	A0A059N471	TPLDIQNKDFSTKMRGYNQDDVDDFLDQVT	YNQDDVDDFLDQVTRDYEDALQKNRELEKS	16	0	1898.83	19	34	yes	yes	2	0.012432	89.629	7648200	0	0	0	0	0	0	0	0	0	0	0	0	0	0	0	0	0	0	0	27370	428377;428378;428379	2	283323;283324	283323			0	0	0	0	0	0	0	0
IDLAQDSQQLEIVR	A0A059N476	A0A059N476	FGSIFPKEIIGILTKIDLAQDSQQLEIVRQ	KIDLAQDSQQLEIVRQQLKSAGATRIFEIS	14	0	1626.86	128	141	yes	yes	2	0.0011778	129.88	4325200000	0	0	639000	0	0	0	0	0	0	0	0	0	0	0	0	0	0	0	0	29537	461298;461299;461300;461301;461302;461303;461304;461305;461306;461307;461308;461309;461310;461311;461312;461313;461314;461315;461316;461317;461318;461319;461320;461321;461322;461323;461324	11	303952;303953;303954;303955;303956;303957;303958;303959;303960;303961;303962;303963	303959			0	0	1173600	0	0	0	0	0
IEDTIDETNTTIK	A0A059N4I2	A0A059N4I2	FLVLVLYKVSQVVSKIEDTIDETNTTIKVV	SKIEDTIDETNTTIKVVTSDVNVLSRQVEG	13	0	1491.73	57	69	yes	yes	2	0.00022007	161.67	22141000	0	0	0	0	0	1220900	0	0	0	0	0	0	0	0	0	0	0	0	0	29828	466075;466076;466077;466078;466079;466080;466081;466082;466083	6	306961;306962;306963;306964;306965;306966;306967;306968	306964			0	0	0	0	0	3188700	0	0
ETVSAGVDEAK	A0A059N4I5	A0A059N4I5	EDIYIDVKDSAAAAKETVSAGVDEAKETTK	AAAKETVSAGVDEAKETTKDVPEKAAEAKE	11	0	1104.53	160	170	yes	yes	2	0.0073873	123.86	0	0	0	0	0	0	0	0	0	0	0	0	0	0	0	0	0	0	0	0	18442	287765;287766	2	191462;191463	191462			0	0	0	0	0	0	0	0
AQDYTDYAVQK	A0A059N4I5	A0A059N4I5	LRDDLSNQTDDLKNKAQDYTDYAVQKGTEL	LKNKAQDYTDYAVQKGTELTEIAKQKAGVL	11	0	1300.59	53	63	yes	yes	2	0.024106	98.044	22430000	0	0	0	0	0	0	0	0	0	0	0	0	0	0	0	0	0	0	0	5440	90723;90724;90725;90726;90727;90728	3	60072;60073;60074	60072			0	0	0	0	0	0	0	0
AAVFLVGEETEETPSELDIVR	A0A059N4K2	A0A059N4K2	KINRKSRETGRNNTKAAVFLVGEETEETPS	GEETEETPSELDIVRTKRLSLKPMDSEEAV	21	0	2303.15	116	136	yes	yes	2	0.0023937	114.7	3852500	0	0	0	0	0	0	0	0	0	0	0	0	0	0	0	0	0	0	0	798	15910;15911;15912;15913	3	10478;10479;10480;10481	10481			0	0	0	0	0	0	0	0
EQVAQGQAEHPETEQDAAAQSNTSAK	A0A059N4K9	A0A059N4K9	TRLFMKSEIRQNVQREQVAQGQAEHPETEQ	ETEQDAAAQSNTSAKRQPVRVDKKVGRNDL	26	0	2724.22	788	813	yes	yes	3	4.0391e-11	133.48	7813600	0	0	0	0	0	0	0	0	0	0	0	0	0	0	0	0	0	0	0	17715	277293;277294;277295;277296;277297;277298	7	184499;184500;184501;184502;184503;184504;184505	184503			0	0	0	0	0	0	0	0
MNVQEEDAVIQSK	A0A059N4K9	A0A059N4K9	MKRFGSERIKTFLERMNVQEEDAVIQSKMF	ERMNVQEEDAVIQSKMFTRQVESAQKRVEG	13	0	1489.71	561	573	yes	yes	2	0.033227	85.672	3170400	0	0	0	0	0	0	0	0	0	0	0	0	0	0	0	0	0	0	0	44750	694518;694519	1	452159	452159			0	0	0	0	0	0	0	0
VAEVGGQVGEFLK	A0A059N4T6	A0A059N4T6	WKDQATDTFNQVGGKVAEVGGQVGEFLKKT	GKVAEVGGQVGEFLKKTFNSFSDTMNDNVE	13	0	1331.71	250	262	yes	yes	2	0.0037458	118.4	8281200	0	0	1731300	2505600	2129400	1914800	0	0	0	0	0	0	0	0	0	0	0	0	0	63791	977822;977823;977824;977825	4	641960;641961;641962;641963	641963			0	0	3179700	5876200	4470600	5001100	0	0
LALPNDLGVEGQVK	A0A059N4T6	A0A059N4T6	TLRRVEASSANGNIKLALPNDLGVEGQVKT	KLALPNDLGVEGQVKTNLGSINSRLTDIEV	14	0	1451.8	492	505	yes	yes	2	0.0060905	109.16	11012000	1039100	1337900	2771300	2274500	2022600	1566600	0	0	0	0	0	0	0	0	0	0	0	0	0	36008	558658;558659;558660;558661;558662;558663	4	365552;365553;365554;365555	365555			1702100	2202400	5089600	5334200	4246400	4091600	0	0
VDTQNIGTTNK	A0A059N4T6	A0A059N4T6	ATEKDEKQIEKAAEKVDTQNIGTTNKEDQV	AAEKVDTQNIGTTNKEDQVADLMNALEKGE	11	0	1189.59	72	82	yes	yes	2	0.019154	112.11	15127000	0	0	652100	1447200	1052600	810260	0	0	0	0	745130	0	0	0	0	0	6891200	2329600	0	64642	992053;992054;992055;992056;992057;992058;992059;992060;992061	2	651282;651283	651283			0	0	1197600	3393900	2209900	2116200	0	0
DLHVLLAQLEEK	A0A059N4T6	A0A059N4T6	EELDALTEDEQVQRKDLHVLLAQLEEKLAT	QRKDLHVLLAQLEEKLATQSTEKTALEEEL	12	0	1406.78	182	193	yes	yes	3	0.041206	63.091	974950	0	0	0	0	974950	0	0	0	0	0	0	0	0	0	0	0	0	0	0	10414	168672	1	112547	112547			0	0	0	0	2046900	0	0	0
AEANDVANAIYDGTDAVMLSGETAAGDYPLEAVQTMAR	A0A059N5A0	A0A059N5A0	TQMLDSMQRNPRPTRAEANDVANAIYDGTD	AAGDYPLEAVQTMARIAVRTEETLVNQDSF	38	0	3899.78	293	330	yes	yes	3	6.129e-29	132.17	2748000	0	0	0	0	0	0	0	0	0	0	0	0	0	0	0	0	0	0	0	1439	27482;27483	3	18422;18423;18424	18422			0	0	0	0	0	0	0	0
IVCTIGPASESVDMLVNLINAGMNVCR	A0A059N5A0	A0A059N5A0	______________________________	DMLVNLINAGMNVCRLNFSHGDYEEHGARI	27	0	2932.43	6	32	yes	yes	3	1.4079e-14	135.86	28599000	0	0	0	0	0	0	0	0	0	0	0	0	0	0	0	0	0	0	0	33740	528679;528680;528681;528682;528683;528684	4	347213;347214;347215;347216	347215			0	0	0	0	0	0	0	0
IENQEGIDNIDEILK	A0A059N5A0	A0A059N5A0	ILEEENATHIQIIPKIENQEGIDNIDEILK	IENQEGIDNIDEILKVSDGLMVARGDMGVE	15	0	1741.87	221	235	yes	yes	2	0.00019683	145.61	14461000	0	0	0	0	0	0	0	0	0	0	0	0	0	0	0	0	0	0	0	30060	469620;469621;469622	3	309398;309399;309400	309399			0	0	0	0	0	0	0	0
AVVAGTAEEAVAK	A0A059N5A0	A0A059N5A0	LVQGQGVGEEAIIAKAVVAGTAEEAVAKAT	AKAVVAGTAEEAVAKATEGAILVTKTTDKE	13	0	1214.65	491	503	yes	yes	2	0.00020106	156.16	32167000	0	0	0	0	0	0	0	0	0	0	0	0	0	0	0	0	0	583040	0	7132	116324;116325;116326;116327;116328;116329;116330;116331;116332	5	76736;76737;76738;76739;76740	76737			0	0	0	0	0	0	0	0
TDMTEAIGQSVGHTAR	A0A059N5A0	A0A059N5A0	TLVNQDSFALKLYSKTDMTEAIGQSVGHTA	DMTEAIGQSVGHTARNLGIQTIVAATESGH	16	0	1672.78	353	368	yes	yes	2	0.0013357	156.08	0	0	0	0	0	0	0	0	0	0	0	0	0	0	0	0	0	0	0	0	59514	904481	1	592642	592642			0	0	0	0	0	0	0	0
ILEEENATHIQIIPK	A0A059N5A0	A0A059N5A0	ASFVRRASDVLEITKILEEENATHIQIIPK	ILEEENATHIQIIPKIENQEGIDNIDEILK	15	0	1746.95	206	220	yes	yes	3	0.0085414	78.985	42645000	0	0	0	0	0	0	0	0	0	0	0	0	0	0	0	0	0	0	0	31535	492989;492990;492991;492992	2	324366;324367	324367			0	0	0	0	0	0	0	0
LNFSHGDYEEHGAR	A0A059N5A0	A0A059N5A0	DMLVNLINAGMNVCRLNFSHGDYEEHGARI	RLNFSHGDYEEHGARIKNIREAVKITGKRV	14	0	1630.71	33	46	yes	yes	3	0.011636	77.633	10595000	0	0	0	0	0	0	0	0	0	0	0	0	0	0	0	0	0	0	0	40203	627372;627373;627374;627375	1	409556	409556			0	0	0	0	0	0	0	0
TEETLVNQDSFALK	A0A059N5A0	A0A059N5A0	YPLEAVQTMARIAVRTEETLVNQDSFALKL	RTEETLVNQDSFALKLYSKTDMTEAIGQSV	14	0	1593.79	335	348	yes	yes	2	0.020449	100.93	0	0	0	0	0	0	0	0	0	0	0	0	0	0	0	0	0	0	0	0	59706	907185	1	594429	594429			0	0	0	0	0	0	0	0
DLFAIPVEENADSAYNEMR	A0A059N5A8	A0A059N5A8	SKTTKVPAQLENAVKDLFAIPVEENADSAY	IPVEENADSAYNEMRTIMESIFASSNKDTR	19	0	2182.98	377	395	yes	yes	2	0.0057795	106.61	0	0	0	0	0	0	0	0	0	0	0	0	0	0	0	0	0	0	0	0	10335	166481	1	110901	110901			0	0	0	0	0	0	0	0
FLATPDSQLYWAQQTGYMPILESVLHSDEYK	A0A059N5A8	A0A059N5A8	SATPEQRTAAFEFMKFLATPDSQLYWAQQT	YMPILESVLHSDEYKNSKTTKVPAQLENAV	31	0	3629.74	330	360	yes	yes	3	0.0090391	44.726	3710000	0	0	0	0	0	0	0	0	0	0	0	0	0	0	0	0	0	0	0	20859	326578;326579	2	216408;216409	216409			0	0	0	0	0	0	0	0
VELQNQSAYPDLQAK	A0A059N5A8	A0A059N5A8	TKLTKDFMKENPKIKVELQNQSAYPDLQAK	VELQNQSAYPDLQAKINSTLTSPKDLPTIT	15	0	1702.85	74	88	yes	yes	2	0.017588	99.343	0	0	0	0	0	0	0	0	0	0	0	0	0	0	0	0	0	0	0	0	65003	999971	1	656622	656622			0	0	0	0	0	0	0	0
VIPDFMIQGGDPTGTGMGGESIYGEAFEDEFSR	A0A059N5B4	A0A059N5B4	ELAKKGYYDGVIFHRVIPDFMIQGGDPTGT	GESIYGEAFEDEFSRDVFNLRGALSMANAG	33	0	3508.54	59	91	yes	yes	3	1.3975e-09	92.552	18687000	0	0	0	0	0	0	0	0	0	0	0	0	0	0	0	0	0	0	0	66519	1026570;1026571;1026572;1026573;1026574	7	673781;673782;673783;673784;673785;673786;673787	673783			0	0	0	0	0	0	0	0
EALECIDKSEIDLAILDIMLPGTSGLTICQK	A0A059N5J9	A0A059N5J9	LKNENYTVFKYYTAKEALECIDKSEIDLAI	DIMLPGTSGLTICQKIRDKHTYPIIMLTGK	31	1	3445.74	37	67	yes	yes	3;4	1.9947e-07	103.74	70307000	0	0	0	0	0	0	0	0	0	0	0	0	0	0	0	0	0	0	0	13030;13031	207783;207784;207785;207786;207787;207788;207789	2	138543;138544;138545;138546;138547	138544			0	0	0	0	0	0	0	0
EVSQDELNTTLADTK	A0A059N5K5	A0A059N5K5	AVHLADQTAVVTADREVSQDELNTTLADTK	EVSQDELNTTLADTKFKVVSE_________	15	0	1662.79	48	62	yes	yes	2	0.00021748	152.96	67768000	0	0	0	0	0	0	0	0	0	0	0	0	0	0	0	0	0	0	0	18905	294547;294548;294549;294550;294551;294552;294553	4	196089;196090;196091;196092	196089			0	0	0	0	0	0	0	0
CDGCVQAVTEK	A0A059N5K5	A0A059N5K5	______________________________	DGMKCDGCVQAVTEKFSGIDGVTNVAVHLA	11	0	1265.54	12	22	yes	yes	2	0.033222	91.937	5232400	0	0	0	0	0	0	0	0	0	0	0	0	0	0	0	0	0	0	0	7576	123295	1	81341	81341			0	0	0	0	0	0	0	0
MANNALVSNGYETDEEMTK	A0A059N5V5	A0A059N5V5	DVPLKQAFMPFGGIKMANNALVSNGYETDE	ALVSNGYETDEEMTKIFTEYRKTHNQGVFD	19	0	2115.91	110	128	yes	yes	2	4.5888e-101	249.33	7443300	0	0	0	0	0	0	0	0	0	0	0	0	0	0	0	0	0	0	0	43415	673553;673554;673555;673556;673557;673558;673559;673560	7	438421;438422;438423;438424;438425;438426;438427;438428	438423			0	0	0	0	0	0	0	0
IALYGIDYLMEQK	A0A059N5V5	A0A059N5V5	PDAYGRGRIIGDYRRIALYGIDYLMEQKKK	RRIALYGIDYLMEQKKKDHDNTGNKEMTDD	13	0	1555.8	177	189	yes	yes	2;3	1.6944e-14	184.71	296970000	0	0	0	0	0	0	0	0	0	0	0	0	0	0	1448800	0	0	0	0	29050	454135;454136;454137;454138;454139;454140;454141;454142;454143;454144;454145;454146;454147;454148;454149;454150;454151;454152;454153;454154;454155;454156;454157;454158;454159;454160;454161;454162	21	299482;299483;299484;299485;299486;299487;299488;299489;299490;299491;299492;299493;299494;299495;299496;299497;299498;299499;299500;299501;299502;299503;299504;299505	299504			0	0	0	0	0	0	0	0
PLAPGANPSYQDGK	A0A059N5V5	A0A059N5V5	GKATGNTPDGRRAGKPLAPGANPSYQDGKF	KPLAPGANPSYQDGKFLGEKNGLLASLNST	14	0	1413.69	617	630	yes	yes	2	5.5738e-14	199.19	43892000	0	0	0	0	0	0	0	0	0	0	0	0	0	0	0	0	0	0	0	49807	772165;772166;772167;772168;772169;772170;772171	8	503857;503858;503859;503860;503861;503862;503863;503864	503858			0	0	0	0	0	0	0	0
AGKPLAPGANPSYQDGK	A0A059N5V5	A0A059N5V5	VVYGKATGNTPDGRRAGKPLAPGANPSYQD	KPLAPGANPSYQDGKFLGEKNGLLASLNST	17	1	1669.84	614	630	yes	yes	2;3	2.178e-09	179.5	119770000	0	0	0	0	0	0	0	0	0	0	0	0	0	0	0	0	0	0	0	2597	45377;45378;45379;45380;45381;45382;45383;45384;45385;45386;45387;45388;45389;45390;45391	11	29966;29967;29968;29969;29970;29971;29972;29973;29974;29975;29976	29972			0	0	0	0	0	0	0	0
ILHTLTNMGPSPEPNLTVLYSSHLPEGFR	A0A059N5V5	A0A059N5V5	MGIDGRSLVTKNDFRILHTLTNMGPSPEPN	NLTVLYSSHLPEGFRTYAAKIAKESSSIQF	29	0	3219.64	345	373	yes	yes	4	1.1305e-06	85.76	93754000	0	0	0	0	0	0	0	0	0	0	0	0	0	0	0	0	0	0	0	31668	494721;494722;494723;494724	3	325356;325357;325358	325356			0	0	0	0	0	0	0	0
PAANAQEAIQWLYFGYLGAIK	A0A059N5V5	A0A059N5V5	DLKQMAASYGFDISRPAANAQEAIQWLYFG	EAIQWLYFGYLGAIKSQNGAAMSIGRISAF	21	0	2323.2	236	256	yes	yes	3	2.3185e-06	133.94	18573000	0	0	0	0	0	0	0	0	0	0	0	0	0	0	0	0	0	0	0	49461	768272;768273;768274;768275;768276	2	501365;501366	501365			0	0	0	0	0	0	0	0
THNQGVFDAYTAEMR	A0A059N5V5	A0A059N5V5	ETDEEMTKIFTEYRKTHNQGVFDAYTAEMR	THNQGVFDAYTAEMRLARKNKIITGLPDAY	15	0	1738.77	136	150	yes	yes	2;3	1.8672e-05	164.53	29918000	0	0	0	0	0	0	0	0	0	0	0	0	0	0	0	0	0	0	0	60637	921735;921736;921737	2	604231;604232;604233	604231			0	0	0	0	0	0	0	0
HGEVEVIRDEDGMAIDYVPTK	A0A059N5V5	A0A059N5V5	IAGISHATDSIMAIKHGEVEVIRDEDGMAI	IRDEDGMAIDYVPTKEFPTYGNDNEEADAM	21	1	2372.13	530	550	yes	yes	3	2.126e-05	130.38	20612000	0	0	0	0	0	0	0	0	0	0	0	0	0	0	0	0	0	0	0	27816	434196;434197;434198;434199	5	287022;287023;287024;287025;287026	287022			0	0	0	0	0	0	0	0
DLTPEQQADVISR	A0A059N5V5	A0A059N5V5	PNLTIRVSGYAVKFRDLTPEQQADVISRTS	FRDLTPEQQADVISRTSHDRL_________	13	0	1470.73	730	742	yes	yes	2	2.3622e-05	179.42	37593000	0	0	0	0	0	0	0	0	0	0	0	0	0	0	0	0	0	0	0	10696	172784;172785;172786;172787;172788;172789;172790;172791	5	115187;115188;115189;115190;115191	115191			0	0	0	0	0	0	0	0
TFATGIAGISHATDSIMAIK	A0A059N5V5	A0A059N5V5	YEAPQLALMDTDLQRTFATGIAGISHATDS	IAGISHATDSIMAIKHGEVEVIRDEDGMAI	20	0	2004.04	510	529	yes	yes	2;3	6.2031e-05	143.99	219520000	1229200	0	901170	0	397580	0	0	0	0	0	0	0	0	0	0	0	0	0	0	59988	911908;911909;911910;911911;911912;911913;911914;911915;911916;911917;911918;911919;911920;911921;911922;911923;911924;911925;911926;911927	12	597596;597597;597598;597599;597600;597601;597602;597603;597604;597605;597606;597607;597608	597606			2013400	0	1655000	0	834720	0	0	0
YAYEAPQLALMDTDLQR	A0A059N5V5	A0A059N5V5	LYVNTLNIIHYMHDKYAYEAPQLALMDTDL	YEAPQLALMDTDLQRTFATGIAGISHATDS	17	0	1996.96	493	509	yes	yes	2;3	0.00035245	143.55	137870000	0	2433700	0	0	1272700	1351400	0	0	0	0	0	0	583500	0	0	0	0	0	0	71151	1102920;1102921;1102922;1102923;1102924;1102925;1102926;1102927;1102928;1102929;1102930;1102931;1102932;1102933;1102934;1102935;1102936;1102937;1102938;1102939;1102940;1102941;1102942;1102943;1102944;1102945	7	725232;725233;725234;725235;725236;725237;725238	725232			0	4006100	0	0	2672100	3529600	0	0
DLEAGLITEFEAQEMIDHLIMK	A0A059N5V5	A0A059N5V5	SIGRISAFLDIYIQRDLEAGLITEFEAQEM	TEFEAQEMIDHLIMKLRMVKFARTPEYNQL	22	0	2545.24	279	300	yes	yes	3	0.00037461	86.539	23716000	0	0	0	0	0	0	0	0	0	0	0	0	0	0	0	0	0	0	0	10297	165946;165947;165948;165949	2	110459;110460	110460			0	0	0	0	0	0	0	0
NSKPTTSLLTITSNVVYGK	A0A059N5V5	A0A059N5V5	LDYFMTQIKRQHTYRNSKPTTSLLTITSNV	TTSLLTITSNVVYGKATGNTPDGRRAGKPL	19	1	2022.1	585	603	yes	yes	2;3	0.00044463	122.08	60732000	0	0	0	0	0	0	0	0	0	0	0	0	0	0	0	0	0	0	0	48495	753250;753251;753252;753253;753254;753255;753256;753257	5	491166;491167;491168;491169;491170	491168			0	0	0	0	0	0	0	0
LQELFEIQHEK	A0A059N5V5	A0A059N5V5	FLEPIAPSTDKLWTKLQELFEIQHEKNGVY	LWTKLQELFEIQHEKNGVYDMDSDIPATIT	11	0	1412.73	50	60	yes	yes	3	0.00098025	128.88	138300000	0	0	0	0	2865000	0	844560	0	901580	970730	0	0	0	0	0	0	0	0	0	41001	639674;639675;639676;639677;639678;639679;639680;639681;639682;639683;639684;639685;639686;639687;639688;639689;639690	8	417684;417685;417686;417687;417688;417689;417690;417691	417688			0	0	0	0	6015100	0	2588800	0
FRDLTPEQQADVISR	A0A059N5V5	A0A059N5V5	KYPNLTIRVSGYAVKFRDLTPEQQADVISR	FRDLTPEQQADVISRTSHDRL_________	15	1	1773.9	728	742	yes	yes	3	0.0010553	128.74	4981100	0	0	0	0	0	0	0	0	0	0	0	0	0	0	0	0	0	0	0	21585	337337	1	223238	223238			0	0	0	0	0	0	0	0
DFIQNNYTEYKGDDSFLEPIAPSTDK	A0A059N5V5	A0A059N5V5	EGFKGDKWRTSVDTRDFIQNNYTEYKGDDS	GDDSFLEPIAPSTDKLWTKLQELFEIQHEK	26	1	3006.38	20	45	yes	yes	3	0.0031094	66.613	10355000	0	0	0	0	2182700	0	0	0	0	0	0	0	0	0	0	0	0	0	0	9126	145778;145779;145780	2	96707;96708	96707			0	0	0	0	4582600	0	0	0
GDDSFLEPIAPSTDK	A0A059N5V5	A0A059N5V5	VDTRDFIQNNYTEYKGDDSFLEPIAPSTDK	GDDSFLEPIAPSTDKLWTKLQELFEIQHEK	15	0	1590.74	31	45	yes	yes	2	0.0039905	112.64	16831000	0	0	0	0	0	0	0	0	0	0	0	0	0	0	0	0	0	0	0	22858	356458;356459	2	235693;235694	235694			0	0	0	0	0	0	0	0
NGVYDMDSDIPATITSHEPGYLIK	A0A059N5V5	A0A059N5V5	LWTKLQELFEIQHEKNGVYDMDSDIPATIT	IPATITSHEPGYLIKEEEKIVGLQTDVPLK	24	0	2635.25	61	84	yes	yes	3	0.0041772	60.347	42400000	0	0	0	0	0	0	0	0	0	770830	0	0	0	0	0	0	0	0	0	46738	723906;723907;723908;723909;723910;723911;723912;723913;723914	2	471681;471682	471682			0	0	0	0	0	0	0	0
ATGNTPDGR	A0A059N5V5	A0A059N5V5	TTSLLTITSNVVYGKATGNTPDGRRAGKPL	NVVYGKATGNTPDGRRAGKPLAPGANPSYQ	9	0	887.41	604	612	yes	yes	2	0.0044631	171.53	19611000	0	0	0	0	0	857990	0	0	214520	0	262760	242080	199320	0	0	0	0	0	0	6245	102265;102266;102267;102268;102269;102270;102271;102272;102273;102274;102275;102276;102277;102278;102279;102280;102281;102282;102283;102284;102285;102286	4	67629;67630;67631;67632	67632			0	0	0	0	0	2240900	0	0
ESSSIQFENDDLLR	A0A059N5V5	A0A059N5V5	HLPEGFRTYAAKIAKESSSIQFENDDLLRE	KESSSIQFENDDLLRENWGSDDCAIACCVS	14	0	1651.77	382	395	yes	yes	2	0.0072244	117.86	0	0	0	0	0	0	0	0	0	0	0	0	0	0	0	0	0	0	0	0	18038	282203	1	187740	187740			0	0	0	0	0	0	0	0
GGYHLNVNVFTNELLLDAQAHPEK	A0A059N5V5	A0A059N5V5	RINNLRNVLDGYFDKGGYHLNVNVFTNELL	FTNELLLDAQAHPEKYPNLTIRVSGYAVKF	24	0	2678.35	690	713	yes	yes	4	0.01072	52.162	11992000	0	0	0	0	0	0	0	0	0	0	0	0	0	0	0	0	0	0	0	24116	375489	1	248240	248240			0	0	0	0	0	0	0	0
RAGKPLAPGANPSYQDGK	A0A059N5V5	A0A059N5V5	NVVYGKATGNTPDGRRAGKPLAPGANPSYQ	KPLAPGANPSYQDGKFLGEKNGLLASLNST	18	2	1825.94	613	630	yes	yes	3	0.016073	112.57	6041400	0	0	0	0	0	0	0	0	0	0	0	0	0	0	0	0	0	0	0	53610	819938;819939	1	535421	535421			0	0	0	0	0	0	0	0
LREEISEQYR	A0A059N5V5	A0A059N5V5	HDNTGNKEMTDDVIRLREEISEQYRALNDL	DDVIRLREEISEQYRALNDLKQMAASYGFD	10	1	1321.66	208	217	yes	yes	2;3	0.016088	163.38	77168000	0	0	0	0	0	0	0	0	0	0	0	0	0	0	0	1186900	1062800	0	0	41239	642988;642989;642990;642991;642992;642993;642994;642995;642996;642997;642998;642999	3	419903;419904;419905	419903			0	0	0	0	0	0	0	0
SQNGAAMSIGR	A0A059N5V5	A0A059N5V5	EAIQWLYFGYLGAIKSQNGAAMSIGRISAF	GAIKSQNGAAMSIGRISAFLDIYIQRDLEA	11	0	1090.52	257	267	yes	yes	2	0.017554	104.43	18866000	0	0	0	0	0	0	0	0	0	0	0	0	0	0	0	0	0	0	0	57448	873900;873901;873902;873903	1	571484	571484			0	0	0	0	0	0	0	0
LDYHEFMER	A0A059N5V5	A0A059N5V5	KMQVAPKYRPMTGDKLDYHEFMERYKDILD	PMTGDKLDYHEFMERYKDILDWLAELYVNT	9	0	1238.54	459	467	yes	yes	3	0.021582	81.95	101420000	0	0	0	0	0	336010	0	0	0	0	0	0	0	0	0	0	0	0	0	36952	574400;574401;574402;574403;574404;574405;574406;574407;574408	6	375806;375807;375808;375809;375810;375811	375811			0	0	0	0	0	877580	0	0
AVLYAINGGVDEK	A0A059N5V5	A0A059N5V5	GKDMQFFGARANLAKAVLYAINGGVDEKTK	AKAVLYAINGGVDEKTKMQVAPKYRPMTGD	13	0	1347.7	430	442	yes	yes	2	0.028327	88.056	3618300	0	0	0	0	0	0	0	0	0	0	0	0	0	0	0	0	0	0	0	6927	112889	1	74426	74426			0	0	0	0	0	0	0	0
QMAASYGFDISR	A0A059N5V5	A0A059N5V5	REEISEQYRALNDLKQMAASYGFDISRPAA	DLKQMAASYGFDISRPAANAQEAIQWLYFG	12	0	1344.61	224	235	yes	yes	2	0.036621	88.134	19774000	0	0	0	0	0	0	0	0	0	0	0	0	0	0	0	0	0	0	0	52108	800422;800423;800424;800425;800426;800427;800428;800429	2	522255;522256	522256			0	0	0	0	0	0	0	0
IVGLQTDVPLK	A0A059N5V5	A0A059N5V5	ITSHEPGYLIKEEEKIVGLQTDVPLKQAFM	EEEKIVGLQTDVPLKQAFMPFGGIKMANNA	11	0	1181.7	89	99	yes	yes	2	0.053969	83.998	129300000	0	0	0	0	0	0	612130	0	1543500	1153200	0	0	0	0	0	0	0	0	0	33908	531026;531027;531028;531029;531030;531031;531032;531033;531034	1	348668	348668			0	0	0	0	0	0	1876300	0
QAFMPFGGIK	A0A059N5V5	A0A059N5V5	EEEKIVGLQTDVPLKQAFMPFGGIKMANNA	DVPLKQAFMPFGGIKMANNALVSNGYETDE	10	0	1094.56	100	109	yes	yes	2	0.062113	85.212	8083000	0	0	0	0	0	0	0	0	0	0	0	0	0	0	0	0	0	0	0	50154	775991;775992	1	506400	506400			0	0	0	0	0	0	0	0
DATAAVDAVFSTIQETLAK	A0A059N612	A0A059N612	ELIENVASSTGLTKKDATAAVDAVFSTIQE	AVDAVFSTIQETLAKGEKVQLIGFGNFEVR	19	0	1949.99	21	39	yes	yes	2;3	0	414.29	597160000	9383100	6750600	10447000	5763300	19871000	23444000	435990	336770	0	0	1957600	1786600	2118200	0	0	0	0	0	0	8436	136547;136548;136549;136550;136551;136552;136553;136554;136555;136556;136557;136558;136559;136560;136561;136562;136563;136564;136565;136566;136567;136568;136569;136570;136571;136572;136573;136574;136575;136576;136577;136578;136579;136580;136581;136582;136583;136584;136585;136586;136587;136588;136589;136590;136591;136592;136593;136594;136595;136596	44	90655;90656;90657;90658;90659;90660;90661;90662;90663;90664;90665;90666;90667;90668;90669;90670;90671;90672;90673;90674;90675;90676;90677;90678;90679;90680;90681;90682;90683;90684;90685;90686;90687;90688;90689;90690;90691;90692;90693;90694;90695;90696;90697;90698;90699;90700;90701;90702	90676			15370000	11112000	19186000	13516000	41719000	61231000	1336400	981060
NPQTGQEIQIAASK	A0A059N612	A0A059N612	FGNFEVRERAARKGRNPQTGQEIQIAASKV	RNPQTGQEIQIAASKVPAFKPGKALKDAVK	14	0	1483.76	63	76	yes	yes	2	1.114e-116	262.15	456890000	3352000	2607300	5003400	4766200	4296100	4446600	0	0	0	0	1758900	1837700	665010	0	0	0	0	0	0	48137	746739;746740;746741;746742;746743;746744;746745;746746;746747;746748;746749;746750;746751;746752;746753;746754;746755;746756;746757;746758;746759;746760;746761;746762;746763;746764;746765;746766;746767;746768;746769;746770;746771;746772;746773;746774;746775;746776;746777;746778	27	486898;486899;486900;486901;486902;486903;486904;486905;486906;486907;486908;486909;486910;486911;486912;486913;486914;486915;486916;486917;486918;486919;486920;486921;486922;486923;486924;486925	486905			5490500	4291900	9188900	11178000	9019800	11614000	0	0
AELIENVASSTGLTK	A0A059N612	A0A059N612	______________________________	AELIENVASSTGLTKKDATAAVDAVFSTIQ	15	0	1531.81	5	19	yes	yes	2;3	0.00082335	134.56	510910000	2424400	0	4345400	4902900	5176900	4803500	0	986780	0	0	0	0	0	0	0	0	542770	0	0	1723	31621;31622;31623;31624;31625;31626;31627;31628;31629;31630;31631;31632;31633;31634;31635;31636;31637;31638;31639;31640;31641;31642;31643;31644;31645;31646;31647;31648;31649;31650;31651;31652;31653;31654;31655;31656;31657;31658;31659;31660	21	21263;21264;21265;21266;21267;21268;21269;21270;21271;21272;21273;21274;21275;21276;21277;21278;21279;21280;21281;21282;21283	21266			3971200	0	7980400	11498000	10869000	12546000	0	2874600
KDATAAVDAVFSTIQETLAK	A0A059N612	A0A059N612	AELIENVASSTGLTKKDATAAVDAVFSTIQ	AVDAVFSTIQETLAKGEKVQLIGFGNFEVR	20	1	2078.09	20	39	yes	yes	3	0.0020522	88.765	18551000	0	0	0	0	0	0	0	0	0	0	0	0	0	0	0	0	0	0	0	34574	540467;540468;540469	2	354723;354724	354723			0	0	0	0	0	0	0	0
VQLIGFGNFEVR	A4L2Q0	A0A059N612;A4L2Q0	AVFSSIQASLAKGEKVQLIGFGNFEVRQRA	GEKVQLIGFGNFEVRQRAARKGRNPQTGEE	12	0	1377.74	43	54	no	no	2	0.011075	107.45	425760000	0	0	0	0	0	0	0	0	0	412440	210720	0	0	0	0	0	0	1284300	0	68383	1058129;1058130;1058131;1058132;1058133;1058134;1058135;1058136;1058137;1058138;1058139;1058140;1058141;1058142;1058143;1058144;1058145;1058146;1058147;1058148;1058149;1058150;1058151	10	695299;695300;695301;695302;695303;695304;695305;695306;695307;695308	695303			0	0	0	0	0	0	0	0
ALEPKPESQEEPK	A0A059N663	A0A059N663	LEVNPEEHRIALSIKALEPKPESQEEPKEE	IKALEPKPESQEEPKEEQEYELPEENTGFT	13	1	1480.74	360	372	yes	yes	2;3	1.9632e-17	202.96	108540000	0	0	0	0	0	0	0	0	0	0	0	0	0	0	0	0	0	0	0	3948	66980;66981;66982;66983;66984;66985;66986;66987;66988;66989;66990;66991;66992;66993	8	44193;44194;44195;44196;44197;44198;44199;44200	44198			0	0	0	0	0	0	0	0
QVANNETMEDAMNSVQEVSVGDIVK	A0A059N663	A0A059N663	______________________________	AMNSVQEVSVGDIVKGEVLAIEDKQVVVGI	25	0	2706.25	8	32	yes	yes	2	1.6459e-05	138.05	0	0	0	0	0	0	0	0	0	0	0	0	0	0	0	0	0	0	0	0	53112	814165;814166	2	531534;531535	531534			0	0	0	0	0	0	0	0
ALEPKPESQEEPKEEQEYELPEENTGFTMGDILGDALSDAK	A0A059N663	A0A059N663	LEVNPEEHRIALSIKALEPKPESQEEPKEE	FTMGDILGDALSDAKEEE____________	41	2	4563.1	360	400	yes	yes	4	0.00010848	60.268	10524000	0	0	0	0	0	0	0	0	0	0	0	0	0	0	0	0	0	0	0	3949	66994;66995;66996	3	44201;44202;44203	44201			0	0	0	0	0	0	0	0
QVVVGIEGAGVEGVVPAK	A0A059N663	A0A059N663	VGDIVKGEVLAIEDKQVVVGIEGAGVEGVV	VGIEGAGVEGVVPAKELSTLPVEDVHELVK	18	0	1706.96	42	59	yes	yes	2	0.0011718	116.98	27172000	0	0	0	0	0	0	0	0	0	0	0	0	0	0	0	0	0	0	0	53403	817861;817862;817863;817864;817865;817866;817867	6	533967;533968;533969;533970;533971;533972	533971			0	0	0	0	0	0	0	0
VLEVNPEEHR	A0A059N663	A0A059N663	TPHEVLHEGDQVQVKVLEVNPEEHRIALSI	QVQVKVLEVNPEEHRIALSIKALEPKPESQ	10	0	1220.61	344	353	yes	yes	3	0.0078836	97.597	55620000	0	0	0	0	0	0	0	0	0	0	0	0	0	0	0	0	0	0	0	66974	1033548;1033549;1033550;1033551;1033552;1033553	1	678330	678330			0	0	0	0	0	0	0	0
ELSTLPVEDVHELVK	A0A059N663	A0A059N663	VGIEGAGVEGVVPAKELSTLPVEDVHELVK	ELSTLPVEDVHELVKVGDVLDLVVITSIGK	15	0	1706.91	60	74	yes	yes	3	0.012415	75.02	85407000	0	0	0	0	0	0	0	0	0	0	0	0	0	0	0	0	0	0	0	16575	260715;260716;260717;260718;260719;260720;260721;260722;260723;260724	5	173686;173687;173688;173689;173690	173688			0	0	0	0	0	0	0	0
IIEIEPSENR	A0A059N663	A0A059N663	VADFSEYKGQTLAFKIIEIEPSENRLILSH	TLAFKIIEIEPSENRLILSHKAVVEAEKES	10	0	1198.62	169	178	yes	yes	2	0.026826	104.01	48881000	0	0	0	0	0	0	0	0	0	0	0	0	0	0	0	0	0	0	0	31029	484597;484598;484599;484600	1	319050	319050			0	0	0	0	0	0	0	0
AAAGTVLDGTVK	A0A059N663	A0A059N663	IKETLPGPWTDIETKAAAGTVLDGTVKRLT	ETKAAAGTVLDGTVKRLTSFGAFVEVFPGV	12	0	1101.6	287	298	yes	yes	2	0.036621	88.134	43722000	0	0	0	0	0	0	0	0	0	0	0	0	0	0	0	0	0	0	0	62	1002;1003;1004;1005	1	643	643			0	0	0	0	0	0	0	0
VIEAPVTNVVK	A0A059N663	A0A059N663	KKVWEEIEQDFQAGKVIEAPVTNVVKGGLV	QAGKVIEAPVTNVVKGGLVVDVGVRGFVPA	11	0	1167.69	121	131	yes	yes	2	0.043482	86.882	40261000	0	0	0	0	0	0	0	0	0	0	0	0	0	0	0	0	0	0	0	66265	1021259;1021260;1021261;1021262	1	670236	670236			0	0	0	0	0	0	0	0
VVDQEGTDVTPEK	A0A059N6B4	A0A059N6B4	EAFRGGMRHHIEGMKVVDQEGTDVTPEKLK	MKVVDQEGTDVTPEKLKKIQREKGLHNRK_	13	0	1415.68	54	66	yes	yes	2	0.00068763	138.25	4947300	0	0	0	0	0	0	0	0	0	0	0	0	0	0	0	0	0	0	0	69579	1077407;1077408;1077409	4	707887;707888;707889;707890	707887			0	0	0	0	0	0	0	0
NLYIVIDPTQTVDDVYAEELK	A0A059N6E7	A0A059N6E7	LDNIYQSTKVSEKTKNLYIVIDPTQTVDDV	DPTQTVDDVYAEELK_______________	21	0	2437.23	131	151	yes	yes	2	2.8011e-05	129.29	16733000	0	0	0	0	0	0	0	0	0	0	0	0	0	0	0	0	0	0	0	47611	737644;737645;737646;737647;737648;737649	8	480483;480484;480485;480486;480487;480488;480489;480490	480486			0	0	0	0	0	0	0	0
IEIFQEGDHVQTHDINLGGLELGMFSR	A0A059N6E7	A0A059N6E7	HGSEFVEIHPCEGFKIEIFQEGDHVQTHDI	HDINLGGLELGMFSRALKYEDIERMEILYK	27	0	3054.49	56	82	yes	yes	4	0.0010926	60.388	13882000	0	0	0	0	0	0	0	0	0	0	0	0	0	0	0	0	0	0	0	29977	468392;468393	3	308571;308572;308573	308573			0	0	0	0	0	0	0	0
IHGSEFVEIHPCEGFK	A0A059N6E7	A0A059N6E7	IGDLWIKHITTSFGRIHGSEFVEIHPCEGF	HGSEFVEIHPCEGFKIEIFQEGDHVQTHDI	16	0	1884.88	40	55	yes	yes	3	0.053112	51.073	7293100	0	0	0	0	0	0	0	0	0	0	0	0	0	0	0	0	0	0	0	30874	482394;482395	1	317659	317659			0	0	0	0	0	0	0	0
VGEATESVSNFASEQTEK	A0A059N6E8	A0A059N6E8	TEEQHEEDSVSLQDKVGEATESVSNFASEQ	ATESVSNFASEQTEKAKELASKGSSKAKEL	18	0	1911.87	140	157	yes	yes	2	9.8063e-301	308.58	89159000	0	0	0	0	0	0	0	0	0	0	0	0	0	0	0	0	0	0	0	65648	1010674;1010675;1010676;1010677;1010678;1010679;1010680;1010681;1010682;1010683;1010684;1010685;1010686;1010687;1010688	14	663278;663279;663280;663281;663282;663283;663284;663285;663286;663287;663288;663289;663290;663291;663292	663285			0	0	0	0	0	0	0	0
TEEQHEEDSVSLQDK	A0A059N6E8	A0A059N6E8	GLEVIEVNVNVVDIKTEEQHEEDSVSLQDK	TEEQHEEDSVSLQDKVGEATESVSNFASEQ	15	0	1772.77	125	139	yes	yes	2;3	9.6214e-280	312.91	71022000	0	0	0	0	0	0	0	0	0	0	0	0	0	0	0	0	0	0	0	59700	907095;907096;907097;907098;907099;907100;907101;907102;907103;907104;907105;907106;907107;907108;907109;907110;907111;907112;907113	16	594362;594363;594364;594365;594366;594367;594368;594369;594370;594371;594372;594373;594374;594375;594376;594377;594378	594368			0	0	0	0	0	0	0	0
LLWNTANMFSNPR	A0A059N6I6	A0A059N6I6	ITDLIKEKMDETGIKLLWNTANMFSNPRYV	IKLLWNTANMFSNPRYVNGAASTNNANVYA	13	0	1562.77	135	147	yes	yes	2	0.0013017	131.12	69120000	0	0	0	0	0	0	0	0	0	0	0	0	0	0	0	0	0	0	0	39892	623499;623500;623501;623502;623503;623504;623505;623506	1	407231	407231			0	0	0	0	0	0	0	0
FVLTPIVILEGSFGGPK	A0A061AJI2	A0A061AJI2;A0A2U9R7I0;A0A099NZY2;A0A1V2LJZ1	NRDDSDISLVEIGPRFVLTPIVILEGSFGG	LTPIVILEGSFGGPKIYENKQYVSPNFVRA	17	0	1773.01	211	227	yes	no	3	0.0010467	101.39	730950	0	0	0	0	0	0	0	0	0	0	0	0	0	0	0	0	0	0	0	22093	345264;345265	1	228380	228380			0	0	0	0	0	0	0	0
ISLGLPTGAIMNCADNSGAR	A0A061AJS2	A0A061AJS2;Q6FTC5	______________________________	PTGAIMNCADNSGARNLYIIAVKGFGARLN	20	0	2016.97	12	31	yes	no	2;3	1.1548e-05	146.84	28110000	0	0	0	0	0	0	0	0	0	0	0	0	0	0	0	0	1288500	1342700	1850900	33168	519306;519307;519308;519309;519310;519311;519312;519313;519314;519315;519316	8	340903;340904;340905;340906;340907;340908;340909;340910	340907			0	0	0	0	0	0	0	0
LPAASLGDMVMATVK	A0A061AJS2	A0A061AJS2;Q6FTC5;A0A0W0EHK0	LYIIAVKGFGARLNRLPAASLGDMVMATVK	LPAASLGDMVMATVKKGKPELRKKVMPAIV	15	0	1502.78	48	62	yes	no	2;3	2.2123e-102	253.76	484320000	0	0	0	0	0	0	0	0	0	0	260720	0	91769	0	0	0	5366900	2664400	4430800	40483	631139;631140;631141;631142;631143;631144;631145;631146;631147;631148;631149;631150;631151;631152;631153;631154;631155;631156;631157;631158;631159;631160;631161;631162;631163;631164;631165;631166;631167;631168;631169;631170;631171;631172;631173;631174	17	412008;412009;412010;412011;412012;412013;412014;412015;412016;412017;412018;412019;412020;412021;412022;412023;412024;412025;412026	412021			0	0	0	0	0	0	0	0
ECADLWPR	A0A061AJS2	A0A061AJS2;Q6FTC5;A0A0W0EHK0;C4YSU0;P62830;A0A2U9R9J5	KGEMKGSAITGPVGKECADLWPRIASNSGV	ITGPVGKECADLWPRIASNSGVVV______	8	0	1045.47	120	127	no	no	2	0.045605	120.62	60613000	0	0	0	0	0	0	0	0	0	0	0	0	0	0	0	0	0	0	0	13331	212907;212908	1	142086	142086			0	0	0	0	0	0	0	0
SWVYNVAADVSDGEAKAETLAIR	A0A061AMA6	A0A061AMA6;M7XLD8	ITPEMALSPNIGSDRSWVYNVAADVSDGEA	DVSDGEAKAETLAIRFANSENANLFRTAFL	23	1	2464.22	110	132	yes	no	2	0.040582	95.067	0	0	0	0	0	0	0	0	0	0	0	0	0	0	0	0	0	0	0	0	58612	889722	1	582272	582272			0	0	0	0	0	0	0	0
DEGVVPPPEK	A0A061AMA6	A0A061AMA6;M7XLD8;CDR35850.1	APAENATEDAPPAYKDEGVVPPPEKVEVVQ	PPAYKDEGVVPPPEKVEVVQGEEVKEPTAE	10	0	1065.53	209	218	yes	no	2	0.0060086	130.56	44979000	0	0	0	0	0	0	0	0	0	0	0	0	0	0	0	0	0	0	0	8886	142584;142585;142586	2	94594;94595	94594			0	0	0	0	0	0	0	0
LPDSALDLVDISCAGVAVAR	A0A061ANQ1	A0A061ANQ1	VSAAQLAKRYLPYRRLPDSALDLVDISCAG	LDLVDISCAGVAVARDSKPEELDHKERQLQ	20	0	2041.05	387	406	yes	yes	2	0.0012213	104.17	5116200	0	0	0	0	0	0	0	0	0	0	0	0	0	0	0	0	0	0	0	40556	632398;632399;632400;632401	3	412870;412871;412872	412870			0	0	0	0	0	0	0	0
VEAYVPAWLNLPLVR	A0A061ANR3	A0A061ANR3	FEDPFRKVATRPFARVEAYVPAWLNLPLVR	VEAYVPAWLNLPLVRRIVELVTRNATAQEL	15	0	1738.98	1517	1531	yes	yes	3	0.00026129	129.37	1364500	0	0	0	0	0	0	0	0	0	0	0	0	0	0	0	0	0	0	0	64760	995528	1	653582	653582			0	0	0	0	0	0	0	0
AAVEEGILPGGGTALLK	A0A061AR46	A0A061AR46	GEKKDRYDDALNATRAAVEEGILPGGGTAL	VEEGILPGGGTALLKASRILKDVKVDNFDQ	17	0	1594.89	425	441	yes	yes	2;3	0.0014314	120.55	1313200000	6351700	7274400	0	0	0	0	0	0	0	0	0	0	0	0	0	0	0	0	0	786	15411;15412;15413;15414;15415;15416;15417;15418;15419;15420;15421;15422;15423;15424;15425;15426;15427;15428	15	10173;10174;10175;10176;10177;10178;10179;10180;10181;10182;10183;10184;10185;10186;10187	10179			10404000	11975000	0	0	0	0	0	0
TNEAAGDGTTSATVLGR	Q6FMR2	A0A061AR46;Q6FMR2;A0A0W0CJQ9	FENMGAKLLQEVASKTNEAAGDGTTSATVL	EAAGDGTTSATVLGRAIFTESVKNVAAGCN	17	0	1619.78	100	116	no	no	2	1.8609e-177	281.32	249360000	0	0	0	0	0	0	0	0	0	0	0	0	0	0	0	0	11230000	774350	4992500	61695	941131;941132;941133;941134;941135;941136;941137;941138;941139;941140;941141;941142;941143;941144;941145;941146;941147;941148;941149	20	617395;617396;617397;617398;617399;617400;617401;617402;617403;617404;617405;617406;617407;617408;617409;617410;617411;617412;617413;617414	617413			0	0	0	0	0	0	0	0
SKPHLNIGTIGHVDHGK	A0A061AXY6	A0A061AXY6	SRAPQFVRYASAFERSKPHLNIGTIGHVDH	PHLNIGTIGHVDHGKTTLTAAITKCLAEKG	17	1	1808.96	37	53	yes	yes	4	0.002026	95.873	41612000	870550	0	0	1521600	0	692770	0	0	0	0	0	0	620540	0	0	0	0	0	0	56183	856444;856445;856446;856447;856448;856449;856450;856451;856452;856453	2	559709;559710	559709			1426000	0	0	3568400	0	1809300	0	0
HYSHVDCPGHADYIK	A0A0W0EHL6	A0A061AXY6;A0A0W0EHL6;Q6FSL8	ITISTAHVEYETAKRHYSHVDCPGHADYIK	HYSHVDCPGHADYIKNMITGAAQMDGAIIV	15	0	1797.79	107	121	no	no	3;4	0.00075591	115.12	24203000	0	0	0	0	0	0	0	0	0	0	0	0	0	0	0	0	677060	0	0	28701	447408;447409;447410;447411;447412;447413;447414;447415;447416;447417;447418;447419;447420;447421;447422	9	295357;295358;295359;295360;295361;295362;295363;295364;295365	295363			0	0	0	0	0	0	0	0
EVDFAALEGGDAEWLDKK	A0A061B0T4	A0A061B0T4;CDR43090.1;M7X4P2	RKYPTATNVRVGGDREVDFAALEGGDAEWL	FAALEGGDAEWLDKKFTGEEALGRYLDLHE	18	1	1991.95	119	136	yes	no	2	0.0014522	126.66	21156000	0	0	0	0	0	0	0	0	0	0	0	0	0	0	0	0	0	0	0	18529	288967;288968;288969	1	192301	192301			0	0	0	0	0	0	0	0
SLEHDQELDSILVGPVPVGVNK	A0A061B253	A0A061B253;Q6FL84;A0A0W0E5C2	KEDLEWKLTYVGSSRSLEHDQELDSILVGP	LDSILVGPVPVGVNKFLFTADPPSADLIPS	22	0	2344.23	50	71	yes	no	2	8.3524e-15	184.87	0	0	0	0	0	0	0	0	0	0	0	0	0	0	0	0	0	0	0	0	56321	859393	1	561669	561669			0	0	0	0	0	0	0	0
ILSNASCTTNCLAPLAK	A0A061B2A1	A0A061B2A1	FVMGVNEDKYTSDIKILSNASCTTNCLAPL	SNASCTTNCLAPLAKVINDKFGIEEGLMTT	17	0	1832.91	145	161	yes	yes	2	0.0019684	113.35	24430000	0	0	0	0	0	0	0	0	0	0	0	0	0	0	0	0	0	0	0	31877	499574;499575;499576;499577	4	328324;328325;328326;328327	328327			0	0	0	0	0	0	0	0
TASGNIIPSSTGAAK	G8BB94	A0A061B2A1;A0A099P8U3;A0A1V2LI93;G8BB94;Q5ADM7;Q92211;B9WER6;Q6FSM4;A0A0W0CA22	KTVDGPSHKDWRGGRTASGNIIPSSTGAAK	TASGNIIPSSTGAAKAVGKVIPELNGKLTG	15	0	1373.72	200	214	no	no	2;3	2.8604e-219	293.31	40303000000	139250000	95912000	27963000	9423100	8141700	10301000	0	0	0	0	6470000	7312100	1313300	4776500	0	0	457830000	340600000	246430000	59164	899102;899103;899104;899105;899106;899107;899108;899109;899110;899111;899112;899113;899114;899115;899116;899117;899118;899119;899120;899121;899122;899123;899124;899125;899126;899127;899128;899129;899130;899131;899132;899133;899134;899135;899136;899137;899138;899139;899140;899141;899142;899143;899144;899145;899146;899147;899148;899149;899150;899151;899152;899153;899154;899155;899156;899157;899158;…	82	588791;588792;588793;588794;588795;588796;588797;588798;588799;588800;588801;588802;588803;588804;588805;588806;588807;588808;588809;588810;588811;588812;588813;588814;588815;588816;588817;588818;588819;588820;588821;588822;588823;588824;588825;588826;588827;588828;588829;588830;588831;588832;588833;588834;588835;588836;588837;588838;588839;588840;588841;588842;588843;588844;588845;588846;588847;…	588816			228080000	157880000	51356000	22099000	17093000	26904000	0	0
NVLIVDEVDDTR	A0A061B658	A0A061B658	DFGALSEHFDSLIGKNVLIVDEVDDTRTTL	IGKNVLIVDEVDDTRTTLHYAVSELQKDVK	12	0	1386.7	107	118	no	no	2	0.00604	116.23	174650000	6704200	5744400	0	0	0	0	0	0	0	0	0	0	0	0	0	0	0	385850	0	49053	761307;761308;761309;761310;761311;761312;761313;761314;761315;761316;761317;761318;761319;761320;761321;761322;761323;761324;761325;761326;761327	6	496352;496353;496354;496355;496356;496357	496356			10981000	9455900	0	0	0	0	0	0
EVVRTQWLDFGALSEHFDSLIGK	A0A061B658	A0A061B658	YESLGGENDDTQIGKEVVRTQWLDFGALSE	DFGALSEHFDSLIGKNVLIVDEVDDTRTTL	23	1	2646.34	84	106	yes	yes	3	0.039717	54.834	10231000	0	0	0	0	0	0	0	0	0	0	0	0	0	0	0	0	0	0	0	18992	295799;295800;295801	1	196949	196949			0	0	0	0	0	0	0	0
FSIAAAFGNVHGVYK	A0A061B6W6	A0A061B6W6	TVFKVHEALAPIDAKFSIAAAFGNVHGVYK	FSIAAAFGNVHGVYKPGNVQLRPSILGEHQ	15	0	1579.81	217	231	yes	yes	3	0.00050682	119.39	592510000	0	0	0	0	0	0	0	0	0	0	0	0	0	0	0	0	0	0	0	21682	339080;339081;339082;339083;339084;339085;339086;339087;339088;339089;339090;339091;339092	9	224518;224519;224520;224521;224522;224523;224524;224525;224526	224524			0	0	0	0	0	0	0	0
LLPWFDGMLEADEAYFK	A0A099P8A4	A0A061B6W6;A0A099P8A4;A0A1V2LGF2;A0A109FI73;A0A2S5B0E7	YGIPVVLHSDHCAKKLLPWFDGMLEADEAY	PWFDGMLEADEAYFKIHGEPLFSSHMLDLS	17	0	2043.97	115	131	no	no	2;3	4.2494e-06	162.31	3930600000	0	0	0	0	0	0	0	0	0	0	0	0	0	0	0	0	0	0	0	39704;39705	619992;619993;619994;619995;619996;619997;619998;619999;620000;620001;620002;620003;620004;620005;620006;620007;620008;620009;620010;620011;620012;620013;620014;620015;620016;620017;620018;620019;620020;620021;620022;620023;620024;620025;620026;620027;620028;620029;620030;620031;620032;620033;620034;620035;620036;620037;620038;620039;620040;620041;620042;620043;620044;620045;620046;620047;620048;…	52	404901;404902;404903;404904;404905;404906;404907;404908;404909;404910;404911;404912;404913;404914;404915;404916;404917;404918;404919;404920;404921;404922;404923;404924;404925;404926;404927;404928;404929;404930;404931;404932;404933;404934;404935;404936;404937;404938;404939;404940;404941;404942;404943;404944;404945;404946;404947;404948;404949;404950;404951;404952;404953;404954	404921			0	0	0	0	0	0	0	0
KLLPWFDGMLEADEAYFK	A0A099P8A4	A0A061B6W6;A0A099P8A4;A0A1V2LGF2;A0A109FI73;A0A2S5B0E7	TYGIPVVLHSDHCAKKLLPWFDGMLEADEA	PWFDGMLEADEAYFKIHGEPLFSSHMLDLS	18	1	2172.06	114	131	no	no	3	0.018416	74.364	9253300	0	0	0	0	0	0	0	0	0	0	0	0	0	0	0	0	0	0	0	35076	545953;545954;545955	1	357901	357901			0	0	0	0	0	0	0	0
IEQFCLTEPEK	A0A061BER8	A0A061BER8	GKDAWGIFRVHAFEKIEQFCLTEPEKSWEE	AFEKIEQFCLTEPEKSWEEFDRMINLSEEF	11	0	1392.66	302	312	yes	yes	2	0.00094831	148.32	78662000	0	0	0	0	0	0	0	0	0	0	0	0	0	0	0	0	0	1106800	0	30094	470055;470056;470057;470058;470059;470060;470061;470062;470063;470064;470065	6	309758;309759;309760;309761;309762;309763	309758			0	0	0	0	0	0	0	0
ILGGDAVGMSTVPEVIVAR	A0A061BH94	A0A061BH94	SGPTFESRAESRAIRILGGDAVGMSTVPEV	DAVGMSTVPEVIVARHCGLRVLALSLITNA	19	0	1883.02	216	234	yes	yes	2	0.0023166	97.273	1355400	0	0	0	0	0	0	0	0	0	0	0	0	0	0	0	0	0	0	0	31608	494105;494106	2	325036;325037	325036			0	0	0	0	0	0	0	0
YGHLGLAINLITYDDR	A0A061BIV9	A0A061BIV9;G0SYB3;A0A2S5BDG6;A0A0K3CR90;M7XQG0	KNAETYLHRIGRSGRYGHLGLAINLITYDD	GHLGLAINLITYDDRFNLYRIEQELGTEIQ	16	0	1832.94	374	389	yes	no	2	0.018092	84.687	20490000	0	0	0	0	0	0	0	0	0	0	0	0	0	0	0	0	0	0	0	71836	1113352;1113353	1	731941	731941			0	0	0	0	0	0	0	0
IEQELGTEIQPIPPVIDR	A0A061BIV9	A0A061BIV9;G0SYB3;A0A2S5BDG6;A0A0K3CR90;M7XQG0;A0A109FFZ8;A0A194S7Y3	AINLITYDDRFNLYRIEQELGTEIQPIPPV	ELGTEIQPIPPVIDRSLYVAPGTEEEVKGA	18	0	2046.1	395	412	yes	no	2	0.017256	91.712	0	0	0	0	0	0	0	0	0	0	0	0	0	0	0	0	0	0	0	0	30092	470050	1	309756	309756			0	0	0	0	0	0	0	0
IDTELASEINILK	A0A061BK32	A0A061BK32	YEINADLTDPNDIERIDTELASEINILKDQ	ERIDTELASEINILKDQLASRGIRLLALIV	13	0	1457.8	168	180	yes	yes	2;3	5.095e-09	191.45	172550000	0	0	0	0	0	0	0	0	0	0	0	0	0	0	0	0	0	0	0	29673	463737;463738;463739;463740;463741	2	305480;305481	305480			0	0	0	0	0	0	0	0
TATDSNTAGDSPR	A0A061BMN4	A0A061BMN4;M7WFX0	PGDPRARQPTLHRKKTATDSNTAGDSPRNT	KKTATDSNTAGDSPRNTSTDLREAAQPTTI	13	0	1291.56	463	475	yes	no	2	0.053351	79.07	160170000	0	0	0	0	0	0	0	0	0	0	971140	903170	360690	0	0	0	0	1525600	0	59200	899833;899834;899835;899836;899837;899838;899839;899840;899841;899842;899843;899844;899845;899846;899847	1	589364	589364			0	0	0	0	0	0	0	0
DLKPENLLLDENLNVK	A0A061BMN4	A0A061BMN4;M7WFX0;A0A120E8B7;A0A0K3CLB2;A0A194SG80;A0A2S5BAS6	MSALEYCHSHNIVHRDLKPENLLLDENLNV	LKPENLLLDENLNVKIADFGLSNIMRDGDF	16	1	1866.01	154	169	yes	no	3	0.0076784	94.922	70780000	0	0	0	0	0	0	0	0	0	0	0	0	0	0	0	0	0	0	0	10460	169226;169227;169228;169229	1	112853	112853			0	0	0	0	0	0	0	0
TSCGSPNYAAPEVISGK	G8B9P1	A0A061BMN4;M7WFX0;A0A120E8B7;A0A0K3CLB2;A0A194SG80;A0A2S5BAS6;A0A099NX08;G8B9P1;C4YR22;A0A1D8PN61;B9WH42;A0A061BFG0;A0A1V2LRI9;Q00372;A0A0W0C875	DFGLSNIMTDGNFLKTSCGSPNYAAPEVIS	CGSPNYAAPEVISGKLYAGPEVDVWSAGVI	17	0	1736.8	231	247	no	no	2	6.238e-07	166.86	7612400	0	0	0	0	0	0	0	0	0	0	0	0	0	0	0	0	0	0	0	62327	951125;951126	1	623911	623911			0	0	0	0	0	0	0	0
IVSTLGPASTDVDTIVK	A0A073JJQ3	A0A073JJQ3	______________________________	STLGPASTDVDTIVKLINAGANIFRFNFSH	17	0	1714.94	6	22	yes	yes	2;3	2.4311e-259	305.3	1253200000	4345600	4228500	3397200	4585100	3485000	1411500	0	0	700500	0	2849200	3054600	0	0	0	0	0	0	0	34132	534474;534475;534476;534477;534478;534479;534480;534481;534482;534483;534484;534485;534486;534487;534488;534489;534490;534491;534492;534493;534494;534495;534496;534497;534498;534499;534500;534501;534502;534503;534504;534505;534506;534507;534508;534509;534510;534511;534512;534513;534514	28	350922;350923;350924;350925;350926;350927;350928;350929;350930;350931;350932;350933;350934;350935;350936;350937;350938;350939;350940;350941;350942;350943;350944;350945;350946;350947;350948;350949;350950;350951	350923			7118100	6960500	6239100	10753000	7316700	3686500	0	0
IESQEGIDNFEEIIAVSDGLMVPR	A0A073JJQ3	A0A073JJQ3	LLKEKNMEDVQIFPKIESQEGIDNFEEIIA	FEEIIAVSDGLMVPRGDMGVEIPAQNVPIV	24	0	2660.3	222	245	yes	yes	2;3	1.0542e-175	260.25	970250000	1798000	1517000	911380	0	0	0	0	552590	0	0	631520	342970	0	0	0	0	0	0	0	30138	470637;470638;470639;470640;470641;470642;470643;470644;470645;470646;470647;470648;470649;470650;470651;470652;470653;470654;470655;470656;470657;470658;470659;470660;470661	22	310207;310208;310209;310210;310211;310212;310213;310214;310215;310216;310217;310218;310219;310220;310221;310222;310223;310224;310225;310226;310227;310228	310216			2945100	2497100	1673800	0	0	0	0	1609800
AENHLWEFGTEK	A0A073JJQ3	A0A073JJQ3	YPVESVAMMNDIDIKAENHLWEFGTEKFDW	DIKAENHLWEFGTEKFDWDKSDVTETIGSA	12	0	1459.67	336	347	yes	yes	2;3	7.9759e-155	274.2	573820000	1363200	1568500	0	0	0	0	1175800	0	0	0	1014700	0	0	0	0	0	0	0	0	1783	32574;32575;32576;32577;32578;32579;32580;32581;32582;32583;32584;32585;32586;32587;32588;32589;32590;32591;32592;32593;32594;32595;32596;32597;32598;32599;32600;32601;32602;32603;32604	16	21866;21867;21868;21869;21870;21871;21872;21873;21874;21875;21876;21877;21878;21879;21880;21881;21882	21867			2233000	2582000	0	0	0	0	3604000	0
GVNAPGVSINLPGITEK	A0A073JJQ3	A0A073JJQ3	LVCHVLNHGVLGSRKGVNAPGVSINLPGIT	NAPGVSINLPGITEKDSSDIRFGLENKINY	17	0	1664.91	158	174	yes	yes	2	1.8545e-91	244.71	749560000	2146800	2377200	1787600	1933700	2188200	0	0	0	0	0	2114000	1609700	0	0	0	0	0	0	0	26956	422551;422552;422553;422554;422555;422556;422557;422558;422559;422560;422561;422562;422563;422564;422565;422566;422567;422568;422569;422570;422571;422572;422573	11	279349;279350;279351;279352;279353;279354;279355;279356;279357;279358;279359	279357			3516500	3913100	3283100	4534800	4594100	0	0	0
ISMDPSIEGTHDK	A0A073JJQ3	A0A073JJQ3	QKEGKINFEIGDKVRISMDPSIEGTHDKIA	VRISMDPSIEGTHDKIAVTYPGLYDDTHVG	13	0	1428.66	92	104	yes	yes	2;3	2.2995e-61	232.88	982870000	0	0	0	0	0	0	0	0	0	0	0	0	0	0	0	0	0	0	0	33179;33180	519414;519415;519416;519417;519418;519419;519420;519421;519422;519423;519424;519425;519426;519427;519428;519429;519430;519431;519432;519433;519434;519435;519436;519437;519438;519439;519440;519441;519442;519443;519444	20	340987;340988;340989;340990;340991;340992;340993;340994;340995;340996;340997;340998;340999;341000;341001;341002;341003;341004;341005;341006	341002		22	0	0	0	0	0	0	0	0
KGVNAPGVSINLPGITEK	A0A073JJQ3	A0A073JJQ3	ELVCHVLNHGVLGSRKGVNAPGVSINLPGI	NAPGVSINLPGITEKDSSDIRFGLENKINY	18	1	1793	157	174	yes	yes	2;3	5.9188e-42	214.58	292770000	0	0	0	0	0	0	0	0	0	0	0	0	0	0	0	0	0	0	0	34927	544624;544625;544626;544627;544628;544629;544630;544631;544632;544633;544634;544635;544636;544637	8	357158;357159;357160;357161;357162;357163;357164;357165	357160			0	0	0	0	0	0	0	0
YRPNADIVALTPNER	A0A073JJQ3	A0A073JJQ3	VAYTASGYTAKMISKYRPNADIVALTPNER	YRPNADIVALTPNERVERGLMINWGVQPYV	15	1	1727.9	391	405	yes	yes	2;3	6.5519e-21	203.87	802950000	2283500	2543900	3064000	2945500	0	0	0	0	0	0	1480800	0	0	0	0	0	0	0	0	73063	1132535;1132536;1132537;1132538;1132539;1132540;1132541;1132542;1132543;1132544;1132545;1132546;1132547;1132548;1132549;1132550;1132551;1132552;1132553;1132554;1132555;1132556;1132557;1132558;1132559	16	745269;745270;745271;745272;745273;745274;745275;745276;745277;745278;745279;745280;745281;745282;745283;745284	745270			3740400	4187500	5627200	6907900	0	0	0	0
FNFSHGDHPEHLGR	A0A073JJQ3	A0A073JJQ3	DTIVKLINAGANIFRFNFSHGDHPEHLGRI	RFNFSHGDHPEHLGRIENVHKAEEITGKHV	14	0	1648.75	33	46	yes	yes	2;3;4	6.5163e-20	204.85	758060000	0	0	0	0	0	0	0	0	0	0	0	0	0	601490	0	0	0	0	0	21205	331967;331968;331969;331970;331971;331972;331973;331974;331975;331976;331977;331978;331979;331980;331981;331982;331983;331984;331985;331986;331987;331988;331989;331990;331991;331992;331993;331994;331995;331996;331997;331998;331999;332000	18	219726;219727;219728;219729;219730;219731;219732;219733;219734;219735;219736;219737;219738;219739;219740;219741;219742;219743;219744	219740			0	0	0	0	0	0	0	0
FDWDKSDVTETIGSAVANAAK	A0A073JJQ3	A0A073JJQ3	DIKAENHLWEFGTEKFDWDKSDVTETIGSA	DVTETIGSAVANAAKDLDIHTIVAYTASGY	21	1	2224.06	348	368	yes	yes	2	1.1301e-10	178.14	0	0	0	0	0	0	0	0	0	0	0	0	0	0	0	0	0	0	0	0	19950	312222;312223;312224	3	207484;207485;207486	207485			0	0	0	0	0	0	0	0
IAVTYPGLYDDTHVGGHVLFDDGLIDMVIDEK	A0A073JJQ3	A0A073JJQ3	VRISMDPSIEGTHDKIAVTYPGLYDDTHVG	VLFDDGLIDMVIDEKDDANKELVCHVLNHG	32	0	3516.71	105	136	yes	yes	3;4	7.2014e-09	87.61	166120000	0	0	0	0	0	0	0	0	0	0	0	0	0	0	0	0	0	0	0	29226	456652;456653;456654;456655;456656;456657;456658;456659;456660;456661;456662;456663;456664	10	300986;300987;300988;300989;300990;300991;300992;300993;300994;300995	300993			0	0	0	0	0	0	0	0
IIIVAGVPLGVPGATNMMR	A0A073JJQ3	A0A073JJQ3	AKKAVELGFAKKGDKIIIVAGVPLGVPGAT	AGVPLGVPGATNMMRVKTID__________	19	0	1908.07	450	468	yes	yes	2;3	4.9952e-08	162.31	230060000	0	0	0	0	0	0	0	0	0	0	0	0	0	0	0	0	0	0	0	31135	486444;486445;486446;486447;486448;486449;486450;486451;486452;486453;486454;486455;486456;486457;486458	13	320161;320162;320163;320164;320165;320166;320167;320168;320169;320170;320171;320172;320173	320166			0	0	0	0	0	0	0	0
GDMGVEIPAQNVPIVQK	A0A073JJQ3	A0A073JJQ3	FEEIIAVSDGLMVPRGDMGVEIPAQNVPIV	MGVEIPAQNVPIVQKHMIKRCNELGKPVIT	17	0	1793.93	246	262	yes	yes	2;3	1.8216e-07	166.64	963420000	1481600	1894400	1539600	0	1763100	0	0	0	0	0	0	0	0	0	0	0	0	427220	0	22982;22983	358531;358532;358533;358534;358535;358536;358537;358538;358539;358540;358541;358542;358543;358544;358545;358546;358547;358548;358549;358550;358551;358552;358553;358554;358555;358556;358557;358558;358559;358560;358561;358562	19	237030;237031;237032;237033;237034;237035;237036;237037;237038;237039;237040;237041;237042;237043;237044;237045;237046;237047;237048	237034			2426900	3118400	2827600	0	3701700	0	0	0
NMEDVQIFPK	A0A073JJQ3	A0A073JJQ3	KAQDVLDIRELLKEKNMEDVQIFPKIESQE	LLKEKNMEDVQIFPKIESQEGIDNFEEIIA	10	0	1219.59	212	221	yes	yes	2	1.1631e-06	190.62	591690000	0	0	0	0	0	0	0	1053100	0	0	0	0	0	0	0	0	2091800	9890300	0	47638	737986;737987;737988;737989;737990;737991;737992;737993;737994;737995;737996;737997;737998;737999;738000;738001;738002;738003;738004;738005;738006;738007;738008;738009;738010;738011;738012;738013	5	480731;480732;480733;480734;480735	480731			0	0	0	0	0	0	0	3067700
ELVCHVLNHGVLGSR	A0A073JJQ3	A0A073JJQ3	GLIDMVIDEKDDANKELVCHVLNHGVLGSR	ELVCHVLNHGVLGSRKGVNAPGVSINLPGI	15	0	1688.88	142	156	yes	yes	3;4	5.6582e-05	149.32	252750000	0	0	0	0	0	0	0	0	0	0	0	0	0	0	0	0	0	0	0	16632	261737;261738;261739;261740;261741;261742;261743;261744	5	174321;174322;174323;174324;174325	174325			0	0	0	0	0	0	0	0
SDVTETIGSAVANAAK	A0A073JJQ3	A0A073JJQ3	NHLWEFGTEKFDWDKSDVTETIGSAVANAA	DVTETIGSAVANAAKDLDIHTIVAYTASGY	16	0	1532.77	353	368	yes	yes	2;3	8.3595e-05	152.96	555180000	1010800	0	0	0	645590	479960	0	0	0	0	296170	0	0	0	962350	0	0	0	0	54655	832882;832883;832884;832885;832886;832887;832888;832889;832890;832891;832892;832893;832894;832895;832896;832897;832898;832899;832900;832901;832902;832903;832904;832905;832906;832907;832908;832909;832910;832911;832912;832913	15	544019;544020;544021;544022;544023;544024;544025;544026;544027;544028;544029;544030;544031;544032;544033;544034;544035;544036	544021			1655700	0	0	0	1355400	1253500	0	0
PVITATQMLDSMQENPR	A0A073JJQ3	A0A073JJQ3	IVQKHMIKRCNELGKPVITATQMLDSMQEN	ITATQMLDSMQENPRPTRAEVSDVANAVFD	17	0	1929.93	274	290	yes	yes	3	0.0001254	131.72	17445000	0	0	0	0	0	0	0	1127100	0	0	0	0	0	0	0	0	0	0	0	49990	773893;773894;773895	4	504898;504899;504900;504901	504899			0	0	0	0	0	0	0	3283400
CNELGKPVITATQMLDSMQENPR	A0A073JJQ3	A0A073JJQ3	PAQNVPIVQKHMIKRCNELGKPVITATQML	ITATQMLDSMQENPRPTRAEVSDVANAVFD	23	1	2631.25	268	290	yes	yes	3	0.00012977	114.66	54287000	0	0	0	0	0	0	0	0	0	0	0	0	0	0	0	0	0	0	0	7834	126631;126632;126633;126634;126635	4	83770;83771;83772;83773	83772			0	0	0	0	0	0	0	0
CNELGKPVITATQMLDSMQENPRPTR	A0A073JJQ3	A0A073JJQ3	PAQNVPIVQKHMIKRCNELGKPVITATQML	TQMLDSMQENPRPTRAEVSDVANAVFDGTD	26	2	2985.45	268	293	yes	yes	3;4	0.00041131	109.44	211920000	0	0	0	0	0	0	0	0	0	0	0	0	0	0	0	0	0	0	0	7835	126636;126637;126638;126639;126640;126641;126642;126643;126644;126645;126646	12	83774;83775;83776;83777;83778;83779;83780;83781;83782;83783;83784;83785	83777			0	0	0	0	0	0	0	0
PVITATQMLDSMQENPRPTR	A0A073JJQ3	A0A073JJQ3	IVQKHMIKRCNELGKPVITATQMLDSMQEN	TQMLDSMQENPRPTRAEVSDVANAVFDGTD	20	1	2284.13	274	293	yes	yes	3	0.0012219	99.915	30148000	0	0	0	0	0	0	0	0	0	0	0	1691200	552960	0	0	0	0	0	0	49991	773896;773897;773898;773899	1	504902;504903	504902			0	0	0	0	0	0	0	0
GLMINWGVQPYVVDEMK	A0A073JJQ3	A0A073JJQ3	NADIVALTPNERVERGLMINWGVQPYVVDE	MINWGVQPYVVDEMKNTDTMFDLAAKKAVE	17	0	1977.97	409	425	yes	yes	2;3	0.0040306	103.46	50003000	0	0	0	0	0	0	0	0	0	0	0	0	0	0	0	0	0	0	0	25033	391452;391453;391454;391455;391456;391457	7	258728;258729;258730;258731;258732;258733;258734	258734			0	0	0	0	0	0	0	0
NTDTMFDLAAK	A0A073JJQ3	A0A073JJQ3	MINWGVQPYVVDEMKNTDTMFDLAAKKAVE	DEMKNTDTMFDLAAKKAVELGFAKKGDKII	11	0	1225.56	426	436	yes	yes	2	0.0092613	115.78	185030000	0	0	0	0	0	0	0	573190	0	550550	0	0	543500	0	0	0	0	0	0	48684	756061;756062;756063;756064;756065;756066;756067;756068	3	493085;493086;493087	493086			0	0	0	0	0	0	0	1669800
INFEIGDK	A0A073JJQ3	A0A073JJQ3	TKGAEIRTTVQKEGKINFEIGDKVRISMDP	TVQKEGKINFEIGDKVRISMDPSIEGTHDK	8	0	934.476	82	89	yes	yes	2	0.015735	148.99	339810000	1778400	0	0	0	0	7215400	0	0	460920	432500	0	0	0	0	0	0	0	0	0	32208	504680;504681;504682;504683;504684;504685;504686;504687;504688;504689;504690;504691;504692;504693;504694;504695;504696;504697;504698	5	331441;331442;331443;331444;331445	331441			2912900	0	0	0	0	18845000	0	0
HVGLMLDTK	A0A073JJQ3	A0A073JJQ3	GRIENVHKAEEITGKHVGLMLDTKGAEIRT	EEITGKHVGLMLDTKGAEIRTTVQKEGKIN	9	0	1012.54	60	68	yes	yes	2	0.016991	122.18	90780000	873970	0	0	0	0	0	0	0	0	0	0	0	0	0	0	0	0	0	0	28565	444796;444797;444798;444799	2	293616;293617	293616			1431600	0	0	0	0	0	0	0
LINAGANIFR	A0A073JJQ3	A0A073JJQ3	STLGPASTDVDTIVKLINAGANIFRFNFSH	DTIVKLINAGANIFRFNFSHGDHPEHLGRI	10	0	1087.61	23	32	yes	yes	2	0.022194	109.01	227460000	0	0	0	0	1741100	0	0	0	0	0	0	0	0	0	0	0	0	0	0	38856	605617;605618;605619;605620;605621;605622;605623;605624	3	395629;395630;395631	395630			0	0	0	0	3655500	0	0	0
AVELGFAK	A0A073JJQ3	A0A073JJQ3	EMKNTDTMFDLAAKKAVELGFAKKGDKIII	FDLAAKKAVELGFAKKGDKIIIVAGVPLGV	8	0	833.465	438	445	yes	yes	2	0.040107	124.37	567690000	0	1112700	0	4829000	0	435100	1072300	411270	0	0	0	9718000	0	0	0	0	0	0	0	6687	109695;109696;109697;109698;109699;109700;109701;109702;109703;109704;109705;109706;109707;109708;109709;109710;109711;109712;109713;109714;109715;109716	3	72535;72536;72537	72537			0	1831700	0	11325000	0	1136400	3286700	1198100
IVCDSSAGLTDEEIK	A0A073JJS7	A0A073JJS7	______________________________	IVCDSSAGLTDEEIKKYDITIIPLSVMIDG	15	0	1635.77	6	20	yes	yes	2	0.0020413	120.86	9748200	0	0	0	0	0	0	0	0	0	0	0	0	0	0	0	0	0	0	0	33737	528638;528639;528640	1	347200	347200			0	0	0	0	0	0	0	0
FAGAISNLLNIK	A0A073JJS7	A0A073JJS7	IDNLDNLVAGGRISKFAGAISNLLNIKVML	ISKFAGAISNLLNIKVMLHVYDGQIHIESK	12	0	1259.72	175	186	yes	yes	2	0.052874	82.831	3167600	0	0	0	0	0	0	0	0	0	0	0	0	0	0	0	0	0	0	0	19487	304025	1	202475	202475			0	0	0	0	0	0	0	0
FITSVGTYNPLTTPK	A0A073JK64	A0A073JK64	YRIVVADSRAPRDGRFITSVGTYNPLTTPK	FITSVGTYNPLTTPKEVKFDEDAVMEWLQK	15	0	1637.87	33	47	yes	yes	2	0.0002163	149.49	108990000	0	1501200	0	0	1157100	0	0	0	0	0	859920	0	0	0	0	0	0	0	0	20791	325518;325519;325520;325521;325522;325523;325524;325525;325526;325527;325528;325529;325530	11	215818;215819;215820;215821;215822;215823;215824;215825;215826;215827;215828	215826			0	2471100	0	0	2429400	0	0	0
FDEDAVMEWLQK	A0A073JK64	A0A073JK64	SVGTYNPLTTPKEVKFDEDAVMEWLQKGAQ	EVKFDEDAVMEWLQKGAQPSDTVRNMLQAA	12	0	1509.68	51	62	yes	yes	2;3	0.001241	138.25	70285000	0	0	0	0	0	0	0	743140	0	571380	0	0	0	0	0	0	0	0	0	19727	307509;307510;307511;307512;307513;307514;307515;307516;307517;307518;307519;307520;307521;307522;307523;307524;307525;307526	12	204748;204749;204750;204751;204752;204753;204754;204755;204756;204757;204758;204759	204756			0	0	0	0	0	0	0	2164900
VNITLECTSCHER	A0A073JKA7	A0A073JKA7	______________________________	MRVNITLECTSCHERTYLTSKNRRHNPDRL	13	0	1617.72	3	15	yes	yes	3	0.0024589	101.72	28306000	0	0	0	0	0	0	0	0	0	0	0	0	0	0	0	0	0	0	0	67796	1046186;1046187;1046188;1046189	4	686759;686760;686761;686762	686760			0	0	0	0	0	0	0	0
MLADLAVNDADAFK	A0A073JKC9	A0A073JKC9	LMHGLKVANIDINRKMLADLAVNDADAFKA	KMLADLAVNDADAFKALVDEAKKALN____	14	0	1492.72	93	106	yes	yes	2	0.00025193	149.49	129800000	1997500	2410600	0	1755700	765730	0	0	0	0	0	0	0	0	3657800	0	0	0	0	0	44344	687853;687854;687855;687856;687857;687858;687859;687860;687861;687862;687863;687864;687865;687866;687867;687868;687869;687870;687871;687872;687873;687874	10	447765;447766;447767;447768;447769;447770;447771;447772;447773;447774	447767			3271900	3968000	0	4117600	1607700	0	0	0
FGLPHSQVLIHQPSGGAQGQQTEIEIAATEILK	A0A073JL41	A0A073JL41	SMASVLVSSGAKGKRFGLPHSQVLIHQPSG	GQQTEIEIAATEILKTRKMLNGILAKNSGQ	33	0	3496.83	113	145	yes	yes	4	3.863e-05	63.657	45032000	0	0	0	0	0	0	0	0	0	0	0	0	0	0	0	0	0	0	0	20441	319321;319322;319323;319324;319325;319326	2	211677;211678	211677			0	0	0	0	0	0	0	0
DHYLTAQEAVDYGLLDGVMENNSK	A0A073JL41	A0A073JL41	NSGQPIEKIQADTERDHYLTAQEAVDYGLL	VDYGLLDGVMENNSKLK_____________	24	0	2681.23	172	195	yes	yes	3	0.00027067	108.49	30426000	0	0	0	0	0	0	0	0	0	0	0	0	0	0	0	0	0	0	0	9698	156928;156929;156930;156931;156932;156933;156934;156935	4	104619;104620;104621;104622;104623	104621			0	0	0	0	0	0	0	0
ADVQTIVIGMAASMASVLVSSGAK	A0A073JL41	A0A073JL41	VTSGMAIYDTMNFIKADVQTIVIGMAASMA	MAASMASVLVSSGAKGKRFGLPHSQVLIHQ	24	0	2305.2	86	109	yes	yes	3	0.025544	46.307	22638000	0	0	0	0	0	0	0	0	0	0	0	0	0	0	0	0	0	0	0	1375	26197;26198;26199;26200	1	17464	17464			0	0	0	0	0	0	0	0
EEIPADAYDIVVEAVGLPATQEQALAAAAR	A0A073JLT6	A0A073JLT6	NNRKHFGVKTINTTKEEIPADAYDIVVEAV	GLPATQEQALAAAARGAQVLMFGVGNPDDK	30	0	3080.57	217	246	yes	yes	3	2.7745e-09	117.57	59893000	2019100	1934200	1155800	977910	922340	0	0	0	0	0	0	0	0	0	0	0	0	0	0	13957	222069;222070;222071;222072;222073;222074;222075;222076;222077;222078;222079;222080;222081;222082;222083	8	148167;148168;148169;148170;148171;148172;148173;148174;148175	148168			3307200	3183900	2122700	2293400	1936400	0	0	0
VGSEVTNVKPGDR	A0A073JLT6	A0A073JLT6	PPIVLGHENSGVVTKVGSEVTNVKPGDRVT	TKVGSEVTNVKPGDRVTVDPNIYCGQCKYC	13	1	1356.7	70	82	yes	yes	2;3	1.0944e-06	187.31	66287000	0	0	0	0	0	0	0	0	0	0	0	0	0	0	0	0	0	0	0	65953	1016434;1016435;1016436;1016437;1016438;1016439;1016440;1016441;1016442;1016443;1016444;1016445;1016446;1016447;1016448;1016449;1016450;1016451	9	667203;667204;667205;667206;667207;667208;667209;667210;667211	667209			0	0	0	0	0	0	0	0
ALYAGLPGSASAVPPIVLGHENSGVVTK	A0A073JLT6	A0A073JLT6	VLIHTAYAGICGTDKALYAGLPGSASAVPP	PPIVLGHENSGVVTKVGSEVTNVKPGDRVT	28	0	2703.46	42	69	yes	yes	3	1.7404e-05	76.161	78285000	0	2229100	0	0	0	0	0	0	0	0	0	0	0	0	0	0	0	0	0	4600	78164;78165;78166;78167;78168;78169;78170;78171;78172;78173;78174	11	51404;51405;51406;51407;51408;51409;51410;51411;51412;51413;51414	51409			0	3669300	0	0	0	0	0	0
PDEVLIHTAYAGICGTDK	A0A073JLT6	A0A073JLT6	KKQLEIEDIKEPEIKPDEVLIHTAYAGICG	VLIHTAYAGICGTDKALYAGLPGSASAVPP	18	0	1958.94	24	41	yes	yes	2	0.012112	83.045	25419000	0	0	0	0	0	0	0	0	0	0	0	0	0	0	0	0	0	0	0	49588	769909;769910;769911	1	502533	502533			0	0	0	0	0	0	0	0
VTVDPNIYCGQCK	A0A073JLT6	A0A073JLT6	TKVGSEVTNVKPGDRVTVDPNIYCGQCKYC	DRVTVDPNIYCGQCKYCRTQRPELCEHLDA	13	0	1552.7	83	95	yes	yes	2	0.038745	83.862	14939000	0	0	0	0	0	0	0	0	0	0	0	0	0	0	0	0	0	0	0	69365	1073115;1073116;1073117	2	704954;704955	704954			0	0	0	0	0	0	0	0
SFMNNAPEEESGFSMGDLIGDK	A0A073JM84	A0A073JM84	NYRGRRRSRRNNNNRSFMNNAPEEESGFSM	EEESGFSMGDLIGDKLKDLRN_________	22	0	2374.01	389	410	yes	yes	2;3	3.0306e-08	145.7	47141000	0	0	0	0	0	0	0	0	0	0	0	0	0	0	0	0	0	0	0	55195	840401;840402;840403;840404;840405;840406;840407;840408;840409;840410;840411;840412;840413;840414;840415;840416;840417	13	548795;548796;548797;548798;548799;548800;548801;548802;548803;548804;548805;548806;548807	548799			0	0	0	0	0	0	0	0
ALEERPKEDENNNNNGENYR	A0A073JM84	A0A073JM84	INVDPEHQRLGLSMKALEERPKEDENNNNN	PKEDENNNNNGENYRGRRRSRRNNNNRSFM	20	2	2404.06	357	376	yes	yes	3;4	1.9778e-05	156.13	28045000	0	0	0	0	0	0	0	0	0	0	0	0	0	0	0	0	0	0	0	3895	66138;66139;66140;66141	3	43742;43743;43744	43742			0	0	0	0	0	0	0	0
GFVPASMITDHYVEDLNQFK	A0A073JM84	A0A073JM84	TQAVKGGLVVDAGVRGFVPASMITDHYVED	SMITDHYVEDLNQFKGQELEFKIVEIEPSE	20	0	2310.1	139	158	yes	yes	3	2.1479e-05	133.78	104420000	0	0	0	0	0	0	0	0	0	0	0	0	0	0	0	0	0	0	0	23758	370709;370710;370711;370712;370713;370714	9	245144;245145;245146;245147;245148;245149;245150;245151;245152	245147			0	0	0	0	0	0	0	0
HIATPADVLKPGQEVQVK	A0A073JM84	A0A073JM84	PGVEGLVHISQISHKHIATPADVLKPGQEV	TPADVLKPGQEVQVKVINVDPEHQRLGLSM	18	1	1929.07	323	340	yes	yes	3;4	0.00045578	125.98	50593000	1616100	2030500	886110	0	0	0	0	0	0	0	0	0	0	0	0	0	0	0	0	27955	435942;435943;435944;435945;435946;435947;435948	5	288110;288111;288112;288113;288114	288111			2647200	3342400	1627400	0	0	0	0	0
VFAELQPGDVVEGK	A0A073JM84	A0A073JM84	HKEIIQAQHEKAAEKVFAELQPGDVVEGKV	KVFAELQPGDVVEGKVARMTNFGAFIDLGG	14	0	1486.77	195	208	yes	yes	2	0.0010484	132.03	156340000	0	0	0	0	0	0	0	0	0	0	0	0	0	0	0	0	0	0	0	65260	1003981;1003982;1003983;1003984;1003985;1003986;1003987;1003988	5	659244;659245;659246;659247;659248	659247			0	0	0	0	0	0	0	0
IVEIEPSENR	A0A073JM84	A0A073JM84	VEDLNQFKGQELEFKIVEIEPSENRLILSH	ELEFKIVEIEPSENRLILSHKEIIQAQHEK	10	0	1184.6	166	175	yes	yes	2	0.0051835	137.14	217810000	0	0	0	0	0	0	0	0	0	0	995430	1322700	0	0	0	0	0	0	0	33817	529793;529794;529795;529796;529797;529798;529799;529800;529801;529802;529803;529804;529805	5	347915;347916;347917;347918;347919	347917			0	0	0	0	0	0	0	0
FDEGEHITAK	A0A073JM84	A0A073JM84	RRLEARKVWDDIQKKFDEGEHITAKVTQAV	DIQKKFDEGEHITAKVTQAVKGGLVVDAGV	10	0	1145.54	113	122	yes	yes	2	0.0056515	134.77	25525000	0	0	0	0	0	0	0	0	0	0	0	0	0	0	0	0	0	0	0	19733	307565;307566;307567;307568;307569;307570;307571;307572;307573;307574;307575;307576	3	204794;204795;204796	204794			0	0	0	0	0	0	0	0
VINVDPEHQR	A0A073JM84	A0A073JM84	TPADVLKPGQEVQVKVINVDPEHQRLGLSM	EVQVKVINVDPEHQRLGLSMKALEERPKED	10	0	1205.62	341	350	yes	yes	2;3	0.013586	98.033	137400000	0	0	1578100	0	2272400	0	0	0	0	0	316040	0	0	0	0	0	307970	0	0	66513	1026463;1026464;1026465;1026466;1026467;1026468;1026469;1026470;1026471;1026472;1026473;1026474;1026475;1026476;1026477;1026478;1026479	7	673724;673725;673726;673727;673728;673729;673730	673724			0	0	2898300	0	4771000	0	0	0
ELSTKPVEDINDAVK	A0A073JM84	A0A073JM84	VGIKDAGVEGVVPAKELSTKPVEDINDAVK	ELSTKPVEDINDAVKVGDELDLVVISKIGN	15	1	1656.86	57	71	yes	yes	3	0.016382	87.863	27211000	0	0	0	0	0	0	0	0	0	0	0	0	0	0	0	0	0	0	0	16572	260676	1	173667	173667			0	0	0	0	0	0	0	0
VGDELDLVVISK	A0A073JM84	A0A073JM84	ELSTKPVEDINDAVKVGDELDLVVISKIGN	AVKVGDELDLVVISKIGNDKENGSYLLSHR	12	0	1285.71	72	83	yes	yes	2	0.026569	92.866	46091000	0	0	721940	0	0	0	0	0	0	0	0	0	0	0	935140	0	0	0	0	65583	1009790;1009791;1009792;1009793;1009794;1009795;1009796;1009797;1009798;1009799	3	662744;662745;662746	662744			0	0	1325900	0	0	0	0	0
APVDSVLTGTVK	A0A073JM84	A0A073JM84	IKQTLPGPWDDIEEKAPVDSVLTGTVKRLT	EEKAPVDSVLTGTVKRLTSFGAFVEVFPGV	12	0	1185.66	284	295	yes	yes	2	0.041785	85.958	55997000	0	0	0	0	0	0	0	0	0	0	0	0	0	0	0	0	0	0	0	5343	88740;88741;88742	1	58582	58582			0	0	0	0	0	0	0	0
NDMLEALDSIEQVK	A0A073JM84	A0A073JM84	______________________________	KNDMLEALDSIEQVKVGDVVKGEVLAIDDD	14	0	1603.78	9	22	yes	yes	2	0.045854	78.964	32401000	0	0	0	0	0	0	0	0	0	0	0	0	0	0	0	0	0	0	0	46025	714145;714146;714147;714148;714149	2	465012;465013	465012			0	0	0	0	0	0	0	0
LSTIGEVVDYIAEHTAN	A0A073JMG8	A0A073JMG8	EDTFGEEINDEDAEKLSTIGEVVDYIAEHT	TIGEVVDYIAEHTAN_______________	17	0	1830.9	68	84	yes	yes	2;3	4.1308e-27	202	258250000	0	816700	0	0	374060	0	0	0	0	0	0	209170	0	0	0	0	0	0	0	41780	650135;650136;650137;650138;650139;650140;650141;650142;650143;650144;650145;650146;650147;650148;650149;650150;650151;650152;650153;650154;650155;650156	12	424171;424172;424173;424174;424175;424176;424177;424178;424179;424180;424181;424182;424183	424182			0	1344400	0	0	785330	0	0	0
VSEIVADHFDVDR	A0A073JMG8	A0A073JMG8	______________________________	NKVSEIVADHFDVDRAKITDDLNLKTDLDA	13	0	1500.72	13	25	yes	yes	3	0.00084203	118.61	29174000	0	0	0	0	0	0	0	0	0	0	0	0	0	0	0	0	0	0	0	68618	1061607;1061608;1061609	2	697500;697501	697501			0	0	0	0	0	0	0	0
VTIDPDHTEDLQD	A0A073JMH6	A0A073JMH6	SKSVGKALEEILAGKVTIDPDHTEDLQD__	GKVTIDPDHTEDLQD_______________	13	0	1496.66	60	72	yes	yes	2	0.00026994	152.69	31129000	0	0	0	0	0	0	0	0	0	0	0	0	0	0	0	0	0	0	0	69170	1070355;1070356;1070357;1070358;1070359;1070360	8	703191;703192;703193;703194;703195;703196;703197;703198	703196			0	0	0	0	0	0	0	0
VQSALQNLFEELAPK	A0A073JMM2	A0A073JMM2	RNVVADVKEDGDDIRVQSALQNLFEELAPK	VQSALQNLFEELAPKYADRNGGYTRILKTM	15	0	1685.9	82	96	yes	yes	2	7.1659e-31	209.67	170420000	0	0	0	1144300	0	0	0	0	0	0	780250	344090	0	0	0	0	0	0	0	68456	1059415;1059416;1059417;1059418;1059419;1059420;1059421;1059422;1059423;1059424;1059425;1059426;1059427;1059428	10	695980;695981;695982;695983;695984;695985;695986;695987;695988;695989	695985			0	0	0	2683700	0	0	0	0
NVVADVKEDGDDIR	A0A073JMM2	A0A073JMM2	HGDLASRRKAAAFVRNVVADVKEDGDDIRV	RNVVADVKEDGDDIRVQSALQNLFEELAPK	14	1	1543.75	68	81	yes	yes	2	0.028551	131.13	7482500	0	0	0	0	0	0	0	0	0	0	0	0	0	0	0	0	0	0	0	49184	763442;763443;763444	2	497730;497731	497730			0	0	0	0	0	0	0	0
HGDLASR	A0A073JMM2	A0A073JMM2	KEVRKTADKMITLAKHGDLASRRKAAAFVR	DKMITLAKHGDLASRRKAAAFVRNVVADVK	7	0	754.372	53	59	yes	yes	2	0.044594	152.63	1737800	0	0	0	0	0	0	0	20172	0	31678	45186	0	0	0	0	0	0	0	0	27803	434065;434066;434067;434068;434069;434070;434071;434072;434073;434074;434075	1	286933	286933			0	0	0	0	0	0	0	58764
TVTFGEFGLQALDSHWISNR	A0A073JMQ2	A0A073JMQ2	KVQRGHMRGEAKGGKTVTFGEFGLQALDSH	EFGLQALDSHWISNRQIEAARIAMTRYMKR	20	0	2277.12	26	45	yes	yes	3	9.4781e-05	116.6	71884000	0	0	0	0	0	0	0	0	0	0	0	0	0	0	0	0	0	0	0	63317	969387;969388;969389;969390;969391;969392;969393;969394;969395;969396;969397;969398;969399;969400;969401;969402	7	636373;636374;636375;636376;636377;636378;636379	636375			0	0	0	0	0	0	0	0
EEVGGQSNEK	A0A073JMQ2	A0A073JMQ2	LAGHKLPVRTKIVQREEVGGQSNEK_____	KIVQREEVGGQSNEK_______________	10	0	1075.48	135	144	yes	yes	2	0.00028293	168.26	16212000	0	0	106200	0	0	0	0	0	0	0	0	0	0	0	0	0	0	0	0	14156	224402;224403;224404;224405;224406;224407;224408;224409;224410;224411;224412;224413	10	149574;149575;149576;149577;149578;149579;149580;149581;149582;149583	149582			0	0	195040	0	0	0	0	0
IGTPVVDGASVEGTVDK	A0A073JMR5	A0A073JMR5	VTFDQVIFVGGDDTKIGTPVVDGASVEGTV	TPVVDGASVEGTVDKQGKEKKVVTFKYKPK	17	0	1642.84	48	64	yes	yes	2	5.0856e-06	169.09	168960000	0	0	0	0	643990	0	0	0	0	0	0	0	0	0	0	0	0	0	0	30783	480849;480850;480851;480852;480853;480854;480855;480856;480857;480858;480859;480860;480861;480862	12	316663;316664;316665;316666;316667;316668;316669;316670;316671;316672;316673;316674	316671			0	0	0	0	1352100	0	0	0
VEEGASIYVEK	A0A073JMR5	A0A073JMR5	______________________________	KQYKVEEGASIYVEKLDAKEGDKVTFDQVI	11	0	1222.61	14	24	yes	yes	2	0.0024983	139.98	15724000	0	0	0	0	0	0	0	0	0	0	0	0	0	0	0	0	0	0	0	64831	996478;996479;996480;996481;996482;996483	1	654212	654212			0	0	0	0	0	0	0	0
IAQIENMLQYAEIIDNEDVDKDEVSMGR	A0A073JMT2	A0A073JMT2	EYESAKDEQAMVESRIAQIENMLQYAEIID	IDNEDVDKDEVSMGRTITIQELPDEEPEEY	28	1	3237.52	65	92	yes	yes	3	3.5449e-24	149.93	3705300	0	0	0	0	0	0	0	0	0	0	0	0	0	0	0	0	0	0	0	29111	455063	1	300044	300044			0	0	0	0	0	0	0	0
VSILQNSDVTTDEVR	A0A073JMV1	A0A073JMV1	LAQLDGALDRRELIKVSILQNSDVTTDEVR	VSILQNSDVTTDEVRELIEEKTSIQVVQVI	15	0	1674.84	49	63	yes	yes	2	0.00323	142.83	0	0	0	0	0	0	0	0	0	0	0	0	0	0	0	0	0	0	0	0	68735	1063018	1	698350	698350			0	0	0	0	0	0	0	0
GNTLMQMDIQDLR	A0A073JN20	A0A073JN20	KLLKVLQINHHKPGKGNTLMQMDIQDLRSG	GKGNTLMQMDIQDLRSGSIVHTTMRPSEKV	13	0	1533.73	33	45	yes	yes	2	0.00015857	158.3	21928000	0	0	0	0	0	0	0	0	0	0	0	0	0	0	0	0	0	0	0	25581	400275;400276;400277;400278;400279;400280	2	264396;264397	264397			0	0	0	0	0	0	0	0
SAQYLYDEGDSAVFMDLESYEQYSLNHDLLGDDK	A0A073JN20	A0A073JN20	MRPSEKVEQVNVDKRSAQYLYDEGDSAVFM	YEQYSLNHDLLGDDKNYLVENMKVILNFVN	34	0	3929.71	69	102	yes	yes	3	0.00042689	55.033	9631200	0	0	0	0	0	0	0	0	0	0	0	0	0	0	0	0	0	0	0	54205	827143;827144;827145	4	540130;540131;540132;540133	540133			0	0	0	0	0	0	0	0
SGSIVHTTMRPSEK	A0A073JN20	A0A073JN20	GKGNTLMQMDIQDLRSGSIVHTTMRPSEKV	RSGSIVHTTMRPSEKVEQVNVDKRSAQYLY	14	1	1528.77	46	59	yes	yes	3	0.0047469	110.98	43830000	0	0	0	1373400	982790	0	0	0	0	0	0	0	0	0	0	0	0	0	0	55590	846870;846871;846872;846873;846874;846875	2	553182;553183	553183			0	0	0	3220900	2063400	0	0	0
GATIDGGGKPATMETGLVVNVPAFIK	A0A073JN20	A0A073JN20	TTVELTVAETEPMIKGATIDGGGKPATMET	TMETGLVVNVPAFIKNGDKLIINTTDGSYK	26	1	2542.35	142	167	yes	yes	3	0.0054261	62.028	42749000	0	0	4629700	2922000	0	0	0	0	0	0	0	0	0	0	0	0	0	0	0	22678	353705;353706;353707;353708;353709;353710;353711;353712	2	233814;233815	233815			0	0	8502600	6852600	0	0	0	0
LIINTTDGSYK	A0A073JN20	A0A073JN20	GLVVNVPAFIKNGDKLIINTTDGSYKSRA_	NGDKLIINTTDGSYKSRA____________	11	0	1223.64	172	182	yes	yes	2	0.011185	112.75	49118000	0	0	0	0	0	0	0	0	0	0	0	0	0	0	0	0	0	0	0	38788	604651;604652;604653;604654	3	395067;395068;395069	395068			0	0	0	0	0	0	0	0
QVEVGSSMSNQTASR	A0A073JN92	A0A073JN92	DENERLRAKVDELNRQVEVGSSMSNQTASR	QVEVGSSMSNQTASRQPVSSATNMDILKRL	15	0	1579.73	71	85	yes	yes	2	1.7103e-143	267.02	39989000	0	0	0	0	0	0	0	0	0	0	0	0	0	0	0	0	0	0	0	53168	814815;814816;814817;814818;814819;814820;814821;814822;814823	12	531995;531996;531997;531998;531999;532000;532001;532002;532003;532004;532005;532006	531996			0	0	0	0	0	0	0	0
VFGSQLDGNDNNDSHLL	A0A073JN92	A0A073JN92	TNMDILKRLSNLERRVFGSQLDGNDNNDSH	GSQLDGNDNNDSHLL_______________	17	0	1843.83	107	123	yes	yes	2	0.00033012	145.81	34551000	0	0	0	0	0	0	0	0	0	0	0	0	0	0	0	0	0	0	0	65364	1005807;1005808;1005809;1005810;1005811;1005812;1005813	7	660374;660375;660376;660377;660378;660379;660380	660378			0	0	0	0	0	0	0	0
GYDEADVDAFLDDVIKDYDTYNK	A0A073JN92	A0A073JN92	QDILHKQFKERNIGKGYDEADVDAFLDDVI	AFLDDVIKDYDTYNKELERLNDENERLRAK	23	1	2683.18	27	49	yes	yes	3	0.00047689	94.176	19001000	0	0	0	0	0	0	0	0	0	0	0	0	0	0	0	0	0	0	0	27237	426449;426450;426451	2	282048;282049	282049			0	0	0	0	0	0	0	0
QPVSSATNMDILK	A0A073JN92	A0A073JN92	QVEVGSSMSNQTASRQPVSSATNMDILKRL	SRQPVSSATNMDILKRLSNLERRVFGSQLD	13	0	1402.71	86	98	yes	yes	2	0.0035824	119.03	26742000	0	0	0	0	0	0	0	0	0	0	0	0	0	0	0	0	0	0	0	52500	807032;807033;807034;807035	1	526848	526848			0	0	0	0	0	0	0	0
GMLIPVVITVYEDR	A0A073JNE1	A0A073JNE1	MGFTKEFNARTADQKGMLIPVVITVYEDRS	KGMLIPVVITVYEDRSFDFITKTPPAAVLL	14	0	1603.86	51	64	yes	yes	3	0.00061225	118.76	18908000	0	0	0	0	0	0	0	0	0	0	0	0	0	0	0	0	0	0	0	25313	395831;395832;395833;395834;395835;395836;395837	10	261478;261479;261480;261481;261482;261483;261484;261485;261486;261487	261483			0	0	0	0	0	0	0	0
MQDLNAADVEAAMR	A0A073JNE1	A0A073JNE1	ASVTKDQVKEIAETKMQDLNAADVEAAMRM	KMQDLNAADVEAAMRMIEGTARSMGFTVED	14	0	1533.69	113	126	yes	yes	2	0.00072404	137.01	71395000	0	0	0	0	0	0	0	0	0	0	1279400	0	0	0	0	0	0	0	0	44867	696720;696721;696722;696723;696724;696725;696726;696727;696728;696729;696730;696731;696732;696733	10	453703;453704;453705;453706;453707;453708;453709;453710;453711;453712	453707			0	0	0	0	0	0	0	0
STFVGPTAVAFSDEDPIAPAK	A0A073JNE5	A0A073JNE5	ILDRAVEGTDYEDLRSTFVGPTAVAFSDED	TAVAFSDEDPIAPAKILKKFADDHDALEIK	21	0	2119.05	75	95	yes	yes	2	4.5117e-41	196.37	142700000	0	0	0	1681100	0	0	0	0	0	0	1410600	0	0	0	0	0	0	0	0	57947	880536;880537;880538;880539;880540;880541;880542;880543;880544;880545;880546;880547;880548;880549;880550;880551;880552;880553;880554	16	576230;576231;576232;576233;576234;576235;576236;576237;576238;576239;576240;576241;576242;576243;576244;576245	576235			0	0	0	3942500	0	0	0	0
EELLSMLASALQDPMR	A0A073JNE5	A0A073JNE5	KTLDEINEYANMPGREELLSMLASALQDPM	ELLSMLASALQDPMRKIARAVKAIADKEDE	16	0	1802.89	134	149	yes	yes	2;3	4.6771e-28	207.52	56234000	0	339260	0	0	0	0	0	0	0	0	0	0	0	0	0	0	0	0	0	14010	222860;222861;222862;222863;222864;222865;222866;222867;222868;222869;222870;222871	8	148615;148616;148617;148618;148619;148620;148621;148622;148623	148618			0	558460	0	0	0	0	0	0
QTTDMLNAAQSAIVVDYR	A0A073JNE5	A0A073JNE5	______________________________	DMLNAAQSAIVVDYRGLTVAEVTDLRKQLR	18	0	1994.97	15	32	yes	yes	2	6.651e-15	176.89	35654000	0	0	0	0	0	0	0	0	0	0	0	0	0	0	0	0	0	0	0	53059	813395;813396;813397;813398;813399;813400;813401;813402;813403;813404;813405;813406	11	530925;530926;530927;530928;530929;530930;530931;530932;530933;530934;530935	530931			0	0	0	0	0	0	0	0
TLDEINEYANMPGR	A0A073JNE5	A0A073JNE5	DALEIKGGFIEKSVKTLDEINEYANMPGRE	KTLDEINEYANMPGREELLSMLASALQDPM	14	0	1621.74	120	133	yes	yes	2	0.00018357	153.74	63926000	0	0	0	0	0	0	0	0	0	0	0	0	0	0	0	0	0	0	0	61119	930163;930164;930165;930166;930167;930168;930169;930170;930171;930172;930173;930174;930175	14	609810;609811;609812;609813;609814;609815;609816;609817;609818;609819;609820;609821;609822;609823	609813			0	0	0	0	0	0	0	0
AVEGTDYEDLR	A0A073JNE5	A0A073JNE5	AGIQMSVIKNKILDRAVEGTDYEDLRSTFV	ILDRAVEGTDYEDLRSTFVGPTAVAFSDED	11	0	1266.57	64	74	yes	yes	2	0.0021309	142.36	130240000	0	0	0	750720	1263400	0	0	764070	0	0	0	2323800	608690	0	0	0	0	0	0	6675	109471;109472;109473;109474;109475;109476;109477;109478;109479;109480;109481;109482;109483;109484;109485;109486	6	72407;72408;72409;72410;72411;72412	72408			0	0	0	1760600	2652500	0	0	2225800
FADDHDALEIK	A0A073JNE5	A0A073JNE5	FSDEDPIAPAKILKKFADDHDALEIKGGFI	ILKKFADDHDALEIKGGFIEKSVKTLDEIN	11	0	1272.6	100	110	yes	yes	2;3	0.0032904	108.31	62902000	0	0	0	0	0	0	0	0	0	0	0	0	0	0	0	0	0	0	0	19406	302096;302097;302098;302099;302100;302101;302102;302103;302104	7	201147;201148;201149;201150;201151;201152;201153	201148			0	0	0	0	0	0	0	0
DAGIQMSVIK	A0A073JNE5	A0A073JNE5	GLTVAEVTDLRKQLRDAGIQMSVIKNKILD	RKQLRDAGIQMSVIKNKILDRAVEGTDYED	10	0	1060.56	48	57	yes	yes	2	0.026303	113.18	0	0	0	0	0	0	0	0	0	0	0	0	0	0	0	0	0	0	0	0	8207	132791;132792	2	88154;88155	88154			0	0	0	0	0	0	0	0
GLTVAEVTDLRK	A0A073JNE5	A0A073JNE5	DMLNAAQSAIVVDYRGLTVAEVTDLRKQLR	DYRGLTVAEVTDLRKQLRDAGIQMSVIKNK	12	1	1300.74	33	44	yes	yes	3	0.028286	85.924	7436000	0	0	0	0	0	0	0	0	0	0	0	0	0	0	0	0	0	0	0	25179	393546	1	260033	260033			0	0	0	0	0	0	0	0
YAGNEVEYNGEK	A0A073JNE6	A0A073JNE6	LAPAVKEGDRVLFDKYAGNEVEYNGEKFLV	FDKYAGNEVEYNGEKFLVVHAKDLVAIVE_	12	0	1371.59	69	80	yes	yes	2	0.0014685	134.23	102880000	0	0	0	0	0	0	0	0	412270	0	0	0	0	0	0	0	0	0	0	70999	1100515;1100516;1100517;1100518;1100519;1100520;1100521;1100522;1100523;1100524;1100525;1100526;1100527	8	723581;723582;723583;723584;723585;723586;723587;723588	723581			0	0	0	0	0	0	0	0
TVGGIVLASNVK	A0A073JNE6	A0A073JNE6	LGDRVVLKAETEEEKTVGGIVLASNVKEKP	EEKTVGGIVLASNVKEKPTTGKVIAVGEGR	12	0	1156.68	20	31	yes	yes	2	0.013415	104.43	53791000	0	0	0	0	0	0	0	0	0	0	0	0	0	0	0	0	0	0	0	63102	965774;965775;965776;965777	1	633872	633872			0	0	0	0	0	0	0	0
NIIHTSDNVNSATR	A0A073JNQ6	A0A073JNQ6	IRGDYGREWPDGNLRNIIHTSDNVNSATRE	RNIIHTSDNVNSATREIGIWFPEFDIKDKQ	14	0	1540.76	119	132	yes	yes	2;3	6.2058e-05	173.04	88995000	0	0	0	0	0	0	0	0	0	0	0	0	0	0	0	0	0	0	0	46967	727274;727275;727276;727277;727278;727279;727280;727281;727282;727283;727284;727285;727286;727287;727288;727289	16	473707;473708;473709;473710;473711;473712;473713;473714;473715;473716;473717;473718;473719;473720;473721;473722	473717			0	0	0	0	0	0	0	0
VGVVDGSLTELVSILDK	A0A073JNQ8	A0A073JNQ8	VIPELNGKLSGHAQRVGVVDGSLTELVSIL	VVDGSLTELVSILDKKVTVDQINDAMKKAT	17	0	1742.97	236	252	yes	yes	2;3	0	323.44	3437100000	6835600	6231200	5396300	2174400	4558100	2489600	634210	0	0	0	1345200	1130800	0	0	0	0	0	0	0	66045	1017960;1017961;1017962;1017963;1017964;1017965;1017966;1017967;1017968;1017969;1017970;1017971;1017972;1017973;1017974;1017975;1017976;1017977;1017978;1017979;1017980;1017981;1017982;1017983;1017984;1017985;1017986;1017987;1017988;1017989;1017990;1017991;1017992;1017993;1017994;1017995;1017996;1017997;1017998;1017999;1018000;1018001;1018002;1018003;1018004;1018005;1018006;1018007;1018008;1018009…	40	668189;668190;668191;668192;668193;668194;668195;668196;668197;668198;668199;668200;668201;668202;668203;668204;668205;668206;668207;668208;668209;668210;668211;668212;668213;668214;668215;668216;668217;668218;668219;668220;668221;668222;668223;668224;668225;668226;668227;668228	668212			11197000	10257000	9910500	5099400	9569700	6502300	1944000	0
NDGVDFVLECTGFYTSAEK	A0A073JNQ8	A0A073JNQ8	PVYAERDARNIPWVKNDGVDFVLECTGFYT	DFVLECTGFYTSAEKSQAHIDAGAKRVLIS	19	0	2150.95	90	108	yes	yes	2;3	5.6168e-141	263.98	355620000	0	0	0	0	0	0	0	0	0	0	0	0	0	0	0	0	0	0	0	45976	713585;713586;713587;713588;713589;713590;713591;713592;713593;713594;713595;713596;713597;713598;713599;713600;713601;713602;713603;713604;713605;713606;713607;713608;713609;713610;713611;713612;713613;713614;713615;713616;713617;713618;713619;713620;713621;713622;713623;713624;713625;713626;713627;713628;713629;713630;713631;713632;713633;713634;713635;713636;713637;713638;713639;713640;713641;…	50	464687;464688;464689;464690;464691;464692;464693;464694;464695;464696;464697;464698;464699;464700;464701;464702;464703;464704;464705;464706;464707;464708;464709;464710;464711;464712;464713;464714;464715;464716;464717;464718;464719;464720;464721;464722;464723;464724;464725;464726;464727;464728;464729;464730;464731;464732;464733;464734;464735;464736;464737;464738;464739;464740	464704			0	0	0	0	0	0	0	0
FPGEVTSTDTGIVVDGK	A0A073JNQ8	A0A073JNQ8	SMLAYLLKYDSTHGKFPGEVTSTDTGIVVD	GEVTSTDTGIVVDGKEYPVYAERDARNIPW	17	0	1720.85	56	72	yes	yes	2	1.491e-109	249.28	1164500000	3242600	0	2721900	3694200	2458800	0	0	0	0	0	2826400	1979500	0	0	0	0	0	0	0	21351	333871;333872;333873;333874;333875;333876;333877;333878;333879;333880;333881;333882;333883;333884;333885;333886;333887;333888;333889;333890;333891;333892;333893;333894;333895;333896;333897;333898;333899;333900;333901;333902;333903;333904;333905;333906;333907;333908;333909;333910;333911;333912;333913;333914;333915;333916;333917;333918;333919;333920;333921;333922;333923;333924;333925;333926;333927;…	54	220866;220867;220868;220869;220870;220871;220872;220873;220874;220875;220876;220877;220878;220879;220880;220881;220882;220883;220884;220885;220886;220887;220888;220889;220890;220891;220892;220893;220894;220895;220896;220897;220898;220899;220900;220901;220902;220903;220904;220905;220906;220907;220908;220909;220910;220911;220912;220913;220914;220915;220916;220917;220918;220919;220920;220921;220922;…	220906			5311400	0	4998900	8663600	5162200	0	0	0
TASVNTIPHSSGAAK	A0A073JNQ8	A0A073JNQ8	AILDGPRGKKMRNNRTASVNTIPHSSGAAK	TASVNTIPHSSGAAKAIGLVIPELNGKLSG	15	0	1439.74	202	216	yes	yes	2;3	4.0924e-68	234.24	1674300000	5020000	4839500	3154900	6722300	4441700	252370	0	0	0	0	0	0	0	0	0	0	0	0	0	59184	899515;899516;899517;899518;899519;899520;899521;899522;899523;899524;899525;899526;899527;899528;899529;899530;899531;899532;899533;899534;899535;899536;899537;899538;899539;899540;899541;899542;899543;899544;899545;899546;899547;899548;899549;899550	30	589098;589099;589100;589101;589102;589103;589104;589105;589106;589107;589108;589109;589110;589111;589112;589113;589114;589115;589116;589117;589118;589119;589120;589121;589122;589123;589124;589125;589126;589127	589100			8222700	7966400	5794100	15765000	9325300	659130	0	0
VLISAPAGNIPTVVPGVNLDTLTK	A0A073JNQ8	A0A073JNQ8	SAEKSQAHIDAGAKRVLISAPAGNIPTVVP	IPTVVPGVNLDTLTKDDIIVSAGSCTTSCL	24	0	2388.36	120	143	yes	yes	2;3	5.4815e-48	192.4	4553100000	17172000	19825000	14451000	14124000	14414000	7134400	0	0	0	0	8188400	10642000	2087900	0	0	0	0	0	0	67124	1035926;1035927;1035928;1035929;1035930;1035931;1035932;1035933;1035934;1035935;1035936;1035937;1035938;1035939;1035940;1035941;1035942;1035943;1035944;1035945;1035946;1035947;1035948;1035949;1035950;1035951;1035952;1035953;1035954;1035955;1035956;1035957;1035958;1035959;1035960;1035961;1035962;1035963;1035964;1035965;1035966;1035967;1035968;1035969;1035970;1035971;1035972;1035973;1035974;1035975…	60	679949;679950;679951;679952;679953;679954;679955;679956;679957;679958;679959;679960;679961;679962;679963;679964;679965;679966;679967;679968;679969;679970;679971;679972;679973;679974;679975;679976;679977;679978;679979;679980;679981;679982;679983;679984;679985;679986;679987;679988;679989;679990;679991;679992;679993;679994;679995;679996;679997;679998;679999;680000;680001;680002;680003;680004;680005;…	679977			28128000	32635000	26540000	33123000	30263000	18633000	0	0
VTVDQINDAMK	A0A073JNQ8	A0A073JNQ8	VDGSLTELVSILDKKVTVDQINDAMKKATN	LDKKVTVDQINDAMKKATNPAFGYTEDEIV	11	0	1232.61	254	264	yes	yes	2	3.8612e-35	218.55	1474400000	5026400	8078200	4339000	0	0	0	440080	0	958280	0	0	0	1279500	1831800	0	2202500	2050900	0	0	69366	1073118;1073119;1073120;1073121;1073122;1073123;1073124;1073125;1073126;1073127;1073128;1073129;1073130;1073131;1073132;1073133;1073134;1073135;1073136;1073137;1073138;1073139;1073140;1073141;1073142;1073143;1073144;1073145;1073146;1073147;1073148;1073149;1073150;1073151	12	704956;704957;704958;704959;704960;704961;704962;704963;704964;704965;704966;704967	704956			8233300	13298000	7968800	0	0	0	1348900	0
VLISAPAGNIPTVVPGVNLDTLTKDDIIVSAGSCTTSCLAPMAK	A0A073JNQ8	A0A073JNQ8	SAEKSQAHIDAGAKRVLISAPAGNIPTVVP	SAGSCTTSCLAPMAKVLNDEFGVKVGTMTT	44	1	4466.31	120	163	yes	yes	4	1.1728e-26	98.383	33950000	0	0	0	0	0	0	0	0	0	0	0	0	0	0	0	0	0	0	0	67125	1035980;1035981;1035982	6	680010;680011;680012;680013;680014;680015	680014			0	0	0	0	0	0	0	0
VGVVDGSLTELVSILDKK	A0A073JNQ8	A0A073JNQ8	VIPELNGKLSGHAQRVGVVDGSLTELVSIL	VDGSLTELVSILDKKVTVDQINDAMKKATN	18	1	1871.06	236	253	yes	yes	2;3	5.4113e-24	193	598320000	0	952280	0	0	1261200	0	0	0	0	0	0	0	0	0	0	0	0	0	0	66046	1018011;1018012;1018013;1018014;1018015;1018016;1018017;1018018;1018019;1018020;1018021	8	668229;668230;668231;668232;668233;668234;668235;668236	668232			0	1567600	0	0	2648000	0	0	0
IHELNTNDIEVVAINDLTTPSMLAYLLK	A0A073JNQ8	A0A073JNQ8	GINGFGRIGRLAFRRIHELNTNDIEVVAIN	INDLTTPSMLAYLLKYDSTHGKFPGEVTST	28	0	3139.65	21	48	yes	yes	3	2.4188e-19	140.21	22317000	0	0	0	0	0	0	0	0	0	0	0	0	0	0	0	0	0	0	0	30862	482308;482309;482310	3	317605;317606;317607	317605			0	0	0	0	0	0	0	0
DDIIVSAGSCTTSCLAPMAK	A0A073JNQ8	A0A073JNQ8	IPTVVPGVNLDTLTKDDIIVSAGSCTTSCL	SAGSCTTSCLAPMAKVLNDEFGVKVGTMTT	20	0	2095.96	144	163	yes	yes	2	0.00011673	142.1	4335500	0	0	0	0	0	0	0	0	0	0	0	0	0	0	0	0	0	0	0	8645	139308;139309;139310;139311;139312;139313;139314;139315;139316;139317	10	92362;92363;92364;92365;92366;92367;92368;92369;92370;92371	92363			0	0	0	0	0	0	0	0
KVTVDQINDAMK	A0A073JNQ8	A0A073JNQ8	VVDGSLTELVSILDKKVTVDQINDAMKKAT	LDKKVTVDQINDAMKKATNPAFGYTEDEIV	12	1	1360.7	253	264	yes	yes	2	0.010349	145.23	12321000	0	0	0	0	0	0	0	0	0	0	0	0	0	0	0	0	0	0	0	35519	550558;550559;550560	2	360584;360585	360585			0	0	0	0	0	0	0	0
TLLHFATL	A0A073JNQ8	A0A073JNQ8	AWYDNEYGFTSNMIRTLLHFATL_______	FTSNMIRTLLHFATL_______________	8	0	914.523	328	335	yes	yes	2	0.019356	143.02	533650000	3212900	3037700	0	1551900	2793400	0	0	0	1128200	0	0	0	0	0	0	0	0	0	0	61310	935035;935036;935037;935038;935039;935040;935041;935042;935043;935044;935045;935046;935047;935048;935049;935050;935051;935052;935053;935054;935055;935056;935057;935058;935059;935060;935061;935062	14	613136;613137;613138;613139;613140;613141;613142;613143;613144;613145;613146;613147;613148;613149	613149			5262800	5000400	0	3639500	5864700	0	0	0
RVLISAPAGNIPTVVPGVNLDTLTK	A0A073JNQ8	A0A073JNQ8	TSAEKSQAHIDAGAKRVLISAPAGNIPTVV	IPTVVPGVNLDTLTKDDIIVSAGSCTTSCL	25	1	2544.46	119	143	yes	yes	3	0.059526	46.862	3720800	0	0	0	0	0	0	0	0	0	0	0	0	0	0	0	0	0	0	0	53887	822759	1	537147	537147			0	0	0	0	0	0	0	0
AIGLVIPELNGK	A0A1C7GAI0	A0A073JNQ8;A0A1C7GAI0;A0A1C7GS79;A0A1C7I818;A0A059MXG9;A0A059N644	AGAANIVPNSTGAAKAIGLVIPELNGKLIG	AAKAIGLVIPELNGKLIGSAQRVPVPTGST	12	0	1222.73	223	234	no	no	2	7.2478e-08	187.22	10193000000	377560000	389450000	405270000	264610000	295620000	237810000	322570000	421110000	287630000	254970000	254870000	192250000	100270000	2196100	0	714280	0	0	0	3332	57135;57136;57137;57138;57139;57140;57141;57142;57143;57144;57145;57146;57147;57148;57149;57150;57151;57152;57153;57154;57155;57156;57157;57158;57159;57160;57161;57162;57163;57164;57165;57166;57167;57168;57169;57170;57171;57172;57173;57174;57175;57176;57177;57178;57179;57180;57181;57182;57183;57184;57185;57186;57187;57188;57189;57190;57191;57192;57193;57194;57195;57196;57197;57198;57199;57200;572…	52	37824;37825;37826;37827;37828;37829;37830;37831;37832;37833;37834;37835;37836;37837;37838;37839;37840;37841;37842;37843;37844;37845;37846;37847;37848;37849;37850;37851;37852;37853;37854;37855;37856;37857;37858;37859;37860;37861;37862;37863;37864;37865;37866;37867;37868;37869;37870;37871;37872;37873;37874;37875;37876	37847			618440000	641080000	744290000	620570000	620660000	621100000	988770000	1226800000
LNQIQHHTQTYEVYAEK	A0A073JNV1	A0A073JNV1	TRQITSAMQMVSTAKLNQIQHHTQTYEVYA	QIQHHTQTYEVYAEKVKQMLSDLVKSHSAT	17	0	2101.02	33	49	yes	yes	3	0.00039671	117	3639400	0	0	0	0	0	0	0	0	0	0	0	0	0	0	0	0	0	0	0	40372	629633;629634	1	411026	411026			0	0	0	0	0	0	0	0
GMNVVYEYSGVSDVPTYR	A0A073JNV1	A0A073JNV1	FLTVGKTGTEFFKKRGMNVVYEYSGVSDVP	VVYEYSGVSDVPTYREVHSIVKTAVQMYSD	18	0	2034.94	139	156	yes	yes	2	0.0024641	125.03	0	0	0	0	0	0	0	0	0	0	0	0	0	0	0	0	0	0	0	0	25340	396491;396492;396493;396494;396495	5	261925;261926;261927;261928;261929	261927			0	0	0	0	0	0	0	0
QITSAMQMVSTAK	A0A073JNV1	A0A073JNV1	LAAVKHKIDSTKSTRQITSAMQMVSTAKLN	TRQITSAMQMVSTAKLNQIQHHTQTYEVYA	13	0	1394.69	20	32	yes	yes	2	0.0077204	107.03	9413000	0	0	0	0	0	0	0	0	0	0	0	0	0	0	0	0	0	0	0	51574	793910;793911	1	518114	518114			0	0	0	0	0	0	0	0
ALDKPEIDLIPTGGGDPIIAPR	A0A073JNW1	A0A073JNW1	ISITHETNLKEILKKALDKPEIDLIPTGGG	DLIPTGGGDPIIAPREQWNDGSNTLAIAPG	22	1	2257.23	323	344	yes	yes	2;3	5.5631e-49	201.75	775850000	6184700	7066000	2310500	1820600	2011300	796210	954440	0	0	0	1579700	1465500	0	0	0	0	0	0	0	3813	64293;64294;64295;64296;64297;64298;64299;64300;64301;64302;64303;64304;64305;64306;64307;64308;64309;64310;64311;64312;64313;64314;64315;64316;64317;64318;64319;64320;64321;64322	18	42624;42625;42626;42627;42628;42629;42630;42631;42632;42633;42634;42635;42636;42637;42638;42639;42640;42641	42637			10130000	11631000	4243400	4269800	4222700	2079500	2925600	0
YASLAELAEDKDYPFYMDPMPNAYFTR	A0A073JNW1	A0A073JNW1	NKIIAGVRKDEIKTKYASLAELAEDKDYPF	YPFYMDPMPNAYFTRDQQACIGDGITINHM	27	1	3217.44	134	160	yes	yes	3	1.0412e-17	147.11	59245000	0	0	0	0	0	0	0	0	0	0	0	0	0	0	0	0	0	0	0	71100	1102120;1102121;1102122	3	724608;724609;724610	724609			0	0	0	0	0	0	0	0
MLVDDIPYLPIAQEEHDLFAQTLR	A0A073JNW1	A0A073JNW1	PGKEIENVYPEILHRMLVDDIPYLPIAQEE	PIAQEEHDLFAQTLRDNGAEVLYLEDLLTD	24	0	2826.43	37	60	yes	yes	3	1.6193e-15	158.52	619110000	4202800	1945100	1167800	0	1764700	0	0	0	0	0	0	0	0	0	0	0	0	0	0	44542;44543	690573;690574;690575;690576;690577;690578;690579;690580;690581;690582;690583;690584;690585;690586;690587;690588;690589;690590;690591;690592	11	449468;449469;449470;449471;449472;449473;449474;449475;449476;449477;449478;449479	449474			6884100	3201900	2144800	0	3705000	0	0	0
AITELAESLFEK	A0A073JNW1	A0A073JNW1	DHVLAIGISQRTSAKAITELAESLFEKSDY	SAKAITELAESLFEKSDYDTVIAIHIPHNH	12	0	1349.71	239	250	yes	yes	2	5.1951e-10	204.52	262070000	0	0	0	0	0	0	0	0	0	736560	664610	0	0	507670	0	0	0	0	0	3561	59932;59933;59934;59935;59936;59937;59938;59939;59940;59941;59942;59943;59944;59945;59946;59947;59948;59949	8	39774;39775;39776;39777;39778;39779;39780;39781	39781			0	0	0	0	0	0	0	0
IIAESGYAAGAIHDGLK	A0A073JNW1	A0A073JNW1	DALADDNIKDEFLEKIIAESGYAAGAIHDG	AESGYAAGAIHDGLKEFLLSFSTKDMVNKI	17	0	1684.88	90	106	yes	yes	3	5.4852e-07	164.63	237320000	0	0	0	0	0	0	0	0	0	0	0	0	0	0	0	0	0	0	0	30932	483386;483387;483388;483389;483390;483391;483392;483393;483394;483395;483396;483397;483398	8	318287;318288;318289;318290;318291;318292;318293;318294	318288			0	0	0	0	0	0	0	0
EQWNDGSNTLAIAPGVVVTYDR	A0A073JNW1	A0A073JNW1	DLIPTGGGDPIIAPREQWNDGSNTLAIAPG	NTLAIAPGVVVTYDRNYVSNDLLRKHGILV	22	0	2404.17	345	366	yes	yes	2;3	0.0001874	122.14	42776000	0	0	0	0	0	0	0	0	0	0	0	0	0	0	0	0	0	0	0	17751	278400;278401;278402;278403;278404;278405;278406;278407;278408;278409;278410;278411;278412;278413;278414;278415;278416;278417;278418	17	185204;185205;185206;185207;185208;185209;185210;185211;185212;185213;185214;185215;185216;185217;185218;185219;185220	185204			0	0	0	0	0	0	0	0
MQSPIHVTSEIGK	A0A073JNW1	A0A073JNW1	______________________________	______________________________	13	0	1425.73	1	13	yes	yes	3	0.00026903	132.14	344370000	1571800	0	0	0	0	0	0	0	0	0	0	0	880720	0	0	0	0	0	0	44944	697961;697962;697963;697964;697965;697966;697967;697968;697969;697970;697971;697972;697973;697974;697975;697976	8	454430;454431;454432;454433;454434;454435;454436;454437	454433			2574600	0	0	0	0	0	0	0
EIENVYPEILHR	A0A073JNW1	A0A073JNW1	EIGKLKTVMLHRPGKEIENVYPEILHRMLV	PGKEIENVYPEILHRMLVDDIPYLPIAQEE	12	0	1510.78	25	36	yes	yes	2;3	0.0004594	167.67	49283000	0	0	0	0	0	0	0	0	0	0	0	0	0	0	0	0	0	0	0	15297	241917;241918;241919;241920;241921	2	161726;161727	161726			0	0	0	0	0	0	0	0
IEGGDELVLSDHVLAIGISQR	A0A073JNW1	A0A073JNW1	DKGVEVWRNRYPEGRIEGGDELVLSDHVLA	LVLSDHVLAIGISQRTSAKAITELAESLFE	21	0	2220.18	214	234	yes	yes	3	0.00050424	87.352	66884000	0	0	0	0	0	0	0	0	0	0	0	0	0	0	0	0	0	0	0	29933	467703;467704;467705;467706;467707;467708	1	308142	308142			0	0	0	0	0	0	0	0
DQQACIGDGITINHMTFK	A0A073JNW1	A0A073JNW1	YPFYMDPMPNAYFTRDQQACIGDGITINHM	ACIGDGITINHMTFKARQRESLFTEYIIKH	18	0	2047.95	161	178	yes	yes	3	0.0098127	98.552	46139000	0	0	0	0	0	0	0	0	0	0	0	0	0	0	0	0	0	0	0	11426	183547;183548;183549;183550;183551	0	122269;122270	122269			0	0	0	0	0	0	0	0
NYVSNDLLR	A0A073JNW1	A0A073JNW1	NTLAIAPGVVVTYDRNYVSNDLLRKHGILV	VVTYDRNYVSNDLLRKHGILVHEVRSSELS	9	0	1092.56	367	375	yes	yes	2	0.012208	128.61	153110000	0	0	0	0	0	0	0	0	0	0	0	0	0	0	0	0	0	0	0	49445	768068;768069;768070;768071;768072;768073;768074;768075	2	501201;501202	501202			0	0	0	0	0	0	0	0
ESLFTEYIIK	A0A073JNW1	A0A073JNW1	DGITINHMTFKARQRESLFTEYIIKHNKRF	KARQRESLFTEYIIKHNKRFADKGVEVWRN	10	0	1241.65	183	192	yes	yes	2	0.012645	117.81	65605000	0	800220	0	0	0	0	0	0	0	0	0	0	0	0	0	0	0	0	0	17952	281069;281070;281071;281072;281073;281074	3	186966;186967;186968	186968			0	1317300	0	0	0	0	0	0
YASLAELAEDK	A0A073JNW1	A0A073JNW1	NKIIAGVRKDEIKTKYASLAELAEDKDYPF	IKTKYASLAELAEDKDYPFYMDPMPNAYFT	11	0	1208.59	134	144	yes	yes	2	0.026	96.342	34580000	0	0	0	0	0	0	977950	1640800	0	0	0	0	0	0	0	0	0	0	0	71099	1102117;1102118;1102119	1	724607	724607			0	0	0	0	0	0	2997700	4779900
EFLLSFSTK	A0A073JNW1	A0A073JNW1	AESGYAAGAIHDGLKEFLLSFSTKDMVNKI	IHDGLKEFLLSFSTKDMVNKIIAGVRKDEI	9	0	1070.56	107	115	yes	yes	2	0.027094	112.41	28859000	0	566340	0	0	0	0	0	0	0	0	0	0	0	0	0	0	0	0	0	14388	228331;228332;228333;228334;228335;228336;228337	3	152405;152406;152407	152405			0	932260	0	0	0	0	0	0
GIVLNEPSVVAVDTK	A0A073JNW7	A0A073JNW7	IDLGTANVLIYVQGKGIVLNEPSVVAVDTK	GIVLNEPSVVAVDTKTNKVLAVGSEAYRMV	15	0	1539.85	22	36	yes	yes	2	1.0603e-05	171.05	68130000	0	0	0	0	0	542460	0	0	0	0	0	0	0	0	0	0	0	0	0	24632	384633;384634;384635;384636;384637;384638;384639;384640	6	254385;254386;254387;254388;254389;254390	254390			0	0	0	0	0	1416800	0	0
VAAIGAGLDIFKPR	A0A073JNW7	A0A073JNW7	EQSGGGKVYLEYEPKVAAIGAGLDIFKPRG	KVAAIGAGLDIFKPRGNMVIDMGGGTSDIA	14	1	1426.83	133	146	yes	yes	3	0.00023084	145.31	35369000	0	0	0	0	0	0	0	0	0	0	0	0	0	0	0	0	0	0	0	63628	974536;974537;974538;974539;974540;974541	5	639878;639879;639880;639881;639882	639878			0	0	0	0	0	0	0	0
HGLVIGEHTAEK	A0A073JNW7	A0A073JNW7	GDKMNSDIASYIKNKHGLVIGEHTAEKIKM	KNKHGLVIGEHTAEKIKMELGTALRVDDPE	12	0	1289.67	193	204	yes	yes	3	0.00028463	137.01	74272000	0	0	0	0	0	0	0	0	0	0	0	0	0	0	0	0	0	0	0	27859	434707;434708;434709;434710;434711;434712	2	287314;287315	287314			0	0	0	0	0	0	0	0
AIIQAAEQSGGGK	A0A073JNW7	A0A073JNW7	IMICAPTNITEIERKAIIQAAEQSGGGKVY	RKAIIQAAEQSGGGKVYLEYEPKVAAIGAG	13	0	1228.64	112	124	yes	yes	2	0.0012656	131.42	62411000	0	0	0	0	0	0	0	0	0	0	0	0	0	0	0	0	0	0	0	3392	57874;57875;57876;57877;57878	5	38385;38386;38387;38388;38389	38387			0	0	0	0	0	0	0	0
VPVVVSQDPLDNVAK	A0A073JNW7	A0A073JNW7	SLLKGVDQLFSARLKVPVVVSQDPLDNVAK	VPVVVSQDPLDNVAKGAGEMLERMQKTERK	15	0	1578.86	300	314	yes	yes	2	0.0021746	119.76	70933000	0	0	0	0	0	0	0	0	0	0	0	0	0	0	0	0	0	0	0	68249	1055556;1055557;1055558;1055559;1055560;1055561;1055562;1055563;1055564;1055565	2	693596;693597;693598	693597			0	0	0	0	0	0	0	0
VDDPETMDVR	A0A073JNW7	A0A073JNW7	HTAEKIKMELGTALRVDDPETMDVRGRDVA	GTALRVDDPETMDVRGRDVATGMPKQITVN	10	0	1175.51	215	224	yes	yes	2	0.029357	101.65	48831000	0	0	0	0	0	0	0	619430	0	0	0	0	0	0	0	0	0	0	0	64318	987366;987367;987368;987369;987370;987371;987372;987373	3	648319;648320;648321	648319			0	0	0	0	0	0	0	1804500
GLIISAIENNDPVLFLENLR	A0A073JNX3	A0A073JNX3	PGLRVVAPSSAYDAKGLIISAIENNDPVLF	AIENNDPVLFLENLRLYRSVKGEVPDDKYT	20	0	2239.22	156	175	yes	yes	3	5.2566e-07	154.74	50646000	0	0	0	0	0	0	0	0	0	0	0	0	0	0	0	0	0	0	0	24955	390352;390353;390354;390355;390356;390357;390358	7	258060;258061;258062;258063;258064;258065;258066	258064			0	0	0	0	0	0	0	0
VAAPNSVYPFPQAENVWLPGAR	A0A073JNX3	A0A073JNX3	ISEGAIMYLDAPVTRVAAPNSVYPFPQAEN	YPFPQAENVWLPGARDIEDAVREVINY___	22	0	2382.21	292	313	yes	yes	2	0.00080992	130.47	0	0	0	0	0	0	0	0	0	0	0	0	0	0	0	0	0	0	0	0	63648	975172	1	640282	640282			0	0	0	0	0	0	0	0
SLYPLDTDTIFESIK	A0A073JNX3	A0A073JNX3	KLAKDNISAEIIDLRSLYPLDTDTIFESIK	SLYPLDTDTIFESIKKTHRVVIVQEAQKMA	15	0	1740.88	238	252	yes	yes	2	0.0020757	120.57	56917000	0	0	0	0	0	0	0	0	0	0	0	0	0	0	0	0	0	0	0	56748	865363;865364;865365;865366;865367;865368;865369;865370;865371;865372	5	565535;565536;565537;565538;565539	565538			0	0	0	0	0	0	0	0
GEVPDDKYTVPLDK	A0A073JNX3	A0A073JNX3	PVLFLENLRLYRSVKGEVPDDKYTVPLDKA	KGEVPDDKYTVPLDKANVVQEGTDVTIIAY	14	1	1574.78	182	195	yes	yes	3	0.0096114	99.991	8404800	0	0	0	0	0	0	0	0	0	0	0	0	0	0	0	0	0	0	0	23514	365745	1	241884	241884			0	0	0	0	0	0	0	0
SLYPLDTDTIFESIKK	A0A073JNX3	A0A073JNX3	KLAKDNISAEIIDLRSLYPLDTDTIFESIK	LYPLDTDTIFESIKKTHRVVIVQEAQKMAG	16	1	1868.98	238	253	yes	yes	3	0.011169	85.493	9745700	0	0	0	0	0	0	0	0	0	0	0	0	0	0	0	0	0	0	0	56749	865373	1	565540	565540			0	0	0	0	0	0	0	0
VVIVQEAQK	A0A073JNX3	A0A073JNX3	LDTDTIFESIKKTHRVVIVQEAQKMAGVGA	IKKTHRVVIVQEAQKMAGVGAQVASAISEG	9	0	1012.59	257	265	yes	yes	2	0.053368	95.815	7106100	0	0	0	0	0	0	0	0	0	0	0	0	0	0	0	0	0	0	0	69765	1080171	1	709882	709882			0	0	0	0	0	0	0	0
QGLHDPLPVEEQVVTLFALSR	A0A073JNY5	A0A073JNY5	QAKLARGQRTMEVLKQGLHDPLPVEEQVVT	LPVEEQVVTLFALSRGFIDKVEIEDVQRYE	21	0	2347.25	422	442	yes	yes	3	7.007e-05	122.35	10796000	0	0	0	0	0	0	0	430420	0	0	0	294910	0	0	0	0	1209800	0	0	51179	789020;789021;789022;789023;789024;789025;789026;789027	2	515050;515051	515051			0	0	0	0	0	0	0	1253900
LDIASYNELASFAQFGSDLDAATQAK	A0A073JNY5	A0A073JNY5	DAQIKAMKKVAGTLRLDIASYNELASFAQF	FAQFGSDLDAATQAKLARGQRTMEVLKQGL	26	0	2745.31	384	409	yes	yes	2	0.000183	113.05	0	0	0	0	0	0	0	0	0	0	0	0	0	0	0	0	0	0	0	0	36671	570376	1	373438	373438			0	0	0	0	0	0	0	0
EAYPGDIFYTHSR	A0A073JNY5	A0A073JNY5	AYRELSLILRRPPGREAYPGDIFYTHSRLL	GREAYPGDIFYTHSRLLERAARLSDDLGGG	13	0	1554.71	284	296	yes	yes	3	0.0011326	113.99	41400000	0	0	0	0	0	0	0	0	0	0	0	0	0	0	0	0	0	0	0	13326	212799;212800;212801;212802	3	142014;142015;142016	142016			0	0	0	0	0	0	0	0
LPEGDDLQNAVAK	A0A073JNY5	A0A073JNY5	ANHQDLYDTIKKTGKLPEGDDLQNAVAKFS	GKLPEGDDLQNAVAKFSETFQGTKKQVAEE	13	0	1368.69	481	493	yes	yes	2	0.0020112	126.03	144530000	0	0	0	0	0	0	0	0	0	2494500	2245200	2701200	0	0	0	0	0	0	0	40575	632636;632637;632638;632639;632640;632641;632642;632643;632644;632645;632646	3	413003;413004;413005	413004			0	0	0	0	0	0	0	0
YESELAAYMHANHQDLYDTIK	A0A073JNY5	A0A073JNY5	SRGFIDKVEIEDVQRYESELAAYMHANHQD	AYMHANHQDLYDTIKKTGKLPEGDDLQNAV	21	0	2511.14	456	476	yes	yes	4	0.0055765	64.331	7471000	0	0	0	0	0	0	0	0	0	0	0	0	0	0	0	0	0	0	0	71572	1109148	1	729057	729057			0	0	0	0	0	0	0	0
VSVEETGTVTYVGDGVAR	A0A073JNY5	A0A073JNY5	ISSLIKKQLANYQDKVSVEETGTVTYVGDG	EETGTVTYVGDGVARADGLDNAMAGELLEF	18	0	1837.91	23	40	yes	yes	2	0.0075125	103.14	0	0	0	0	0	0	0	0	0	0	0	0	0	0	0	0	0	0	0	0	68897	1065806	1	700290	700290			0	0	0	0	0	0	0	0
SVSVPLQTGIK	A0A073JNY5	A0A073JNY5	TRPIERKAPGVMERKSVSVPLQTGIKVIDA	MERKSVSVPLQTGIKVIDALVPIGRGQREL	11	0	1127.65	141	151	yes	yes	2	0.010608	113.66	82510000	0	1105400	0	0	0	0	0	0	0	0	0	0	0	0	0	0	0	0	0	58512	887818;887819;887820;887821;887822	4	580888;580889;580890;580891	580890			0	1819600	0	0	0	0	0	0
TEEISSLIK	A0A073JNY5	A0A073JNY5	______________________________	______________________________	9	0	1018.55	5	13	yes	yes	2	0.02035	118.74	42798000	0	0	0	0	0	0	526770	541080	0	390890	0	0	0	0	1274500	0	0	0	0	59688	906927;906928;906929;906930;906931;906932;906933;906934;906935;906936;906937	2	594234;594235	594235			0	0	0	0	0	0	1614700	1576200
VVDSLGRPIDGLGEIK	A0A073JNY5	A0A073JNY5	GRIMEVPVGDALLGRVVDSLGRPIDGLGEI	VDSLGRPIDGLGEIKTDKTRPIERKAPGVM	16	1	1666.93	107	122	yes	yes	3	0.032487	76.759	26526000	0	0	0	0	0	0	0	0	0	0	0	0	0	0	0	0	0	0	0	69583	1077455;1077456	1	707928	707928			0	0	0	0	0	0	0	0
VIDALVPIGR	A0A073JNY5	A0A073JNY5	MERKSVSVPLQTGIKVIDALVPIGRGQREL	QTGIKVIDALVPIGRGQRELIIGDRKTGKT	10	0	1051.64	152	161	yes	yes	2	0.041553	93.162	44141000	0	0	0	0	0	0	0	0	0	0	0	0	0	0	0	0	0	0	0	66211	1020546;1020547;1020548	2	669765;669766	669765			0	0	0	0	0	0	0	0
FSETFQGTK	A0A073JNY5	A0A073JNY5	GKLPEGDDLQNAVAKFSETFQGTKKQVAEE	QNAVAKFSETFQGTKKQVAEEK________	9	0	1043.49	494	502	yes	yes	2	0.04766	98.582	38141000	0	0	0	0	0	0	0	0	0	0	0	0	0	0	0	0	0	1129800	0	21649	338107;338108;338109;338110;338111	1	223707	223707			0	0	0	0	0	0	0	0
HEDGVDPESGTETFVAAK	A0A073JNZ6	A0A073JNZ6	VRGQYDAGDGTNAYRHEDGVDPESGTETFV	GVDPESGTETFVAAKLMFDNYRWSGVPFYV	18	0	1887.85	302	319	yes	yes	2;3	1.148e-229	309.17	150550000	0	0	0	0	0	0	0	0	0	0	0	0	0	0	0	0	0	0	0	27660	432021;432022;432023;432024;432025;432026;432027;432028;432029;432030;432031;432032;432033;432034;432035;432036;432037;432038;432039	16	285590;285591;285592;285593;285594;285595;285596;285597;285598;285599;285600;285601;285602;285603;285604;285605;285606;285607	285596			0	0	0	0	0	0	0	0
DMVQNHIMQIVAQLAMEQPVAFTDADVR	A0A073JNZ6	A0A073JNZ6	VEERAGYYDQSGALRDMVQNHIMQIVAQLA	LAMEQPVAFTDADVRVEKIKALRSLRLYTP	28	0	3169.54	237	264	yes	yes	3;4	1.5739e-46	178.85	41657000	0	0	0	0	0	0	0	0	0	0	0	0	0	0	0	0	0	0	0	10899	175896;175897;175898;175899	4	117240;117241;117242;117243	117242			0	0	0	0	0	0	0	0
EMVQNIQALR	A0A073JNZ6	A0A073JNZ6	FSENQIFRIDHYLGKEMVQNIQALRFGNTM	HYLGKEMVQNIQALRFGNTMIESLWNNRYI	10	0	1200.63	185	194	yes	yes	2	1.4653e-41	229.44	114940000	0	0	0	0	0	0	0	0	0	0	0	0	0	0	0	0	0	0	0	16921	266248;266249;266250;266251;266252;266253;266254;266255;266256;266257;266258;266259	10	177333;177334;177335;177336;177337;177338;177339;177340;177341;177342	177335			0	0	0	0	0	0	0	0
LNDELSQTFSENQIFR	A0A073JNZ6	A0A073JNZ6	VIEKPFGRDFESAKKLNDELSQTFSENQIF	NDELSQTFSENQIFRIDHYLGKEMVQNIQA	16	0	1939.93	162	177	yes	yes	2	6.1226e-10	176.18	1641200000	0	0	0	0	0	0	3216700	6248200	0	2787600	0	0	874190	0	0	0	0	0	5392800	40114	626096;626097;626098;626099;626100;626101;626102;626103;626104;626105;626106;626107;626108;626109;626110;626111;626112;626113;626114;626115;626116;626117;626118;626119;626120;626121;626122;626123;626124;626125;626126;626127;626128;626129;626130;626131;626132;626133;626134;626135;626136;626137;626138;626139	9	408807;408808;408809;408810;408811;408812;408813;408814;408815	408808			0	0	0	0	0	0	9860000	18202000
LWDIEKPQFPNYTPGSMGPAASDELLAR	A0A073JNZ6	A0A073JNZ6	AEIAYAWKFVDVIRKLWDIEKPQFPNYTPG	PGSMGPAASDELLARDGRKWVYRLNH____	28	1	3102.51	455	482	yes	yes	3	1.7549e-07	112.39	139210000	0	0	0	0	0	0	0	0	0	0	0	0	0	0	0	0	0	0	0	42960	667550;667551;667552;667553;667554;667555;667556;667557;667558	16	434869;434870;434871;434872;434873;434874;434875;434876;434877;434878;434879;434880;434881;434882;434883;434884	434884			0	0	0	0	0	0	0	0
KLWDIEKPQFPNYTPGSMGPAASDELLAR	A0A073JNZ6	A0A073JNZ6	WAEIAYAWKFVDVIRKLWDIEKPQFPNYTP	PGSMGPAASDELLARDGRKWVYRLNH____	29	2	3230.61	454	482	yes	yes	4	3.7291e-05	77.322	19174000	0	0	0	0	0	0	0	0	0	0	0	0	0	0	0	0	0	0	0	35116	546272;546273	2	358077;358078	358077			0	0	0	0	0	0	0	0
ESISNIPETEDGQAEAFSK	A0A073JNZ6	A0A073JNZ6	SRRPLTDEEFQQIVRESISNIPETEDGQAE	NIPETEDGQAEAFSKHFFYKSHDVTKPEHY	19	0	2050.93	61	79	yes	yes	2	0.00016234	136.14	57215000	0	0	0	0	0	0	0	0	0	0	0	0	0	0	0	0	0	0	0	17925	280602;280603;280604;280605;280606;280607;280608;280609	6	186736;186737;186738;186739;186740;186741	186738			0	0	0	0	0	0	0	0
GYLADHFALLGTSR	A0A073JNZ6	A0A073JNZ6	AKRKLYTALFKLYQKGYLADHFALLGTSRR	KGYLADHFALLGTSRRPLTDEEFQQIVRES	14	0	1519.78	34	47	yes	yes	3	0.00035857	125.61	64442000	0	0	0	0	0	0	0	0	0	0	0	0	0	0	0	0	0	0	0	27343	428069;428070;428071;428072;428073;428074;428075;428076;428077;428078;428079	6	283093;283094;283095;283096;283097;283098	283096			0	0	0	0	0	0	0	0
SHDVTKPEHYEILK	A0A073JNZ6	A0A073JNZ6	EDGQAEAFSKHFFYKSHDVTKPEHYEILKQ	KSHDVTKPEHYEILKQRLAELDEQFGAEGN	14	1	1694.86	85	98	yes	yes	4	0.00067965	122.66	105090000	0	0	0	0	0	0	0	0	0	0	0	0	0	0	0	0	0	0	0	55708	848374;848375;848376;848377;848378	2	554079;554080	554080			0	0	0	0	0	0	0	0
LAELDEQFGAEGNR	A0A073JNZ6	A0A073JNZ6	HDVTKPEHYEILKQRLAELDEQFGAEGNRL	RLAELDEQFGAEGNRLFYMSMAPQFFGTIA	14	0	1547.72	101	114	yes	yes	2	0.0011033	131.12	33375000	0	0	0	0	0	0	0	0	801990	0	0	0	0	0	0	0	0	0	0	35807	554978;554979;554980;554981;554982;554983;554984;554985;554986;554987;554988	3	363346;363347;363348	363346			0	0	0	0	0	0	0	0
AGYYDQSGALR	A0A073JNZ6	A0A073JNZ6	NIQVTLSEKLGVEERAGYYDQSGALRDMVQ	VEERAGYYDQSGALRDMVQNHIMQIVAQLA	11	0	1199.56	226	236	yes	yes	2	0.0029376	137.13	142200000	0	0	0	0	0	0	0	707830	0	0	0	0	0	0	0	0	0	0	0	2941	50683;50684;50685;50686;50687;50688;50689;50690;50691;50692;50693;50694;50695;50696;50697	7	33562;33563;33564;33565;33566;33567;33568	33562			0	0	0	0	0	0	0	2062000
GQYDAGDGTNAYR	A0A073JNZ6	A0A073JNZ6	LRLYTPSEAAANFVRGQYDAGDGTNAYRHE	VRGQYDAGDGTNAYRHEDGVDPESGTETFV	13	0	1386.58	289	301	yes	yes	2	0.0052778	112.85	83706000	0	0	0	0	0	0	0	0	0	0	0	0	0	0	0	0	0	0	0	25997	406362;406363;406364;406365;406366;406367;406368;406369	6	268450;268451;268452;268453;268454;268455	268450			0	0	0	0	0	0	0	0
AVITLFGATGDLAK	A0A073JNZ6	A0A073JNZ6	______________________________	KAVITLFGATGDLAKRKLYTALFKLYQKGY	14	0	1375.77	7	20	yes	yes	2	0.0092447	112.94	0	0	0	0	0	0	0	0	0	0	0	0	0	0	0	0	0	0	0	0	6839	111645	1	73677	73677			0	0	0	0	0	0	0	0
LYTPSEAAANFVR	A0A073JNZ6	A0A073JNZ6	ADVRVEKIKALRSLRLYTPSEAAANFVRGQ	LRLYTPSEAAANFVRGQYDAGDGTNAYRHE	13	0	1437.73	276	288	yes	yes	2	0.012425	99.973	25807000	0	0	0	0	0	0	0	0	0	0	0	0	0	0	0	0	0	0	0	43245	671204;671205	1	436990	436990			0	0	0	0	0	0	0	0
KPLIDIFANPR	A0A073JNZ6	A0A073JNZ6	KKLADKFTRIDVVFKKPLIDIFANPRSESD	VVFKKPLIDIFANPRSESDQSLNSNVLTIF	11	1	1282.74	353	363	yes	yes	3	0.014774	100.04	13814000	0	0	0	0	0	0	0	0	0	0	0	0	0	0	0	0	0	0	0	35245	548169;548170;548171;548172	2	359119;359120	359119			0	0	0	0	0	0	0	0
AGQGFTTEPVDLR	A0A073JNZ6	A0A073JNZ6	VEPNSGFAIQLNAKRAGQGFTTEPVDLRFL	KRAGQGFTTEPVDLRFLQSDSDKKESPEPY	13	0	1389.69	394	406	yes	yes	2	0.03623	84.687	20416000	0	0	0	0	0	0	0	0	0	0	0	0	0	0	0	0	0	0	0	2766	47904;47905;47906	1	31644	31644			0	0	0	0	0	0	0	0
EIDFFFPVIHGNLGEDGTIQGLFK	A0A073JP29	A0A073JP29	MSSPLAPIMALNEQKEIDFFFPVIHGNLGE	HGNLGEDGTIQGLFKLLNKPYVGSNIAASA	24	0	2692.35	93	116	yes	yes	3	7.7372e-30	179.58	90635000	0	0	0	0	0	0	0	0	0	0	0	0	0	0	0	0	0	0	0	15238	240659;240660;240661;240662;240663;240664;240665	7	160761;160762;160763;160764;160765;160766;160767	160762			0	0	0	0	0	0	0	0
ILVEQGIANPQEIEISILGNEHPIASK	A0A073JP29	A0A073JP29	EYEKALDDAFKYDYKILVEQGIANPQEIEI	IEISILGNEHPIASKLGAVRVPKDDPFYDY	27	0	2911.57	213	239	yes	yes	3	1.0334e-23	159.46	334260000	0	0	0	0	0	0	0	0	0	0	0	0	0	0	0	0	0	0	0	31950	500675;500676;500677;500678;500679;500680;500681;500682;500683;500684;500685;500686;500687;500688;500689;500690;500691;500692;500693;500694	20	328954;328955;328956;328957;328958;328959;328960;328961;328962;328963;328964;328965;328966;328967;328968;328969;328970;328971;328972;328973;328974	328970			0	0	0	0	0	0	0	0
IFDGEPEDQVVAEAYQK	A0A073JP29	A0A073JP29	FTKDGILLGNEDSQKIFDGEPEDQVVAEAY	DGEPEDQVVAEAYQKMNMSSPLAPIMALNE	17	0	1936.91	59	75	yes	yes	2	1.345e-10	176.87	138090000	0	0	0	0	0	0	0	0	0	0	0	0	0	0	0	0	0	0	0	30266	472528;472529;472530;472531;472532;472533;472534;472535;472536;472537;472538;472539;472540	10	311424;311425;311426;311427;311428;311429;311430;311431;311432;311433	311429			0	0	0	0	0	0	0	0
MNMSSPLAPIMALNEQK	A0A073JP29	A0A073JP29	DGEPEDQVVAEAYQKMNMSSPLAPIMALNE	MSSPLAPIMALNEQKEIDFFFPVIHGNLGE	17	0	1873.91	76	92	yes	yes	2;3	3.9284e-09	173.59	84580000	0	0	0	0	0	0	0	0	0	0	0	0	0	0	0	0	0	0	0	44700	693889;693890;693891;693892;693893;693894;693895	6	451772;451773;451774;451775;451776;451777	451776			0	0	0	0	0	0	0	0
LPQYLVDEITDMALK	A0A073JP29	A0A073JP29	KFVDASGVVFELPVKLPQYLVDEITDMALK	LPQYLVDEITDMALKAYKALGMKGMARIDF	15	0	1747.91	272	286	yes	yes	2;3	1.2804e-05	170	266040000	0	0	0	0	0	0	0	0	0	0	0	0	0	0	0	0	0	0	0	40796	636413;636414;636415;636416;636417;636418;636419;636420;636421;636422;636423;636424;636425;636426;636427;636428;636429	14	415589;415590;415591;415592;415593;415594;415595;415596;415597;415598;415599;415600;415601;415602	415596			0	0	0	0	0	0	0	0
FVDASGVVFELPVK	A0A073JP29	A0A073JP29	VRVPKDDPFYDYENKFVDASGVVFELPVKL	KFVDASGVVFELPVKLPQYLVDEITDMALK	14	0	1505.81	258	271	yes	yes	2	0.00012429	169.52	371660000	0	0	0	0	0	0	0	0	0	0	0	0	0	0	0	0	0	0	0	22008	343983;343984;343985;343986;343987;343988;343989;343990;343991;343992;343993;343994;343995;343996	9	227601;227602;227603;227604;227605;227606;227607;227608;227609;227610	227602			0	0	0	0	0	0	0	0
LIQLGLQEFER	A0A073JP29	A0A073JP29	MWEVSGISYSDLIDRLIQLGLQEFERNSKI	LIDRLIQLGLQEFERNSKIKYDFRKLGTER	11	0	1344.74	344	354	yes	yes	2	0.0010652	147.75	157770000	0	0	0	1228100	0	0	0	1115600	1255700	900230	598590	594540	0	0	0	0	0	0	0	38939	606933;606934;606935;606936;606937;606938;606939;606940;606941;606942;606943;606944;606945;606946;606947;606948;606949	5	396474;396475;396476;396477;396478	396476			0	0	0	2880200	0	0	0	3249800
LLNKPYVGSNIAASAMSFDK	A0A073JP29	A0A073JP29	HGNLGEDGTIQGLFKLLNKPYVGSNIAASA	YVGSNIAASAMSFDKDLTKKIISQAGIRNT	20	1	2125.09	117	136	yes	yes	3	0.0018465	93.255	13667000	0	0	0	0	0	0	0	0	0	0	0	0	0	0	0	0	0	0	0	39648	619195	1	404346	404346			0	0	0	0	0	0	0	0
SAHNIYDALDKEK	A0A073JP29	A0A073JP29	LLFGGNSSEHDVSKRSAHNIYDALDKEKYD	KRSAHNIYDALDKEKYDVSLFMFTKDGILL	13	1	1502.74	24	36	yes	yes	3	0.010957	100.11	13936000	0	0	0	0	0	0	0	0	0	0	0	0	0	0	0	0	0	0	0	54056	824725	1	538473	538473			0	0	0	0	0	0	0	0
YDVSLFMFTK	A0A073JP29	A0A073JP29	KRSAHNIYDALDKEKYDVSLFMFTKDGILL	LDKEKYDVSLFMFTKDGILLGNEDSQKIFD	10	0	1249.61	37	46	yes	yes	2	0.022604	108.57	9567200	0	0	0	0	0	0	0	0	0	0	0	0	0	0	0	0	0	0	0	71403	1106597	1	727416	727416			0	0	0	0	0	0	0	0
LGNLTFVKPAK	A0A073JP29	A0A073JP29	PENRADYSWGRIEEKLGNLTFVKPAKQGSS	IEEKLGNLTFVKPAKQGSSVGIHRVTNAEE	11	1	1186.71	173	183	yes	yes	3	0.052289	82.831	21755000	0	0	0	0	0	0	0	0	0	0	0	0	0	0	0	0	0	0	0	38210	596615	1	389934	389934			0	0	0	0	0	0	0	0
PTDALIDELLPLLDK	A0A073JP53	A0A073JP53	LEKPRRILMMVKAGKPTDALIDELLPLLDK	PTDALIDELLPLLDKGDVLIDGGNTNFHDT	15	0	1664.92	81	95	yes	yes	2;3	1.8643e-145	273.24	88078000	0	0	0	0	0	0	0	0	0	0	0	0	0	0	0	0	0	0	0	49929	773311;773312;773313;773314;773315;773316;773317;773318;773319;773320	9	504543;504544;504545;504546;504547;504548;504549;504550;504551	504544			0	0	0	0	0	0	0	0
WSSMTALDGGAPQSVITEAVYAR	A0A073JP53	A0A073JP53	VDMILDRGANKGTGKWSSMTALDGGAPQSV	GGAPQSVITEAVYARYISMMKDERVQASKE	23	0	2409.16	272	294	yes	yes	2;3	9.768e-85	217.01	441450000	0	0	0	677320	0	0	0	0	0	0	0	0	0	0	0	0	0	0	0	70760	1096909;1096910;1096911;1096912;1096913;1096914;1096915;1096916;1096917;1096918;1096919;1096920;1096921;1096922;1096923;1096924;1096925;1096926;1096927;1096928;1096929;1096930;1096931;1096932;1096933;1096934;1096935;1096936;1096937;1096938;1096939;1096940;1096941;1096942;1096943;1096944	21	721165;721166;721167;721168;721169;721170;721171;721172;721173;721174;721175;721176;721177;721178;721179;721180;721181;721182;721183;721184;721185	721178			0	0	0	1588500	0	0	0	0
AGKPTDALIDELLPLLDK	A0A073JP53	A0A073JP53	VDSLEKPRRILMMVKAGKPTDALIDELLPL	PTDALIDELLPLLDKGDVLIDGGNTNFHDT	18	1	1921.08	78	95	yes	yes	2;3	4.1723e-41	211.13	527290000	1427300	3065400	2277800	1011900	2091400	1134800	0	518660	901190	0	1634700	1011400	0	0	0	0	0	0	0	2599	45398;45399;45400;45401;45402;45403;45404;45405;45406;45407;45408;45409;45410;45411;45412;45413;45414;45415;45416;45417;45418;45419;45420;45421;45422;45423;45424;45425;45426;45427;45428;45429	23	29983;29984;29985;29986;29987;29988;29989;29990;29991;29992;29993;29994;29995;29996;29997;29998;29999;30000;30001;30002;30003;30004;30005	29984			2337900	5046100	4183300	2373200	4390900	2963800	0	1510900
AGKPTDALIDELLPLLDKGDVLIDGGNTNFHDTMAR	A0A073JP53	A0A073JP53	VDSLEKPRRILMMVKAGKPTDALIDELLPL	LIDGGNTNFHDTMARNAKLDKSGINFIGMG	36	2	3834.95	78	113	yes	yes	4;5	7.339e-40	148.56	228970000	0	0	0	0	0	0	0	0	0	0	0	0	0	0	0	0	0	0	0	2600	45430;45431;45432;45433;45434;45435	5	30006;30007;30008;30009;30010	30006			0	0	0	0	0	0	0	0
SGINFIGMGVSGGELGALHGPSLMPGGQK	A0A073JP53	A0A073JP53	TNFHDTMARNAKLDKSGINFIGMGVSGGEL	LGALHGPSLMPGGQKEAYDLVAPILTKIAA	29	0	2767.38	120	148	yes	yes	2;3	6.4919e-18	157.57	376720000	1680600	0	1041500	0	0	0	0	0	0	0	0	0	0	0	0	0	0	0	0	55459	844729;844730;844731;844732;844733;844734;844735;844736;844737;844738;844739;844740;844741;844742	11	551644;551645;551646;551647;551648;551649;551650;551651;551652;551653;551654	551650			2752800	0	1912800	0	0	0	0	0
GELSSYLVDITADILTR	A0A073JP53	A0A073JP53	MPVDDIAKTFAEWNKGELSSYLVDITADIL	LSSYLVDITADILTRKDDLGDDKSKPIVDM	17	0	1864.98	228	244	yes	yes	3	5.693e-13	183.76	72186000	0	0	0	0	0	0	0	0	0	0	0	0	0	0	0	0	0	0	0	23357	363361;363362;363363;363364;363365;363366;363367;363368;363369;363370;363371	9	240247;240248;240249;240250;240251;240252;240253;240254;240255;240256	240248			0	0	0	0	0	0	0	0
AQFLQNITDAFTK	A0A073JP53	A0A073JP53	YGELAQIWRAGCIIRAQFLQNITDAFTKNP	IRAQFLQNITDAFTKNPDLKNLLLDDYFKD	13	0	1495.77	376	388	yes	yes	2	2.0172e-12	192.44	333820000	0	0	3035800	1380200	1278700	0	752570	1010100	405000	0	0	0	0	0	0	0	670320	0	392660	5488	91441;91442;91443;91444;91445;91446;91447;91448;91449;91450;91451;91452;91453;91454;91455;91456;91457;91458;91459;91460;91461;91462;91463;91464;91465;91466;91467	13	60641;60642;60643;60644;60645;60646;60647;60648;60649;60650;60651;60652;60653	60648			0	0	5575400	3236900	2684700	0	2306800	2942500
GDVLIDGGNTNFHDTMAR	A0A073JP53	A0A073JP53	PTDALIDELLPLLDKGDVLIDGGNTNFHDT	LIDGGNTNFHDTMARNAKLDKSGINFIGMG	18	0	1931.88	96	113	yes	yes	2;3	5.1137e-10	167.73	304250000	0	0	7235000	0	0	0	544530	0	0	0	0	1090200	0	0	0	0	0	0	0	23094	359858;359859;359860;359861;359862;359863;359864;359865;359866;359867;359868;359869;359870;359871;359872;359873;359874;359875;359876;359877;359878;359879	14	237938;237939;237940;237941;237942;237943;237944;237945;237946;237947;237948;237949;237950;237951	237942			0	0	13287000	0	0	0	1669100	0
ELPVETEAISIDDK	A0A073JP53	A0A073JP53	RYISMMKDERVQASKELPVETEAISIDDKK	KELPVETEAISIDDKKEMIEKVRQALYFGK	14	0	1557.78	309	322	yes	yes	2	0.00028442	143	177350000	0	0	0	0	0	0	0	0	0	0	0	625800	0	0	0	0	0	0	0	16485	259425;259426;259427;259428;259429;259430;259431;259432;259433;259434;259435;259436;259437;259438;259439	3	172786;172787;172788	172788			0	0	0	0	0	0	0	0
AGIPVPSLSAAISYYDSYR	A0A073JP53	A0A073JP53	KYQKATRDVVALAVKAGIPVPSLSAAISYY	VPSLSAAISYYDSYRSEVLPANLLQAQRDY	19	0	2029.02	422	440	yes	yes	2;3	0.00066569	116.96	108060000	0	0	0	0	0	0	0	789590	0	0	0	0	0	0	0	0	0	0	0	2573	45034;45035;45036;45037;45038;45039;45040;45041;45042	4	29726;29727;29728;29729	29729			0	0	0	0	0	0	0	2300200
SEVLPANLLQAQR	A0A073JP53	A0A073JP53	VPSLSAAISYYDSYRSEVLPANLLQAQRDY	YRSEVLPANLLQAQRDYFGAHTYERTDRPG	13	0	1437.79	441	453	yes	yes	2	0.0020018	126.07	366020000	2732000	3873000	2794400	2786500	2184900	0	0	0	0	0	1784700	1724900	0	0	0	0	0	0	0	55031	838158;838159;838160;838161;838162;838163;838164;838165;838166;838167;838168;838169;838170;838171;838172;838173;838174;838175;838176;838177	12	547394;547395;547396;547397;547398;547399;547400;547401;547402;547403;547404;547405	547404			4475000	6375400	5132100	6535000	4587200	0	0	0
ELPVETEAISIDDKK	A0A073JP53	A0A073JP53	RYISMMKDERVQASKELPVETEAISIDDKK	ELPVETEAISIDDKKEMIEKVRQALYFGKL	15	1	1685.87	309	323	yes	yes	2;3	0.0024784	147.58	154400000	0	0	0	0	0	0	0	0	0	0	0	0	0	0	0	0	0	0	0	16486	259440;259441;259442;259443;259444;259445;259446;259447;259448;259449	7	172789;172790;172791;172792;172793;172794;172795	172792			0	0	0	0	0	0	0	0
TDRPGNFHYSWYEEQ	A0A073JP53	A0A073JP53	LQAQRDYFGAHTYERTDRPGNFHYSWYEEQ	TDRPGNFHYSWYEEQ_______________	15	1	1927.81	464	478	yes	yes	3	0.0054722	106.58	68747000	0	0	842760	0	0	0	0	0	1995900	0	0	0	0	0	0	0	0	0	0	59542	904980;904981;904982;904983;904984;904985;904986;904987;904988	2	592986;592987	592986			0	0	1547800	0	0	0	0	0
EAYDLVAPILTK	A0A073JP53	A0A073JP53	LGALHGPSLMPGGQKEAYDLVAPILTKIAA	GQKEAYDLVAPILTKIAAKAEEDGKPCVAY	12	0	1331.73	149	160	yes	yes	2	0.005798	116.77	431800000	3438700	2984300	2611600	2412700	2138300	761110	0	0	0	0	546630	0	0	0	0	0	0	0	0	13320	212679;212680;212681;212682;212683;212684;212685;212686;212687;212688;212689;212690;212691;212692;212693;212694;212695;212696;212697;212698;212699	7	141953;141954;141955;141956;141957;141958;141959	141959			5632500	4912500	4796200	5658200	4489500	1987800	0	0
AQIGVVGLAVMGK	A0A073JP53	A0A073JP53	______________________________	QKAQIGVVGLAVMGKNLALNIESRGFTVGV	13	0	1241.72	6	18	yes	yes	2	0.0063958	109.66	107520000	0	0	0	0	0	0	0	0	0	0	0	0	0	0	0	0	0	0	0	5526	92021;92022;92023;92024;92025;92026;92027;92028;92029;92030;92031	9	61045;61046;61047;61048;61049;61050;61051;61052;61053	61049			0	0	0	0	0	0	0	0
MVHNGIEYGDEELIDESYNIMR	A0A073JP53	A0A073JP53	CVAYIGPNGAGHYVKMVHNGIEYGDEELID	YGDEELIDESYNIMRNVLKMPVDDIAKTFA	22	0	2626.17	187	208	yes	yes	3	0.0093437	81.574	114930000	0	0	0	0	0	0	0	850470	0	762910	1873700	0	1364700	0	0	0	0	0	0	45343	703035;703036;703037;703038;703039;703040;703041;703042;703043;703044;703045;703046	2	457524;457525;457526	457526			0	0	0	0	0	0	0	2477500
NLLLDDYFK	A0A073JP53	A0A073JP53	LQNITDAFTKNPDLKNLLLDDYFKDIAKKY	KNPDLKNLLLDDYFKDIAKKYQKATRDVVA	9	0	1139.59	394	402	yes	yes	2	0.012068	131.03	136380000	2008200	1928000	2147900	1566600	1481400	0	0	0	0	0	0	0	0	0	0	0	0	0	0	47409	734509;734510;734511;734512;734513;734514;734515;734516;734517;734518;734519;734520;734521;734522;734523	5	478492;478493;478494;478495;478496	478495			3289400	3173700	3944800	3674000	3110200	0	0	0
SKPIVDMILDR	A0A073JP53	A0A073JP53	TADILTRKDDLGDDKSKPIVDMILDRGANK	GDDKSKPIVDMILDRGANKGTGKWSSMTAL	11	1	1285.71	253	263	yes	yes	3	0.014767	105.66	68000000	884040	766740	0	0	0	0	0	0	0	0	0	0	0	0	0	0	0	0	0	56186	856483;856484;856485;856486;856487;856488;856489	3	559721;559722;559723	559721			1448000	1262100	0	0	0	0	0	0
LMSYAQGFEQMR	A0A073JP53	A0A073JP53	KEMIEKVRQALYFGKLMSYAQGFEQMRIDS	FGKLMSYAQGFEQMRIDSERYDWNLKYGEL	12	0	1459.66	338	349	yes	yes	2	0.015476	101.97	110160000	0	0	0	0	0	0	0	0	0	0	0	0	0	0	925450	0	1344000	0	0	40055	625476;625477;625478;625479;625480;625481;625482;625483;625484;625485;625486;625487;625488;625489	4	408412;408413;408414;408415	408415			0	0	0	0	0	0	0	0
YGELAQIWR	A0A073JP53	A0A073JP53	EQMRIDSERYDWNLKYGELAQIWRAGCIIR	YDWNLKYGELAQIWRAGCIIRAQFLQNITD	9	0	1134.58	361	369	yes	yes	2	0.017174	121.99	299740000	10088000	10768000	9427700	7728900	7084300	4640800	0	0	0	0	0	1829900	1388000	0	0	0	0	0	0	71794	1112774;1112775;1112776;1112777;1112778;1112779;1112780;1112781;1112782;1112783;1112784;1112785;1112786;1112787;1112788;1112789;1112790;1112791;1112792;1112793;1112794;1112795;1112796;1112797;1112798;1112799;1112800;1112801	4	731601;731602;731603;731604	731604			16525000	17726000	17314000	18126000	14874000	12121000	0	0
EFVDSLEKPR	A0A073JP53	A0A073JP53	RDHSDKKLVPSYTVKEFVDSLEKPRRILMM	SYTVKEFVDSLEKPRRILMMVKAGKPTDAL	10	1	1218.62	61	70	yes	yes	3	0.025698	102.06	115010000	0	0	0	0	0	0	0	0	0	0	0	0	0	0	0	0	0	0	0	14474	229742;229743;229744;229745;229746	2	153359;153360	153359			0	0	0	0	0	0	0	0
DYFGAHTYER	A0A073JP53	A0A073JP53;A0A059N592	YRSEVLPANLLQAQRDYFGAHTYERTDRPG	LQAQRDYFGAHTYERTDRPGNFHYSWYEEQ	10	0	1257.54	454	463	yes	no	2;3	0.012966	117.53	37213000	0	0	0	0	0	0	0	0	0	0	0	0	0	0	0	0	0	0	0	12495	199879;199880;199881;199882	3	133560;133561;133562	133561			0	0	0	0	0	0	0	0
NLALNIESR	A0A073JP53	A0A073JP53;A0A059N592	QKAQIGVVGLAVMGKNLALNIESRGFTVGV	LAVMGKNLALNIESRGFTVGVYNRHRNRTD	9	0	1028.56	19	27	yes	no	2	0.019884	119.21	268100000	0	0	0	0	0	0	0	0	0	0	0	0	0	0	0	0	0	0	0	47218	731666;731667;731668;731669	2	476683;476684	476684			0	0	0	0	0	0	0	0
TNAYMQTSNPDIYAGGDVTSVHFNPTNTDR	A0A073JPC5	A0A073JPC5	LVRGKIDLHPDGTIKTNAYMQTSNPDIYAG	GDVTSVHFNPTNTDRYVPLATNAVRQGTIA	30	0	3285.46	265	294	yes	yes	3	1.1028e-09	117.52	5736400	0	0	0	0	0	0	0	0	0	0	0	0	0	0	0	0	0	0	0	61669	940296;940297	2	616730;616731	616730			0	0	0	0	0	0	0	0
GTLEETSPEIAADVIDHGIVLTGGGALLK	A0A073JPI9	A0A073JPI9	TALQDVVDSIITAIKGTLEETSPEIAADVI	IDHGIVLTGGGALLKHLPDVIADATKVPVF	29	0	2875.52	264	292	yes	yes	3	2.0906e-47	182.67	119130000	0	0	0	0	0	0	0	0	0	0	0	0	0	0	0	0	0	0	0	26476	413283;413284;413285;413286;413287;413288;413289;413290	8	273213;273214;273215;273216;273217;273218;273219;273220	273217			0	0	0	0	0	0	0	0
DVSTALQDVVDSIITAIK	A0A073JPI9	A0A073JPI9	DLVTGLPKTMQVSAKDVSTALQDVVDSIIT	TALQDVVDSIITAIKGTLEETSPEIAADVI	18	0	1887.02	246	263	yes	yes	3	3.5762e-05	151.39	5541900	0	0	0	0	0	0	0	0	0	0	0	0	0	0	0	0	0	0	0	12303	197012;197013;197014;197015	2	131806;131807	131806			0	0	0	0	0	0	0	0
VPVFIANDPLDCVAIGTGESLK	A0A073JPI9	A0A073JPI9	ALLKHLPDVIADATKVPVFIANDPLDCVAI	DPLDCVAIGTGESLKSIDVMKKK_______	22	0	2314.19	304	325	yes	yes	2;3	8.299e-05	119.45	40287000	0	0	0	0	0	0	0	0	0	0	0	0	0	0	0	0	0	0	0	68216	1055020;1055021;1055022;1055023;1055024;1055025;1055026;1055027;1055028;1055029;1055030;1055031;1055032	7	693241;693242;693243;693244;693245;693246;693247;693248	693245			0	0	0	0	0	0	0	0
VTITANGDDEKEALDTVAETMK	A0A073JPJ8	A0A073JPJ8	SIMGVMSLGVGQNAKVTITANGDDEKEALD	DDEKEALDTVAETMKKEGLTD_________	22	1	2350.12	61	82	yes	yes	2;3	1.9091e-13	183.31	124910000	0	0	0	0	0	0	0	0	0	0	0	0	0	0	0	0	0	0	0	69197	1070659;1070660;1070661;1070662;1070663;1070664;1070665;1070666;1070667	6	703383;703384;703385;703386;703387;703388	703386			0	0	0	0	0	0	0	0
VTITANGDDEK	A0A073JPJ8	A0A073JPJ8	SIMGVMSLGVGQNAKVTITANGDDEKEALD	QNAKVTITANGDDEKEALDTVAETMKKEGL	11	0	1161.55	61	71	yes	yes	2	0.0014465	145.9	45462000	0	0	0	0	0	0	0	0	0	0	0	0	0	0	0	0	0	0	0	69196	1070653;1070654;1070655;1070656;1070657;1070658	3	703380;703381;703382	703381			0	0	0	0	0	0	0	0
SIMGVMSLGVGQNAK	A0A073JPJ8	A0A073JPJ8	SDITLSYEGKSVNLKSIMGVMSLGVGQNAK	SIMGVMSLGVGQNAKVTITANGDDEKEALD	15	0	1490.76	46	60	yes	yes	2	0.0020211	121.02	14885000	0	0	0	0	0	0	0	0	0	0	0	0	0	0	0	0	0	0	0	55998	853713	1	557744	557744			0	0	0	0	0	0	0	0
PATILVQAASK	A0A073JPJ8	A0A073JPJ8	KREFTITSETGIHARPATILVQAASKFSSD	IHARPATILVQAASKFSSDITLSYEGKSVN	11	0	1097.64	18	28	yes	yes	2	0.0056877	123.75	109490000	0	0	0	0	0	0	0	0	0	0	0	0	0	0	0	0	0	0	0	49561	769627;769628;769629;769630;769631;769632;769633;769634;769635;769636;769637	4	502340;502341;502342;502343	502340			0	0	0	0	0	0	0	0
EFTITSETGIHAR	A0A073JPJ8	A0A073JPJ8	______________________________	KREFTITSETGIHARPATILVQAASKFSSD	13	0	1460.73	5	17	yes	yes	2	0.014803	97.456	4787300	0	0	0	0	0	0	0	0	0	0	0	0	0	0	0	0	0	802810	0	14465	229548;229549;229550	1	153209	153209			0	0	0	0	0	0	0	0
AGDPDPANNAQLR	A0A073JPL5	A0A073JPL5	KIFQKISRDLYQAAKAGDPDPANNAQLRLV	AKAGDPDPANNAQLRLVIDKAHAANMPKKN	13	0	1337.63	38	50	yes	yes	2	0.0012176	131.82	46058000	0	0	0	0	0	0	0	0	0	0	0	0	0	0	0	0	0	0	0	2371	41666;41667;41668;41669;41670;41671;41672;41673	5	27630;27631;27632;27633;27634	27632			0	0	0	0	0	0	0	0
MDDLAIGVLPIDSIYTPIER	A0A073JPY4	A0A073JPY4	DKGRGYLSANDNKARMDDLAIGVLPIDSIY	IGVLPIDSIYTPIERVNYTVENARVGQRND	20	0	2230.16	156	175	yes	yes	2	8.2639e-19	179.65	39772000	0	0	0	0	0	0	0	0	0	0	0	0	0	0	0	0	0	0	0	43507	674806;674807;674808;674809;674810;674811;674812;674813	1	439242	439242			0	0	0	0	0	0	0	0
LADASVSTVEIER	A0A073JQ06	A0A073JQ06	YLNEDLRIRKYIEKRLADASVSTVEIERAA	KRLADASVSTVEIERAANRVNVSIHTAKPG	13	0	1388.71	46	58	yes	yes	2	9.935e-28	215.72	230600000	0	0	0	0	0	0	0	0	0	0	0	0	0	0	0	0	0	0	0	35680	552494;552495;552496;552497;552498;552499;552500;552501;552502;552503;552504;552505;552506;552507	6	361798;361799;361800;361801;361802;361803;361804	361804			0	0	0	0	0	0	0	0
IESYSDGTVPLHTLR	A0A073JQ06	A0A073JQ06	KTQVAGRLNGADMSRIESYSDGTVPLHTLR	IESYSDGTVPLHTLRADIDYSWDEANTTYG	15	0	1686.86	164	178	yes	yes	2;3	6.4135e-05	158.04	302930000	0	3154800	0	0	1280900	0	0	0	0	0	0	0	0	0	0	0	0	0	0	30144	470733;470734;470735;470736;470737;470738;470739;470740;470741;470742;470743;470744;470745;470746;470747;470748;470749;470750;470751;470752	19	310287;310288;310289;310290;310291;310292;310293;310294;310295;310296;310297;310298;310299;310300;310301;310302;310303;310304;310305	310288			0	5193200	0	0	2689300	0	0	0
WYADKDFADYLNEDLR	A0A073JQ06	A0A073JQ06	PNGFRVGVIRDWTAKWYADKDFADYLNEDL	YADKDFADYLNEDLRIRKYIEKRLADASVS	16	1	2032.92	22	37	yes	yes	2;3	0.0041476	137.62	25273000	0	0	0	0	0	0	0	0	0	0	0	0	0	0	0	0	0	0	0	70868	1098579;1098580;1098581;1098582	4	722317;722318;722319;722320	722318			0	0	0	0	0	0	0	0
VNVSIHTAK	A0A073JQ06	A0A073JQ06	DASVSTVEIERAANRVNVSIHTAKPGMVIG	ERAANRVNVSIHTAKPGMVIGKGGSEVEAL	9	0	967.545	63	71	yes	yes	2	0.011456	136.27	8771700	0	0	0	0	0	0	0	0	0	0	0	0	0	0	0	0	0	0	0	67952	1048905;1048906;1048907;1048908;1048909	1	688719	688719			0	0	0	0	0	0	0	0
VNVSIHTAKPGMVIGK	A0A073JQ06	A0A073JQ06	DASVSTVEIERAANRVNVSIHTAKPGMVIG	NVSIHTAKPGMVIGKGGSEVEALRKELNKL	16	1	1649.93	63	78	yes	yes	4	0.028975	66.784	14841000	0	0	0	0	0	0	0	0	0	0	0	0	0	0	0	0	0	0	0	67953	1048910	1	688720	688720			0	0	0	0	0	0	0	0
VLDNSFVVVDALNFDAPK	A0A073JQ11	A0A073JQ11	RKVRQLAIKSALSQKVLDNSFVVVDALNFD	NSFVVVDALNFDAPKTKEFADVMGNLNVAE	18	0	1962.01	118	135	yes	yes	2;3	1.5585e-34	208.15	51631000	0	0	0	0	0	0	0	0	0	0	0	0	0	0	0	0	0	0	0	66871	1031904;1031905;1031906;1031907;1031908;1031909;1031910;1031911;1031912;1031913;1031914;1031915;1031916	13	677310;677311;677312;677313;677314;677315;677316;677317;677318;677319;677320;677321;677322	677315			0	0	0	0	0	0	0	0
NLANATVVTPAGVNILNVVDNQK	A0A073JQ11	A0A073JQ11	VVVTDDDKNAALSARNLANATVVTPAGVNI	TPAGVNILNVVDNQKIVITKSALSQVEEVL	23	0	2363.28	169	191	yes	yes	2;3	2.4258e-29	181.51	147540000	1407600	0	0	0	0	0	0	0	0	0	0	0	0	0	0	0	0	0	0	47219	731670;731671;731672;731673;731674;731675;731676;731677;731678;731679;731680;731681;731682;731683;731684;731685;731686;731687;731688	15	476685;476686;476687;476688;476689;476690;476691;476692;476693;476694;476695;476696;476697;476698;476699	476685			2305600	0	0	0	0	0	0	0
QDGSQNGTVELNDAVFGVEPNENVVFDAILR	A0A073JQ11	A0A073JQ11	______________________________	GVEPNENVVFDAILRQRASLRQGTHAVKNR	31	0	3345.61	9	39	yes	yes	3	1.4029e-08	98.722	11246000	0	0	0	0	0	0	0	0	0	0	0	0	0	0	0	0	0	0	0	50471	779766;779767;779768	5	508892;508893;508894;508895;508896	508895			0	0	0	0	0	0	0	0
TLVVVTDDDKNAALSAR	A0A073JQ11	A0A073JQ11	KEFADVMGNLNVAEKTLVVVTDDDKNAALS	VVVTDDDKNAALSARNLANATVVTPAGVNI	17	1	1786.94	152	168	yes	yes	2	0.00014769	188.13	2424800	0	0	0	0	0	0	0	0	0	0	0	0	0	0	0	0	0	0	0	61524	937857;937858	3	615020;615021;615022	615020			0	0	0	0	0	0	0	0
EFADVMGNLNVAEK	A0A073JQ11	A0A073JQ11	FVVVDALNFDAPKTKEFADVMGNLNVAEKT	KEFADVMGNLNVAEKTLVVVTDDDKNAALS	14	0	1535.73	138	151	yes	yes	2	0.014536	94.688	40258000	5385600	5239600	3277400	2837200	3373800	5130300	0	0	0	787700	0	1217700	0	0	0	0	0	0	0	14215	225424;225425;225426;225427;225428;225429;225430;225431;225432;225433;225434;225435	1	150366	150366			8821500	8625000	6019200	6653700	7083300	13399000	0	0
SALSQVEEVLA	A0A073JQ11	A0A073JQ11	NILNVVDNQKIVITKSALSQVEEVLA____	VITKSALSQVEEVLA_______________	11	0	1144.6	197	207	yes	yes	2	0.018726	112.41	0	0	0	0	0	0	0	0	0	0	0	0	0	0	0	0	0	0	0	0	54140	826140	1	539471	539471			0	0	0	0	0	0	0	0
TLVVVTDDDK	A0A073JQ11	A0A073JQ11	KEFADVMGNLNVAEKTLVVVTDDDKNAALS	NVAEKTLVVVTDDDKNAALSARNLANATVV	10	0	1103.57	152	161	yes	yes	2	0.051048	89.029	24161000	0	0	0	0	0	0	0	0	0	0	0	0	0	0	0	0	0	0	0	61523	937856	1	615019	615019			0	0	0	0	0	0	0	0
PAFVNPSEYSAIESLLAAHPK	A0A073JQ24	A0A073JQ24	ARKAIENDKFIIVEKPAFVNPSEYSAIESL	SEYSAIESLLAAHPKARLVEAARHIHTKIY	21	0	2240.15	95	115	yes	yes	3	8.3054e-05	102.98	10887000	0	0	0	0	0	0	0	0	0	0	0	0	0	0	0	0	0	0	0	49500	768728;768729;768730;768731	4	501667;501668;501669;501670	501669			0	0	0	0	0	0	0	0
NANMAQHESVEAPASK	A0A073JQ60	A0A073JQ60	MSMSDPIADFLTRIRNANMAQHESVEAPAS	ANMAQHESVEAPASKMKKDIAEILKNEGFI	16	0	1682.77	16	31	yes	yes	2;3	0	314.45	308680000	0	0	0	0	0	0	235690	0	0	0	0	402870	0	0	0	0	0	0	0	45749	710163;710164;710165;710166;710167;710168;710169;710170;710171;710172;710173;710174;710175;710176;710177;710178;710179;710180;710181;710182;710183	20	462281;462282;462283;462284;462285;462286;462287;462288;462289;462290;462291;462292;462293;462294;462295;462296;462297;462298;462299;462300	462283			0	0	0	0	0	0	722460	0
SMSDPIADFLTR	A0A073JQ60	A0A073JQ60	______________________________	______________________________	12	0	1351.64	2	13	yes	yes	2	0.033924	89.403	27222000	0	0	0	0	0	0	0	0	0	0	0	0	0	0	0	0	0	0	0	56832	866301;866302;866303	1	566013	566013			0	0	0	0	0	0	0	0
HVPVYVQEDMVGHK	A0A073JQ74	A0A073JQ74	PSFIGYTFAVYDGRKHVPVYVQEDMVGHKL	KHVPVYVQEDMVGHKLGEFVPTRTFHGHAS	14	0	1636.8	57	70	yes	yes	3	0.00029759	127.78	95097000	0	0	0	0	0	0	0	0	0	0	0	0	0	0	0	0	0	0	0	28607	445259;445260;445261;445262;445263;445264;445265	4	293895;293896;293897;293898	293896			0	0	0	0	0	0	0	0
KGPFADASLLK	A0A073JQ74	A0A073JQ74	______________________________	RSLKKGPFADASLLKKVKEQEGSEKKTVIK	11	1	1145.64	7	17	yes	yes	3	0.0083073	110.98	17554000	0	0	0	0	0	0	0	0	0	0	0	0	0	0	0	0	0	0	0	34902	544426;544427	2	357036;357037	357037			0	0	0	0	0	0	0	0
TGAQISGPIPLPTER	A0A073JQ83	A0A073JQ83	ILDQSADKIVETAKRTGAQISGPIPLPTER	TGAQISGPIPLPTERTIYTVIRSPHKFKKS	15	0	1535.83	32	46	yes	yes	2	3.9342e-10	184.98	228650000	2355600	0	2400300	1591700	0	0	0	0	0	0	1879500	0	0	0	0	1991400	0	0	0	60206	915659;915660;915661;915662;915663;915664;915665;915666;915667;915668;915669;915670;915671;915672;915673	9	600091;600092;600093;600094;600095;600096;600097;600098;600099	600099			3858500	0	4408200	3732800	0	0	0	0
LDLPSGVDIEIK	A0A073JQ83	A0A073JQ83	DIVDPTPKTVDSLMKLDLPSGVDIEIKL__	LMKLDLPSGVDIEIKL______________	12	0	1297.71	90	101	yes	yes	2	0.023896	121.6	1451800000	0	0	0	0	0	0	0	0	0	0	0	0	0	0	0	0	0	0	0	36748	571342;571343;571344;571345;571346;571347;571348	1	374011;374012;374013	374012			0	0	0	0	0	0	0	0
VMDPGDTDLLPGQLMDISQFR	A0A073JQA1	A0A073JQA1	KHVEIMIRQMMRKVRVMDPGDTDLLPGQLM	TDLLPGQLMDISQFRDANKDTLVAGNIPAT	21	0	2347.12	1082	1102	yes	yes	2;3	8.4055e-08	143.93	63007000	0	0	0	0	0	0	0	0	267660	0	0	0	0	0	0	0	0	0	0	67529	1042360;1042361;1042362;1042363;1042364;1042365;1042366;1042367;1042368;1042369;1042370;1042371;1042372;1042373;1042374	9	684160;684161;684162;684163;684164;684165;684166;684167;684168;684169	684168			0	0	0	0	0	0	0	0
AALETNSFLSAASFQETTR	A0A073JQA1	A0A073JQA1	NIPATARPVILGITKAALETNSFLSAASFQ	TNSFLSAASFQETTRVLTDAAIRGKNDPLV	19	0	2042.99	1128	1146	yes	yes	2	0.0022839	120.66	0	0	0	0	0	0	0	0	0	0	0	0	0	0	0	0	0	0	0	0	463	9877;9878	2	6425;6426	6425			0	0	0	0	0	0	0	0
NFHTGGVAGNDDITQGLPR	A0A073JQA1	A0A073JQA1	AAQSIGEPGTQLTLRNFHTGGVAGNDDITQ	GGVAGNDDITQGLPRIQEIVEARNPKGRAT	19	0	1967.94	938	956	yes	yes	3	0.0037149	75.608	41281000	0	0	0	0	0	0	0	0	0	0	0	0	0	0	0	0	0	0	0	46463	720220;720221;720222;720223;720224	3	469031;469032;469033	469033			0	0	0	0	0	0	0	0
SAFTCNTEHGVCER	A0A073JQA1	A0A073JQA1	AQKIVDAGVKKVTIRSAFTCNTEHGVCERC	RSAFTCNTEHGVCERCYGRNAATGDRVEAG	14	0	1666.68	888	901	yes	yes	2	0.0051558	124.48	0	0	0	0	0	0	0	0	0	0	0	0	0	0	0	0	0	0	0	0	54014	824181;824182;824183	3	538087;538088;538089	538088			0	0	0	0	0	0	0	0
LVDVAQDVVVR	A0A073JQA1	A0A073JQA1	DTALKTANSGYLTRRLVDVAQDVVVREKDC	LTRRLVDVAQDVVVREKDCGTDRGLEVTAI	11	0	1211.69	804	814	yes	yes	2	0.029749	93.649	16098000	0	0	0	0	0	0	0	0	0	0	0	0	0	0	0	0	0	0	0	42430	659990;659991;659992;659993	2	430296;430297	430297			0	0	0	0	0	0	0	0
GAPLNEGSIDPK	A0A073JQA1	A0A073JQA1	ITARMKVAEGDFIHRGAPLNEGSIDPKELI	IHRGAPLNEGSIDPKELIQVRDVLSTETYL	12	0	1196.6	1023	1034	yes	yes	2	0.029969	91.265	18508000	0	0	0	0	0	0	0	0	0	0	0	0	0	0	0	0	0	0	0	22607	352605;352606;352607	1	233065	233065			0	0	0	0	0	0	0	0
LDILEAFIK	A0A073JQA1	A0A073JQA1	LKEATGQKRTRAIRRLDILEAFIKSGNKPE	TRAIRRLDILEAFIKSGNKPEWMVMDVIPV	9	0	1060.62	210	218	yes	yes	2	0.03254	107.9	1444100	0	0	0	0	0	0	0	0	0	0	0	0	0	0	0	0	0	0	0	36687	570553	1	373524	373524			0	0	0	0	0	0	0	0
LQAPGIIVQNEK	A0A073JQA1	A0A073JQA1	RRVINRNNRLKRLLKLQAPGIIVQNEKRML	LLKLQAPGIIVQNEKRMLQEAVDALIDNGR	12	0	1308.74	274	285	yes	yes	2	0.03359	89.561	8387700	0	0	0	0	0	0	0	0	0	0	0	0	0	0	0	0	0	0	0	40927	638459	1	416952	416952			0	0	0	0	0	0	0	0
IQIPDHQLLVIK	A0A073JQA2	A0A073JQA2	EPDDRRGRKLYPEDKIQIPDHQLLVIKSK_	EDKIQIPDHQLLVIKSK_____________	12	0	1415.85	60	71	yes	yes	3	1.0594e-06	182.92	27669000	0	0	0	0	0	0	0	0	0	0	0	0	0	0	0	0	0	0	0	32816	513800;513801;513802;513803;513804;513805;513806;513807;513808	6	337538;337539;337540;337541;337542;337543	337538			0	0	0	0	0	0	0	0
ENTVLVNDEPDDR	A0A073JQA2	A0A073JQA2	EGIIPTGGAAKWFLKENTVLVNDEPDDRRG	LKENTVLVNDEPDDRRGRKLYPEDKIQIPD	13	0	1514.68	37	49	yes	yes	2	0.00062201	139.76	3242800	0	0	0	0	0	0	0	0	0	0	0	0	0	0	0	0	0	0	0	17226	270279;270280	1	179907	179907			0	0	0	0	0	0	0	0
SVLIDSPFITLGQLLK	A0A073JQA2	A0A073JQA2	______________________________	VLIDSPFITLGQLLKEEGIIPTGGAAKWFL	16	0	1743.02	5	20	yes	yes	2	0.055536	72.089	4199400	0	0	0	0	0	0	0	0	0	0	0	0	0	0	0	0	0	0	0	58399	886457;886458;886459;886460	1	580007	580007			0	0	0	0	0	0	0	0
ASLVVSEAFANEGPTLK	A0A073JQB7	A0A073JQB7	KSAVANAENNFDLDRASLVVSEAFANEGPT	LVVSEAFANEGPTLKRFRPRAKGSASPINK	17	0	1731.9	72	88	yes	yes	2	0.0003554	143.25	57224000	0	0	0	0	0	0	0	0	0	0	0	0	0	0	0	0	0	0	0	5929	97763;97764;97765;97766;97767;97768;97769;97770;97771;97772;97773;97774	7	64569;64570;64571;64572;64573;64574;64575;64576	64574			0	0	0	0	0	0	0	0
SAVANAENNFDLDR	A0A073JQB7	A0A073JQB7	FTPRGAASDVEKVLKSAVANAENNFDLDRA	KSAVANAENNFDLDRASLVVSEAFANEGPT	14	0	1534.7	58	71	yes	yes	2	0.003791	133.05	92480000	0	0	831980	0	0	0	0	0	0	0	0	0	0	0	0	0	0	0	0	54270	827620;827621;827622;827623;827624;827625;827626;827627;827628;827629;827630;827631;827632	10	540452;540453;540454;540455;540456;540457;540458;540459;540460;540461;540462	540456			0	0	1528000	0	0	0	0	0
VDLDNNVLLIK	A0A073JQC2	A0A073JQC2	MGGKTVTMQHLQVVKVDLDNNVLLIKGNVP	QVVKVDLDNNVLLIKGNVPGANKSYVTIKN	11	0	1254.72	178	188	yes	yes	2	0.0043979	128.27	112140000	0	0	0	0	0	0	0	0	0	0	0	0	0	0	0	0	0	0	0	64491	989910;989911;989912;989913;989914;989915;989916;989917;989918;989919;989920;989921	3	649828;649829;649830	649830			0	0	0	0	0	0	0	0
TVENDGYSAVQLGFDDK	A0A073JQC2	A0A073JQC2	VTVIDVTPNVVMQIKTVENDGYSAVQLGFD	ENDGYSAVQLGFDDKREVLSNKPEQGHAAK	17	0	1856.84	40	56	yes	yes	2	0.0047357	113.52	0	0	0	0	0	0	0	0	0	0	0	0	0	0	0	0	0	0	0	0	63045	964665	1	633177	633177			0	0	0	0	0	0	0	0
YTEGTYHVVNLTTDSDQALNEFDR	A0A073JQE6	A0A073JQE6	SKDWSTRRFAYPIAKYTEGTYHVVNLTTDS	NLTTDSDQALNEFDRLAKFSDDILRHMIVK	24	0	2787.26	57	80	yes	yes	3	5.2815e-39	190.91	172890000	0	0	0	0	0	0	0	0	0	0	1019700	0	0	0	0	0	0	0	0	73290	1135641;1135642;1135643;1135644;1135645;1135646;1135647;1135648;1135649;1135650;1135651;1135652;1135653	12	747270;747271;747272;747273;747274;747275;747276;747277;747278;747279;747280;747281;747282	747272			0	0	0	0	0	0	0	0
ILADNGATIADSK	A0A073JQE6	A0A073JQE6	IEESAKSELVDRFDKILADNGATIADSKDW	DKILADNGATIADSKDWSTRRFAYPIAKYT	13	0	1287.67	31	43	yes	yes	2	0.0016947	127.83	126590000	0	0	0	0	0	0	0	0	0	0	0	0	0	0	0	0	0	0	0	31423	491001;491002;491003;491004;491005;491006;491007;491008;491009	8	323189;323190;323191;323192;323193;323194;323195;323196	323189			0	0	0	0	0	0	0	0
EAAELFIAGLTPIFGTSQLIGGHSITPEQR	A0A073JQJ4	A0A073JQJ4	FRQPDVGLRPDILPKEAAELFIAGLTPIFG	TSQLIGGHSITPEQRDQLILDCIINGLSNW	30	0	3152.65	152	181	yes	yes	3	8.4001e-10	122.78	10136000	0	0	0	0	0	0	0	0	0	0	0	0	0	0	0	0	0	0	0	12687	202757;202758	1	135363;135364	135363			0	0	0	0	0	0	0	0
LGHDLTFVDTLANNNNIADK	A0A073JR83	A0A073JR83	YTVQAGDTLSGISYKLGHDLTFVDTLANNN	TFVDTLANNNNIADKNLIYVGQQLVIKDDG	20	0	2184.08	50	69	yes	yes	3	3.8785e-07	156	119450000	0	0	0	0	0	0	0	0	0	0	0	0	0	0	0	0	0	0	0	38026	593810;593811;593812;593813;593814;593815;593816;593817;593818;593819;593820;593821;593822	11	388317;388318;388319;388320;388321;388322;388323;388324;388325;388326;388327	388318			0	0	0	0	0	0	0	0
ESGGSYSAR	A0A073JR83	A0A073JR83;A0A073JNS3	VAGNDAAAKAWIAARESGGSYSARNGQYIG	AWIAARESGGSYSARNGQYIGKYQLSASYL	9	0	912.394	175	183	yes	no	2	0.024871	114.5	761510	0	0	0	0	0	0	0	0	0	0	0	0	0	0	0	0	0	0	0	17891	280104;280105;280106	1	186404	186404			0	0	0	0	0	0	0	0
VADQYVASR	A0A073JR83	A0A073JR83;A0A079YW09	ASYLNGDYSEANQERVADQYVASRYGSWSA	EANQERVADQYVASRYGSWSAAQSFWQSHG	9	0	1007.5	210	218	yes	no	2	0.045143	99.802	21042000	0	0	0	0	0	0	0	0	0	0	0	0	0	0	0	0	0	0	0	63699	976173;976174;976175;976176;976177;976178	1	640935	640935			0	0	0	0	0	0	0	0
EFATHEGDTGSTQVQVAVLTADINELNDHLR	A0A073JRL8	A0A073JRL8	______________________________	AVLTADINELNDHLRTHKHDYHSQRGLMKK	31	0	3379.63	14	44	yes	yes	4	1.2036e-24	138.46	84143000	0	0	0	0	0	0	0	0	0	0	0	0	0	0	0	0	0	0	0	14224	225540;225541;225542;225543;225544;225545;225546	7	150443;150444;150445;150446;150447;150448;150449;150450	150443			0	0	0	0	0	0	0	0
YIENISDEDIMNLEMATGQPVVYDFDDK	A0A073JRM0	A0A073JRM0	VIIAAHGNSLRALSKYIENISDEDIMNLEM	EMATGQPVVYDFDDKLNVLSKEKY______	28	0	3263.45	192	219	yes	yes	3	1.2007e-08	121.48	67708000	0	0	0	0	0	0	0	0	0	0	0	0	0	0	0	0	0	0	0	72120	1117580;1117581;1117582;1117583;1117584;1117585;1117586	2	734790;734791;734792	734792			0	0	0	0	0	0	0	0
TLHYALEECDQLWIPEYK	A0A073JRM0	A0A073JRM0	EFDYAYTSVLKRAIKTLHYALEECDQLWIP	YALEECDQLWIPEYKTWRLNERHYGALQGH	18	0	2307.09	64	81	yes	yes	3	4.3837e-05	148.44	46368000	0	0	0	0	0	0	3394300	0	0	0	0	1015000	0	0	0	0	0	0	0	61256	933959;933960;933961;933962;933963;933964;933965;933966;933967;933968;933969;933970	4	612419;612420;612421;612422	612422			0	0	0	0	0	0	10404000	0
SYDVLPPLLSADDEGSAAK	A0A073JRM0	A0A073JRM0	AAEKYGDEQVHIWRRSYDVLPPLLSADDEG	LPPLLSADDEGSAAKDRRYANLDPRAIPGG	19	0	1946.95	116	134	yes	yes	2	0.0020367	115.12	59976000	0	0	0	0	0	0	0	2332200	0	0	0	1013700	0	0	0	0	0	0	0	58648	890550;890551;890552;890553;890554	1	582781;582782	582782			0	0	0	0	0	0	0	6794000
NVIIAAHGNSLR	A0A073JRM0	A0A073JRM0	PLWQDEIAPKLLDNKNVIIAAHGNSLRALS	DNKNVIIAAHGNSLRALSKYIENISDEDIM	12	0	1263.7	176	187	yes	yes	2;3	0.0055917	99.788	179260000	16837000	12979000	10668000	13566000	9228700	12613000	0	0	0	0	0	0	0	29532000	39653000	16661000	0	0	997730	49011	760772;760773;760774;760775;760776;760777;760778;760779;760780;760781;760782;760783;760784	8	496022;496023;496024;496025;496026;496027;496028;496029	496027			27578000	21366000	19592000	31815000	19376000	32941000	0	0
VIPLWQDEIAPK	A0A073JRM0	A0A073JRM0	RAIPGGENLKVTLERVIPLWQDEIAPKLLD	LERVIPLWQDEIAPKLLDNKNVIIAAHGNS	12	0	1407.78	159	170	yes	yes	2	0.0066146	114.97	143590000	0	0	0	0	0	0	0	0	0	0	0	0	0	0	0	0	0	0	0	66542	1027030;1027031;1027032;1027033;1027034;1027035;1027036;1027037	4	674168;674169;674170;674171	674171			0	0	0	0	0	0	0	0
HYGALQGHNK	A0A073JRM0	A0A073JRM0	QLWIPEYKTWRLNERHYGALQGHNKQKAAE	RLNERHYGALQGHNKQKAAEKYGDEQVHIW	10	0	1123.55	89	98	yes	yes	2	0.0070556	125.81	114350	0	0	0	0	0	0	0	0	0	0	0	0	0	0	0	0	0	0	0	28677	447218	1	295233	295233			0	0	0	0	0	0	0	0
YGDEQVHIWR	A0A073JRM0	A0A073JRM0;A0A059MX78	YGALQGHNKQKAAEKYGDEQVHIWRRSYDV	KAAEKYGDEQVHIWRRSYDVLPPLLSADDE	10	0	1301.62	105	114	no	no	3	0.0074695	99.013	106670000	0	0	0	0	0	0	0	0	0	0	0	0	0	0	0	0	0	0	0	71774	1112546;1112547;1112548;1112549;1112550	3	731477;731478;731479	731477			0	0	0	0	0	0	0	0
QGQDDAQQETADDNAANETVSEDSLK	A0A073JRQ7	A0A073JRQ7	RLITSKMADAFVEGKQGQDDAQQETADDNA	DDNAANETVSEDSLKNLKNSVEGKED____	26	0	2778.17	226	251	yes	yes	2;3	1.3634e-114	247.5	62029000	0	0	0	0	0	0	0	0	0	0	0	0	0	0	0	0	0	0	0	51220	789362;789363;789364;789365;789366;789367;789368;789369;789370;789371;789372	11	515272;515273;515274;515275;515276;515277;515278;515279;515280;515281;515282	515278			0	0	0	0	0	0	0	0
QAQDAIEEEATR	A0A073JRQ7	A0A073JRQ7	VAANDGVALFVGTKKQAQDAIEEEATRAGQ	TKKQAQDAIEEEATRAGQYYVNHRWLGGTL	12	0	1359.63	75	86	yes	yes	2	1.0099e-07	185.33	113780000	0	0	0	0	0	0	0	0	0	471460	0	1369400	0	0	0	0	0	0	0	50274	777390;777391;777392;777393;777394;777395;777396;777397;777398;777399;777400;777401;777402	9	507303;507304;507305;507306;507307;507308;507309;507310;507311	507308			0	0	0	0	0	0	0	0
LHIPIVAMVDTNTDPDDIDYVIPSNDDAIR	A0A073JRQ7	A0A073JRQ7	VDPHKEQIAVKEAQKLHIPIVAMVDTNTDP	DDIDYVIPSNDDAIRAVRLITSKMADAFVE	30	0	3336.62	179	208	yes	yes	3	3.9764e-07	100.79	140680000	2550900	0	0	0	0	0	0	0	0	0	0	0	0	0	0	0	0	0	0	38435	599818;599819;599820;599821;599822;599823;599824;599825	7	392020;392021;392022;392023;392024;392025;392026	392020			4178400	0	0	0	0	0	0	0
IPDVMFIVDPHK	A0A073JRQ7	A0A073JRQ7	EKLERFLGGIEDMPRIPDVMFIVDPHKEQI	MPRIPDVMFIVDPHKEQIAVKEAQKLHIPI	12	0	1409.74	157	168	yes	yes	3	0.012168	82.705	50353000	0	0	0	0	0	0	0	0	0	0	0	0	0	0	0	0	0	0	0	32466	508536;508537;508538;508539;508540;508541;508542;508543;508544;508545;508546	4	334002;334003;334004;334005	334003			0	0	0	0	0	0	0	0
IPDVMFIVDPHKEQIAVK	A0A073JRQ7	A0A073JRQ7	EKLERFLGGIEDMPRIPDVMFIVDPHKEQI	VMFIVDPHKEQIAVKEAQKLHIPIVAMVDT	18	1	2078.12	157	174	yes	yes	4	0.014828	68.978	4169300	0	0	0	0	0	0	0	0	0	0	0	0	0	0	0	0	0	0	0	32467	508547	1	334006	334006			0	0	0	0	0	0	0	0
MADAFVEGK	A0A073JRQ7	A0A073JRQ7	SNDDAIRAVRLITSKMADAFVEGKQGQDDA	RLITSKMADAFVEGKQGQDDAQQETADDNA	9	0	966.448	217	225	yes	yes	2	0.041183	101.72	35115000	2164300	0	0	0	0	0	0	0	0	0	0	0	0	1629100	0	0	0	0	0	43299	672044;672045;672046;672047;672048;672049;672050	2	437575;437576	437576			3545000	0	0	0	0	0	0	0
QLLEAGVHFGHQTR	A0A174TQH9	A0A073JRQ7;A0A174TQH9;A0A1C7FXV5;A0A1C7GQT7;A0A1C7I8S8	______________________________	KQLLEAGVHFGHQTRRWNPKMATYIYTERN	14	0	1591.82	8	21	no	no	2;3;4	1.2716e-79	243.37	3687100000	0	0	0	0	1924000	0	0	0	0	0	564890	1644800	0	0	0	0	0	0	0	51900;51901	797917;797918;797919;797920;797921;797922;797923;797924;797925;797926;797927;797928;797929;797930;797931;797932;797933;797934;797935;797936;797937;797938;797939;797940;797941;797942;797943;797944;797945;797946;797947;797948;797949;797950;797951;797952;797953;797954;797955;797956;797957;797958;797959;797960;797961;797962;797963;797964;797965;797966;797967;797968;797969;797970;797971;797972;797973;…	49	520615;520616;520617;520618;520619;520620;520621;520622;520623;520624;520625;520626;520627;520628;520629;520630;520631;520632;520633;520634;520635;520636;520637;520638;520639;520640;520641;520642;520643;520644;520645;520646;520647;520648;520649;520650;520651;520652;520653;520654;520655;520656;520657;520658;520659;520660;520661;520662;520663;520664	520647			0	0	0	0	4039500	0	0	0
NGIYIIDLQK	A0A174TQH9	A0A073JRQ7;A0A174TQH9;A0A1C7FXV5;A0A1C7GQT7;A0A1C7I8S8	RRWNPKMATYIYTERNGIYIIDLQKTVKKL	IYTERNGIYIIDLQKTVKKLEEAYSFVRSL	10	0	1175.65	36	45	no	no	2	0.044529	91.867	508950000	0	0	0	0	0	0	0	0	0	0	0	0	0	0	3329500	0	1597500	0	0	46646	722969;722970;722971;722972;722973;722974;722975;722976;722977;722978;722979;722980;722981;722982	1	471074	471074			0	0	0	0	0	0	0	0
QLVNHGHITVDGK	A0A073JRX6	A0A073JRX6	MVYRLGLATTRRQARQLVNHGHITVDGKRV	ARQLVNHGHITVDGKRVDIPSYEVKVGQII	13	0	1416.75	113	125	no	no	2;3	0.015608	96.604	15786000	0	0	0	0	0	0	0	0	0	0	0	0	0	0	0	0	0	0	0	52089	800198;800199;800200;800201;800202;800203;800204;800205	4	522131;522132;522133;522134	522131			0	0	0	0	0	0	0	0
LSEYGTQLR	A0A073JRX6	A0A073JRX6	RAYAPGDHGRDRRGKLSEYGTQLREKQKLR	RDRRGKLSEYGTQLREKQKLRFMYGMTERQ	9	0	1065.55	44	52	yes	yes	2	0.023005	116.25	87657000	0	0	0	0	0	0	0	0	0	0	0	0	0	0	0	0	0	0	0	41450	645808;645809;645810;645811;645812;645813;645814	2	421627;421628	421628			0	0	0	0	0	0	0	0
VGQIIAVR	A0A073JRX6	A0A073JRX6	TVDGKRVDIPSYEVKVGQIIAVRDKSKNLD	IPSYEVKVGQIIAVRDKSKNLDIIKNAVEA	8	0	854.534	136	143	yes	yes	2	0.034819	128.38	42249000	0	0	0	0	0	0	0	0	0	0	0	0	0	0	0	0	0	0	0	65931	1016072;1016073;1016074;1016075	2	667040;667041	667041			0	0	0	0	0	0	0	0
AAQEAGADFVGDDDLVEK	A0A073K0A2	A0A073K0A2	KDQTVIVFANGENAKAAQEAGADFVGDDDL	EAGADFVGDDDLVEKIQDGWLDFDVAIATP	18	0	1848.84	87	104	yes	yes	2	2.0742e-15	204.18	51784000	0	0	0	0	0	0	0	0	0	0	0	0	0	0	0	0	0	0	0	629	12354;12355;12356;12357;12358;12359;12360;12361;12362	6	8109;8110;8111;8112;8113;8114;8115;8116;8117	8110			0	0	0	0	0	0	0	0
LVENLATLEDIVAK	A0A073K0A2	A0A073K0A2	NVAVPFGKVSFDTDKLVENLATLEDIVAKA	KLVENLATLEDIVAKARPASVRGTYIKHAS	14	0	1526.86	186	199	yes	yes	2;3	1.1691e-05	177.04	184560000	1674300	1634300	1318400	1179200	1350000	0	0	0	0	0	387760	0	0	0	0	0	0	0	0	42497	661196;661197;661198;661199;661200;661201;661202;661203;661204;661205;661206;661207;661208;661209;661210;661211;661212;661213;661214;661215;661216;661217;661218;661219;661220;661221;661222	11	431045;431046;431047;431048;431049;431050;431051;431052;431053;431054;431055	431052			2742500	2690300	2421300	2765500	2834300	0	0	0
IQDGWLDFDVAIATPDMMPK	A0A073K0A2	A0A073K0A2	EAGADFVGDDDLVEKIQDGWLDFDVAIATP	LDFDVAIATPDMMPKVGRLGRVLGPKGLMP	20	0	2262.07	105	124	yes	yes	2	0.00049441	112.96	9359100	0	0	0	0	0	0	0	0	0	0	0	0	0	0	0	0	0	0	0	32733	512275;512276;512277	4	336504;336505;336506;336507	336506			0	0	0	0	0	0	0	0
VSFDTDKLVENLATLEDIVAK	A0A073K0A2	A0A073K0A2	YRTDRDGNVAVPFGKVSFDTDKLVENLATL	KLVENLATLEDIVAKARPASVRGTYIKHAS	21	1	2319.22	179	199	yes	yes	3	0.0019736	87.326	60686000	0	0	0	0	0	0	0	0	0	0	0	0	0	0	16757000	0	0	0	5452300	68637	1061822;1061823;1061824;1061825;1061826	1	697639	697639			0	0	0	0	0	0	0	0
GAVVLPNGTGK	A0A1C7GRT8	A0A073K0A2;A0A059N265;A0A1C7GRT8	VKLGVDGRHADQQVRGAVVLPNGTGKNVRV	QQVRGAVVLPNGTGKNVRVLAICKGDNIEA	11	0	1011.57	60	70	no	no	2	0.039124	89.029	95017000	0	0	0	0	0	0	0	0	0	0	0	0	0	0	0	0	0	0	0	22734	354508;354509;354510;354511;354512;354513;354514;354515	1	234337	234337			0	0	0	0	0	0	0	0
EDVKEDEANDIKEK	A0A073K0A7	A0A073K0A7	KDAKDLVDGAPSAIKEDVKEDEANDIKEKL	KEDVKEDEANDIKEKLEAAGATVTLK____	14	2	1660.78	97	110	yes	yes	2;3;4	4.6487e-270	311.54	158920000	525590	1525700	0	0	1277100	976520	0	0	0	0	0	0	0	0	0	0	0	0	0	13705	218625;218626;218627;218628;218629;218630;218631;218632;218633;218634;218635	6	145945;145946;145947;145948;145949;145950;145951	145948			860910	2511500	0	0	2681300	2550500	0	0
EDVKEDEANDIK	A0A073K0A7	A0A073K0A7	KDAKDLVDGAPSAIKEDVKEDEANDIKEKL	AIKEDVKEDEANDIKEKLEAAGATVTLK__	12	1	1403.64	97	108	yes	yes	1;2;3	3.3528e-130	271.21	565090000	325440	1390000	0	0	172610	0	0	0	301100	0	0	0	0	0	0	0	0	0	0	13704	218599;218600;218601;218602;218603;218604;218605;218606;218607;218608;218609;218610;218611;218612;218613;218614;218615;218616;218617;218618;218619;218620;218621;218622;218623;218624	16	145929;145930;145931;145932;145933;145934;145935;145936;145937;145938;145939;145940;145941;145942;145943;145944	145932			533080	2288100	0	0	362400	0	0	0
AIEEEFDVSAAAPVAVAGAAGGDAAAK	A0A073K0A7	A0A073K0A7	SLKEASISDLNDLVKAIEEEFDVSAAAPVA	PVAVAGAAGGDAAAKDSFTVELTEPGSAKV	27	0	2457.2	26	52	yes	yes	2;3	1.7396e-09	147.16	69466000	0	0	0	0	0	0	0	0	0	0	0	0	0	0	0	0	0	0	0	3236	55599;55600;55601;55602;55603;55604;55605;55606;55607;55608;55609;55610;55611;55612;55613;55614;55615	10	36866;36867;36868;36869;36870;36871;36872;36873;36874;36875	36867			0	0	0	0	0	0	0	0
EASISDLNDLVK	A0A073K0A7	A0A073K0A7	______________________________	SLKEASISDLNDLVKAIEEEFDVSAAAPVA	12	0	1302.67	14	25	yes	yes	2	0.0066485	114.89	522160000	7415900	7952700	4280500	4957500	4732000	0	0	0	0	0	0	4011800	0	0	0	0	0	0	0	13200	211028;211029;211030;211031;211032;211033;211034;211035;211036;211037;211038;211039;211040;211041;211042;211043;211044;211045;211046;211047	8	140820;140821;140822;140823;140824;140825;140826;140827	140825			12147000	13091000	7861300	11626000	9934900	0	0	0
DSFTVELTEPGSAK	A0A073K0A7	A0A073K0A7	PVAVAGAAGGDAAAKDSFTVELTEPGSAKV	KDSFTVELTEPGSAKVKVIKAVKDITGLGL	14	0	1479.71	53	66	yes	yes	2	0.012579	100.82	36949000	3507400	0	3113900	2784900	2339900	0	0	0	0	0	0	0	0	0	0	0	0	0	0	11582	185614;185615;185616;185617;185618;185619;185620;185621;185622;185623;185624;185625	8	123771;123772;123773;123774;123775;123776;123777;123778	123775			5745100	0	5718900	6531200	4912600	0	0	0
AFDKDAIIASLK	A0A073K0A7	A0A073K0A7	______________________________	______________________________	12	1	1290.72	2	13	yes	yes	3	0.01434	101.38	93915000	0	0	0	0	0	0	0	0	0	0	0	0	0	0	0	0	0	0	0	2043	36407;36408;36409	3	24314;24315;24316	24314			0	0	0	0	0	0	0	0
DITGLGLK	A0A073K0A7	A0A073K0A7	TEPGSAKVKVIKAVKDITGLGLKDAKDLVD	KVIKAVKDITGLGLKDAKDLVDGAPSAIKE	8	0	815.475	75	82	yes	yes	2	0.04557	120.65	15497000	0	0	0	0	0	0	0	0	0	0	2653200	0	0	0	0	0	0	177190	0	10030	162219;162220;162221;162222;162223;162224	1	108034	108034			0	0	0	0	0	0	0	0
GMEVENTGASISVPVGDDTLGR	A0A073K0T8	A0A073K0T8	VVRTIAMDGTDGLQRGMEVENTGASISVPV	GASISVPVGDDTLGRVFNVLGEPVDNGPKF	22	0	2203.04	68	89	yes	yes	2	8.5072e-172	290.64	36220000	0	0	0	0	0	0	0	0	0	0	0	0	0	0	0	0	0	0	0	25262	394993;394994;394995;394996;394997;394998;394999;395000;395001	10	260948;260949;260950;260951;260952;260953;260954;260955;260956;260957	260957			0	0	0	0	0	0	0	0
IPSAVGYQPTLATEMGQLQER	A0A073K0T8	A0A073K0T8	RFTQAGSEVSALLGRIPSAVGYQPTLATEM	YQPTLATEMGQLQERITSTKKGSITSIQAV	21	0	2288.15	266	286	yes	yes	2;3	1.761e-120	242.19	125660000	0	0	0	0	0	0	0	0	0	0	0	0	0	0	0	0	0	0	0	32603	510328;510329;510330;510331;510332;510333;510334;510335;510336;510337;510338;510339;510340;510341;510342;510343;510344;510345;510346;510347	16	335119;335120;335121;335122;335123;335124;335125;335126;335127;335128;335129;335130;335131;335132;335133;335134	335131			0	0	0	0	0	0	0	0
LTQIGIYPAVDPLASTSTALTPEIVGK	A0A073K0T8	A0A073K0T8	TTFAHLDATTNLERRLTQIGIYPAVDPLAS	LASTSTALTPEIVGKEHYEVATQVQHVLQR	27	0	2754.51	330	356	yes	yes	2;3	2.7628e-57	197.28	197020000	0	0	0	1054000	1054300	0	0	0	0	0	907060	1144800	0	0	0	0	0	0	0	42176	655612;655613;655614;655615;655616;655617;655618;655619;655620;655621;655622;655623;655624;655625;655626;655627;655628;655629	16	427630;427631;427632;427633;427634;427635;427636;427637;427638;427639;427640;427641;427642;427643;427644;427645	427642			0	0	0	2471800	2213500	0	0	0
KGSITSIQAVYVPADDYTDPAPATTFAHLDATTNLER	A0A073K0T8	A0A073K0T8	ATEMGQLQERITSTKKGSITSIQAVYVPAD	ATTFAHLDATTNLERRLTQIGIYPAVDPLA	37	1	3948.94	292	328	yes	yes	3;4	1.1855e-13	92.91	379290000	0	0	0	0	0	0	0	0	0	0	0	0	0	0	0	0	0	0	0	34910	544507;544508;544509;544510;544511;544512;544513;544514;544515;544516;544517;544518;544519;544520;544521;544522	26	357080;357081;357082;357083;357084;357085;357086;357087;357088;357089;357090;357091;357092;357093;357094;357095;357096;357097;357098;357099;357100;357101;357102;357103;357104;357105;357106	357095			0	0	0	0	0	0	0	0
GSITSIQAVYVPADDYTDPAPATTFAHLDATTNLER	A0A073K0T8	A0A073K0T8	TEMGQLQERITSTKKGSITSIQAVYVPADD	ATTFAHLDATTNLERRLTQIGIYPAVDPLA	36	0	3820.84	293	328	yes	yes	3;4	8.1053e-13	87.357	494850000	0	0	0	0	0	0	0	0	0	0	0	0	0	0	0	0	0	0	0	26132	407894;407895;407896;407897;407898;407899;407900;407901;407902;407903;407904;407905;407906;407907;407908;407909;407910;407911;407912;407913;407914;407915;407916;407917;407918;407919;407920;407921;407922;407923;407924;407925;407926;407927;407928;407929;407930;407931;407932;407933;407934;407935;407936;407937;407938	45	269405;269406;269407;269408;269409;269410;269411;269412;269413;269414;269415;269416;269417;269418;269419;269420;269421;269422;269423;269424;269425;269426;269427;269428;269429;269430;269431;269432;269433;269434;269435;269436;269437;269438;269439;269440;269441;269442;269443;269444;269445;269446;269447;269448;269449;269450	269417			0	0	0	0	0	0	0	0
TAMVYGQMNEPPGAR	A0A073K0T8	A0A073K0T8	NDMYYEMKASGVLEKTAMVYGQMNEPPGAR	TAMVYGQMNEPPGARMRVALTGLTIAEYFR	15	0	1620.74	206	220	yes	yes	2	2.3668e-10	187.78	43182000	0	0	0	0	837820	0	0	0	0	0	0	0	0	0	0	0	0	0	0	59086	897719;897720;897721;897722;897723;897724;897725;897726;897727;897728;897729;897730;897731;897732;897733;897734;897735;897736	11	587739;587740;587741;587742;587743;587744;587745;587746;587747;587748;587749;587750	587745			0	0	0	0	1759000	0	0	0
VFNVLGEPVDNGPK	A0A073K0T8	A0A073K0T8	GASISVPVGDDTLGRVFNVLGEPVDNGPKF	RVFNVLGEPVDNGPKFGPDAKRMPIHRDAP	14	0	1483.77	90	103	yes	yes	2	3.4528e-06	181.87	103040000	0	0	0	0	0	0	0	0	0	0	0	0	0	0	0	0	0	0	0	65425	1007160;1007161;1007162;1007163;1007164;1007165;1007166;1007167;1007168;1007169;1007170	6	661199;661200;661201;661202;661203;661204	661204			0	0	0	0	0	0	0	0
EHYEVATQVQHVLQR	A0A073K0T8	A0A073K0T8	LASTSTALTPEIVGKEHYEVATQVQHVLQR	EHYEVATQVQHVLQRYHELQDIISILGMDE	15	0	1835.93	357	371	yes	yes	2;3	1.2802e-05	158.31	66961000	0	0	0	0	0	0	0	0	0	0	0	0	0	0	0	0	0	0	0	15165	239458;239459;239460;239461;239462;239463;239464;239465;239466;239467;239468	5	159942;159943;159944;159945;159946	159943			0	0	0	0	0	0	0	0
YHELQDIISILGMDELSDEEK	A0A073K0T8	A0A073K0T8	EHYEVATQVQHVLQRYHELQDIISILGMDE	IISILGMDELSDEEKTIVARARRIQNFLSQ	21	0	2476.17	372	392	yes	yes	2;3	2.3721e-05	122.47	182550000	0	0	0	0	0	0	0	0	0	0	0	0	0	0	0	0	0	0	0	72022	1116092;1116093;1116094;1116095;1116096;1116097;1116098;1116099	5	733870;733871;733872;733873;733874	733874			0	0	0	0	0	0	0	0
IQNFLSQSFSVASQFTGLPGK	A0A073K0T8	A0A073K0T8	ELSDEEKTIVARARRIQNFLSQSFSVASQF	QSFSVASQFTGLPGKYVPLKETIKGFKEIL	21	0	2255.16	401	421	yes	yes	2;3	2.4323e-05	131.4	14536000	0	0	0	0	0	0	0	0	0	0	0	0	0	0	0	0	0	0	0	32854	514488;514489;514490	4	337969;337970;337971;337972	337969			0	0	0	0	0	0	0	0
VLQVIGPVVDVEFPLDEKLPEINDALK	A0A073K0T8	A0A073K0T8	______________________________	FPLDEKLPEINDALKIKESDGKTLTTEVAL	27	1	2988.64	6	32	yes	yes	3	6.243e-05	100.79	17321000	0	0	0	0	0	0	0	0	0	0	0	0	0	0	0	0	0	0	0	67317	1038798;1038799;1038800	1	681893	681893			0	0	0	0	0	0	0	0
VLQVIGPVVDVEFPLDEK	A0A073K0T8	A0A073K0T8	______________________________	VIGPVVDVEFPLDEKLPEINDALKIKESDG	18	0	1995.09	6	23	yes	yes	2;3	0.00016207	145.83	204240000	0	0	0	0	0	0	0	0	0	0	0	0	0	0	0	0	0	0	0	67316	1038783;1038784;1038785;1038786;1038787;1038788;1038789;1038790;1038791;1038792;1038793;1038794;1038795;1038796;1038797	13	681878;681879;681880;681881;681882;681883;681884;681885;681886;681887;681888;681889;681890;681891;681892	681880			0	0	0	0	0	0	0	0
GQDVLLFIDNIFR	A0A073K0T8	A0A073K0T8	ALTGLTIAEYFRDVKGQDVLLFIDNIFRFT	VKGQDVLLFIDNIFRFTQAGSEVSALLGRI	13	0	1548.83	239	251	yes	yes	2	0.00022183	155.11	57121000	0	0	0	0	0	0	0	0	0	0	0	0	0	0	0	0	0	0	0	25825	403665;403666;403667;403668;403669;403670;403671;403672	7	266579;266580;266581;266582;266583;266584;266585	266585			0	0	0	0	0	0	0	0
YDDLNNATEILETGIK	A0A073K0T8	A0A073K0T8	GPDAKRMPIHRDAPKYDDLNNATEILETGI	DDLNNATEILETGIKVIDLLAPYVRGGKIG	16	0	1807.88	120	135	yes	yes	2	0.00022957	142.76	80373000	0	0	0	0	0	0	0	0	0	0	0	0	0	0	0	0	0	0	0	71218	1103750;1103751;1103752;1103753;1103754;1103755;1103756;1103757	7	725769;725770;725771;725772;725773;725774;725775;725776	725772			0	0	0	0	0	0	0	0
EGNDMYYEMK	A0A073K0T8	A0A073K0T8	HNGISVFTGVGERTREGNDMYYEMKASGVL	GERTREGNDMYYEMKASGVLEKTAMVYGQM	10	0	1278.49	189	198	yes	yes	2	0.0061967	128.35	36617000	0	0	0	0	0	0	0	0	0	0	0	0	0	0	0	0	0	0	0	14859	234818;234819;234820;234821;234822;234823;234824	5	156842;156843;156844;156845;156846	156846			0	0	0	0	0	0	0	0
TIAMDGTDGLQR	A0A073K0T8	A0A073K0T8	LTTEVALELGDGVVRTIAMDGTDGLQRGME	VVRTIAMDGTDGLQRGMEVENTGASISVPV	12	0	1276.61	56	67	yes	yes	2	0.012849	105.17	13041000	0	0	0	0	0	0	0	0	0	0	0	0	0	0	0	0	0	333790	0	60694	922941;922942;922943	2	605091;605092	605091			0	0	0	0	0	0	0	0
LVGPIEDVVEK	A0A073K0T8	A0A073K0T8	ILAGKYDDLPEEAFRLVGPIEDVVEKAKKM	EAFRLVGPIEDVVEKAKKMKAETDEDSSED	11	0	1196.67	450	460	yes	yes	2	0.048789	85.29	38613000	0	0	0	0	0	0	0	0	0	0	0	0	0	0	0	0	0	0	0	42574	662184;662185;662186	1	431557	431557			0	0	0	0	0	0	0	0
MDNLSELAQELINFER	A0A073K197	A0A073K197	______________________________	DNLSELAQELINFERENDLNDNEVAFGSHL	16	0	1920.93	1	16	yes	yes	2;3	1.4519e-27	205.95	95543000	0	0	1396900	2672100	2376400	0	1192400	0	0	505360	0	0	0	0	0	0	0	0	0	43629	676569;676570;676571;676572;676573;676574;676575;676576;676577;676578;676579;676580;676581;676582;676583;676584;676585;676586;676587;676588;676589;676590	15	440406;440407;440408;440409;440410;440411;440412;440413;440414;440415;440416;440417;440418;440419;440420;440421	440421			0	0	2565400	6266500	4989400	0	3654900	0
SSNTPVTSEEVELLQR	A0A073K197	A0A073K197	AFGSHLSVERIHEIKSSNTPVTSEEVELLQ	SNTPVTSEEVELLQRFMQSK__________	16	0	1787.89	41	56	yes	yes	2	0.00022083	144.28	122610000	0	0	0	0	0	0	0	0	0	0	0	0	0	0	0	0	0	0	0	57713	877670;877671;877672;877673;877674;877675;877676;877677;877678;877679;877680;877681;877682	8	574094;574095;574096;574097;574098;574099;574100;574101	574096			0	0	0	0	0	0	0	0
FQLATGQLENTASLK	A0A073K266	A0A073K266	LDREKELKEQLFNLRFQLATGQLENTASLK	FQLATGQLENTASLKQVRKDIARVKTVLRQ	15	0	1619.85	34	48	yes	yes	2	0.001584	125.36	138960000	1689500	2723400	1932200	2893700	2375700	0	0	0	0	0	1192900	0	0	0	0	0	0	0	0	21524	336465;336466;336467;336468;336469;336470;336471;336472;336473;336474;336475;336476;336477;336478;336479;336480;336481;336482;336483;336484;336485;336486;336487;336488;336489	14	222634;222635;222636;222637;222638;222639;222640;222641;222642;222643;222644;222645;222646;222647;222648	222644			2767400	4483000	3548500	6786300	4987800	0	0	0
VGMTVQSGPDADIK	A0A073K272	A0A073K272	ADGTKSYIIAPKGLKVGMTVQSGPDADIKV	KVGMTVQSGPDADIKVGNALPLKNIPVGTV	14	0	1416.69	112	125	yes	yes	2	1.3997e-13	197.73	255510000	0	0	5472200	3267900	0	0	0	1418000	0	0	0	0	0	2710300	0	0	0	0	0	65869	1015152;1015153;1015154;1015155;1015156;1015157;1015158;1015159;1015160;1015161;1015162;1015163;1015164;1015165;1015166;1015167;1015168;1015169;1015170	10	666431;666432;666433;666434;666435;666436;666437;666438;666439;666440	666434			0	0	10050000	7663800	0	0	0	4130800
ATIGTVGNDEHALIIK	A0A073K272	A0A073K272	RLSSGEVRMVLATCRATIGTVGNDEHALII	TIGTVGNDEHALIIKGKAGRTRYAGQRPHV	16	0	1650.89	190	205	yes	yes	2;3	0.0026256	113.52	58777000	0	0	0	0	0	0	0	0	0	0	0	0	0	0	0	0	0	0	0	6277	102642;102643;102644;102645;102646;102647;102648;102649;102650	9	67857;67858;67859;67860;67861;67862;67863;67864;67865	67863			0	0	0	0	0	0	0	0
NIPVGTVIHNIELKPGK	A0A073K272	A0A073K272	GPDADIKVGNALPLKNIPVGTVIHNIELKP	PVGTVIHNIELKPGKGGQLARSAGASAQLL	17	1	1828.06	134	150	yes	yes	3;4	0.017163	81.346	48436000	0	0	0	0	714340	0	0	0	0	0	0	0	0	0	0	0	0	0	0	47057	728667;728668;728669;728670;728671;728672	3	474725;474726;474727	474726			0	0	0	0	1499800	0	0	0
QPVGLPSPLSPWGK	A0A073K272	A0A073K272	VMNPNDHPHGGGEGKQPVGLPSPLSPWGKK	KQPVGLPSPLSPWGKKTVGKKTRSHKARSN	14	0	1461.8	239	252	yes	yes	2	0.038505	74.237	8817100	0	0	0	0	0	0	0	0	0	0	0	0	0	0	0	0	0	0	0	52495	807012	0	526838	526838			0	0	0	0	0	0	0	0
GSVMNPNDHPHGGGEGK	A0A1C7IBU7	A0A073K272;A0A059MWV7;A0A1C7IBU7;A0A1C7GRQ7;A0A1C7G793	KAGRKRHMGIRPTVRGSVMNPNDHPHGGGE	VMNPNDHPHGGGEGKTGIGRPGPCTPWGKP	17	0	1688.73	222	238	no	no	2;3;4	0.0011383	113.69	67006000	0	0	0	0	0	0	0	0	0	0	0	0	0	0	0	0	0	0	0	26258;26259	409969;409970;409971;409972;409973;409974;409975;409976;409977;409978;409979;409980;409981;409982;409983;409984;409985;409986;409987;409988;409989;409990;409991;409992;409993;409994	13	270942;270943;270944;270945;270946;270947;270948;270949;270950;270951;270952;270953;270954	270954		23	0	0	0	0	0	0	0	0
QATDIVSEANDK	A0A073K393	A0A073K393	NAKREADIMIREAQKQATDIVSEANDKSNQ	AQKQATDIVSEANDKSNQVIEDAANSTKKL	12	0	1289.61	99	110	yes	yes	2	1.5176e-05	180.66	36670000	0	0	0	0	0	0	0	0	0	0	0	0	0	0	0	0	0	0	0	50309	777877;777878;777879;777880;777881;777882	5	507627;507628;507629;507630;507631	507630			0	0	0	0	0	0	0	0
SNQVIEDAANSTK	A0A073K393	A0A073K393	AQKQATDIVSEANDKSNQVIEDAANSTKKL	DKSNQVIEDAANSTKKLTSETNDLRKQTRI	13	0	1375.66	111	123	yes	yes	2	0.0002532	169.82	52892000	0	0	0	0	0	0	0	0	0	0	0	0	0	0	0	0	0	0	0	57033	868971;868972;868973;868974;868975;868976;868977;868978;868979;868980;868981;868982	11	568015;568016;568017;568018;568019;568020;568021;568022;568023;568024;568025	568017			0	0	0	0	0	0	0	0
EFAAAGNGPVLIETLTYR	A0A073K3C3	A0A073K3C3	GMDVLACYEVAKEAREFAAAGNGPVLIETL	AAGNGPVLIETLTYRFGAHSSAGDDPTRYR	18	0	1920.99	250	267	yes	yes	2	0.00030218	134.68	20105000	0	0	0	0	0	0	0	0	0	0	0	0	0	0	0	0	0	0	0	14209	225366;225367;225368;225369;225370;225371;225372;225373	5	150335;150336;150337;150338;150339	150335			0	0	0	0	0	0	0	0
AVAAGIPGVQVDGMDVLACYEVAK	A0A073K3C3	A0A073K3C3	FPRKLQTEAQTIAQKAVAAGIPGVQVDGMD	QVDGMDVLACYEVAKEAREFAAAGNGPVLI	24	0	2432.21	223	246	yes	yes	2	0.00051323	95.067	14364000	0	0	0	0	0	0	0	0	0	0	0	0	0	0	0	0	0	0	0	6493	106607;106608;106609;106610;106611;106612	7	70500;70501;70502;70503;70504;70505;70506	70502			0	0	0	0	0	0	0	0
LGFYAPTWGEEASEMGTAAAFK	A0A073K3C3	A0A073K3C3	RALHEQTMSFSKQGRLGFYAPTWGEEASEM	WGEEASEMGTAAAFKKQDFLFPAYRDLPQL	22	0	2333.07	73	94	yes	yes	2;3	0.0011788	109.07	12813000	0	0	0	0	0	0	0	0	0	0	0	0	0	0	0	0	0	0	0	37966	592853;592854;592855;592856;592857	5	387688;387689;387690;387691;387692	387688			0	0	0	0	0	0	0	0
LQTEAQTIAQK	A0A073K3C3	A0A073K3C3	FIIQNNGWAISFPRKLQTEAQTIAQKAVAA	FPRKLQTEAQTIAQKAVAAGIPGVQVDGMD	11	0	1229.66	212	222	yes	yes	2	0.0038527	131.52	72565000	0	0	0	0	0	0	0	0	0	0	0	0	0	0	0	0	0	0	0	41193	642444;642445;642446;642447;642448;642449;642450	5	419540;419541;419542;419543;419544	419541			0	0	0	0	0	0	0	0
KLQTEAQTIAQK	A0A073K3C3	A0A073K3C3	VFIIQNNGWAISFPRKLQTEAQTIAQKAVA	FPRKLQTEAQTIAQKAVAAGIPGVQVDGMD	12	1	1357.76	211	222	yes	yes	2	0.007676	147.28	4879600	0	0	0	0	0	0	0	0	0	0	0	0	0	0	0	0	0	0	0	35102	546193;546194;546195;546196;546197	4	358026;358027;358028;358029	358027			0	0	0	0	0	0	0	0
TEDETKPWFDKDPLIR	A0A073K3C3	A0A073K3C3	FGAHSSAGDDPTRYRTEDETKPWFDKDPLI	EDETKPWFDKDPLIRLRKYLTKKGLWSEEE	16	2	1988.98	283	298	yes	yes	4	0.012052	95.195	31403000	0	0	0	0	0	0	0	0	0	0	0	0	0	0	0	0	0	0	0	59649	906342;906343;906344;906345	1	593904	593904			0	0	0	0	0	0	0	0
FGAHSSAGDDPTR	A0A073K3C3	A0A073K3C3	AAGNGPVLIETLTYRFGAHSSAGDDPTRYR	YRFGAHSSAGDDPTRYRTEDETKPWFDKDP	13	0	1316.57	268	280	yes	yes	3	0.026977	68.277	13216000	1527800	2463800	1959400	0	0	0	0	0	0	0	0	0	0	0	0	0	0	0	0	20268	316964;316965;316966;316967;316968;316969	1	210319	210319			2502600	4055600	3598400	0	0	0	0	0
VAVFPGSFDPLTLGHLDLIK	A0A073K3D8	A0A073K3D8	______________________________	GSFDPLTLGHLDLIKRGSALFDQLAVAVMT	20	0	2138.18	3	22	yes	yes	3	7.9531e-05	119.51	36476000	0	0	0	0	0	0	0	0	0	0	0	0	0	0	0	0	0	0	0	64111	983340;983341;983342;983343;983344;983345	4	645654;645655;645656;645657	645656			0	0	0	0	0	0	0	0
VDPIEDIDTINLELVMADLDAVNK	A0A073K3S3	A0A073K3S3	VRAFDDNDITSVSGKVDPIEDIDTINLELV	INLELVMADLDAVNKRLAKVQRAAKGRDKD	24	0	2654.34	119	142	yes	yes	3	0.00023215	82.761	6970300	0	0	0	0	0	0	0	0	0	0	0	0	0	0	0	0	0	0	0	64564	990857;990858;990859;990860	1	650436	650436			0	0	0	0	0	0	0	0
CITSTDIDDDMNWYQQKPGEPPK	A0A075B5J9	A0A075B5J9;A0A075B5K3;A0A0G2JFA8;A0A0G2JDN5	PASLSVATGEKVTIRCITSTDIDDDMNWYQ	DDMNWYQQKPGEPPKLLISEGNTLRPGVPS	23	1	2737.2	41	63	yes	no	3	0.010845	65.887	14576000	0	0	0	0	0	0	0	0	0	0	0	0	0	0	0	0	0	0	0	7788	125964	1	83243	83243			0	0	0	0	0	0	0	0
LLISEGNTLRPGVPSR	A0A075B5J9	A0A075B5J9;A0A075B5K3;A0A0G2JFA8;A0A0G2JDN5	DDMNWYQQKPGEPPKLLISEGNTLRPGVPS	LISEGNTLRPGVPSRFSSSGYGTDFVFTIE	16	1	1707.96	64	79	yes	no	3	0.016497	99.011	37389000	0	0	0	0	0	0	0	0	0	0	0	0	0	0	0	0	0	0	0	39540	617146;617147;617148;617149;617150	2	403126;403127	403127			0	0	0	0	0	0	0	0
DIQMTQSPSSLSASLGER	A0A075B5K2	A0A075B5K2	______________________________	MTQSPSSLSASLGERVSLTCRASQEISGYL	18	0	1905.91	1	18	yes	yes	2;3	6.4e-05	138.05	84211000	0	987910	0	0	804330	0	0	0	1057700	376970	0	1779800	180150	0	0	1331700	1780600	759660	0	10002	161606;161607;161608;161609;161610;161611;161612;161613;161614;161615;161616;161617;161618;161619;161620;161621;161622;161623;161624;161625;161626;161627;161628;161629;161630;161631;161632;161633;161634;161635;161636;161637	5	107598;107599;107600;107601;107602;107603	107601			0	1626200	0	0	1688700	0	0	0
ASQEISGYLSWLQQKPDGTIK	A0A075B5K2	A0A075B5K2;A0A0G2JDR3	SLSASLGERVSLTCRASQEISGYLSWLQQK	GYLSWLQQKPDGTIKRLIYAASTLDSGVPK	21	1	2348.2	25	45	yes	no	3	0.00056797	99.413	26848000	0	0	0	0	0	0	0	0	0	0	0	0	0	0	0	0	0	0	0	6005	98785;98786	2	65297;65298	65297			0	0	0	0	0	0	0	0
LIYAASTLDSGVPK	A0A075B5K2	A0A075B5K2;A0A0G2JDR3	YLSWLQQKPDGTIKRLIYAASTLDSGVPKR	RLIYAASTLDSGVPKRFSGSRSGSDYSLTI	14	0	1433.78	47	60	yes	no	2	0.0022626	121.29	102380000	0	0	0	0	0	0	0	0	0	0	0	0	0	0	0	0	0	0	0	39057	608672;608673;608674;608675;608676;608677	5	397642;397643;397644;397645;397646	397644			0	0	0	0	0	0	0	0
FSSSGSGTDFTLR	A0A075B5K6	A0A075B5K6;P03976	LIYQMSNLASGVPDRFSSSGSGTDFTLRIS	DRFSSSGSGTDFTLRISRVEAEDVGVYYCA	13	0	1360.63	87	99	yes	no	2	0.00028289	152.04	117300000	0	0	0	0	0	0	0	0	0	0	0	0	0	0	0	0	0	0	0	21748	340210;340211;340212;340213;340214;340215	3	225265;225266;225267	225265			0	0	0	0	0	0	0	0
GLIYHGTNLEDGVPSR	A0A075B5K7	A0A075B5K7;A0A0G2JG36	SNIGWLQQKPGKSFKGLIYHGTNLEDGVPS	LIYHGTNLEDGVPSRFSGSGSGADYSLTIS	16	0	1726.86	67	82	yes	no	3	0.0015205	100.68	29735000	0	0	0	0	0	0	0	0	0	0	0	0	0	0	0	0	0	0	0	24976	390583;390584;390585;390586;390587	3	258211;258212;258213	258212			0	0	0	0	0	0	0	0
SPQLLIYAATSLADGVPSR	A0A075B5K9	A0A075B5K9;A0A0G2JGF9	TIGTWLAWYQQKPGKSPQLLIYAATSLADG	LIYAATSLADGVPSRFSGSGSGTKFSFKIS	19	0	1958.05	62	80	yes	no	3	0.0005501	96.561	4323800	0	0	0	0	0	0	0	0	0	0	0	0	0	0	0	0	0	0	0	57256	871698	1	569887	569887			0	0	0	0	0	0	0	0
LLIYSTSNLASGVPSR	A0A075B5L7	A0A075B5L7	SYMHWYQQKSGTSPKLLIYSTSNLASGVPS	LIYSTSNLASGVPSRFSGSGSGTFYSLTIS	16	0	1676.91	67	82	yes	yes	2	0.0017639	122.39	17832000	0	0	0	0	0	0	0	0	0	0	0	0	0	0	0	0	0	0	0	39553	617351	1	403252	403252			0	0	0	0	0	0	0	0
TSNLASGVPAR	A0A075B5M2	A0A075B5M2;A0A075B5M3;A0A0G2JH00;A0A0G2JGI6;A0A075B5L2;P01680	YQQKPGSSPKPWIYRTSNLASGVPARFSGS	WIYRTSNLASGVPARFSGSGSGTSYSLTIS	11	0	1071.57	50	60	yes	no	2	0.0096096	115.23	146240000	0	0	0	1042500	0	0	0	0	0	0	0	0	226520	5140800	0	0	0	0	0	62464	953154;953155;953156;953157;953158;953159;953160;953161;953162;953163	3	625201;625202;625203	625203			0	0	0	2444900	0	0	0	0
QIVLTQSPAIMSASPGEK	A0A075B5M2	A0A075B5M2;L7N239;J3QNZ9	______________________________	LTQSPAIMSASPGEKVTISCSASSSVSYMY	18	0	1855.97	1	18	yes	no	2	4.8943e-15	180.09	166930000	0	0	0	1038100	0	0	0	0	0	0	0	1336100	0	7651600	0	6361000	0	0	0	51598;51599	794245;794246;794247;794248;794249;794250;794251;794252;794253;794254;794255;794256;794257;794258;794259;794260;794261;794262;794263;794264;794265;794266;794267;794268;794269;794270	6	518316;518317;518318;518319;518320;518321;518322	518322			0	0	0	2434600	0	0	0	0
DIVMTQSPATLSVTPGDR	A0A075B5M7	A0A075B5M7;A0A0M4KPD8	______________________________	MTQSPATLSVTPGDRVSLSCRASQSISDYL	18	0	1886.94	1	18	yes	no	2	4.1561e-54	220.9	19837000	0	0	0	0	0	0	0	0	0	0	0	0	0	0	0	0	0	0	0	10070	162847;162848;162849;162850;162851;162852;162853	3	108495;108496;108497	108495			0	0	0	0	0	0	0	0
YASQSISGIPSR	A0A0B4J1J2	A0A075B5M7;A0A0M4KPD8;A0A0G2JDV4;A0A0B4J1J1;Q65ZI1;A0A0B4J1J2	WYQQKSHESPRLLIKYASQSISGIPSRFSG	LIKYASQSISGIPSRFSGSGSGTDFTLSIN	12	0	1264.64	70	81	no	no	2	2.2122e-60	233.09	1121100000	0	0	3149200	11972000	6875800	12567000	0	0	0	0	34754000	19959000	2535200	3467900	0	0	2732700	1404900	0	71106	1102197;1102198;1102199;1102200;1102201;1102202;1102203;1102204;1102205;1102206;1102207;1102208;1102209;1102210;1102211;1102212;1102213;1102214;1102215;1102216;1102217;1102218;1102219;1102220;1102221;1102222;1102223;1102224;1102225	21	724675;724676;724677;724678;724679;724680;724681;724682;724683;724684;724685;724686;724687;724688;724689;724690;724691;724692;724693;724694;724695	724686			0	0	5783600	28077000	14436000	32822000	0	0
ASENVGTYVSWYQQKPEQSPK	A0A075B5N2	A0A075B5N2;A0A140T8P2;A0A0G2JEI6	SMSMSVGERVTLSCKASENVGTYVSWYQQK	TYVSWYQQKPEQSPKLLIYGASNRYPGVPD	21	1	2425.16	44	64	yes	no	2;3	0.00030959	111.74	7960100	0	0	0	0	0	0	0	0	0	0	0	0	0	0	0	0	0	0	0	5779	95616;95617	2	63164;63165	63164			0	0	0	0	0	0	0	0
LLIYGASNR	A0A075B5N2	A0A075B5N2;A0A140T8P2;A0A0G2JEI6	TYVSWYQQKPEQSPKLLIYGASNRYPGVPD	PEQSPKLLIYGASNRYPGVPDRFTGSGSAT	9	0	1005.56	65	73	no	no	2	0.02552	113.89	100410000	0	0	0	0	0	0	0	0	0	0	0	0	0	0	0	714180	0	0	0	39550	617317;617318;617319;617320;617321;617322;617323	1	403243	403243			0	0	0	0	0	0	0	0
DIVMTQSPSSLSVSAGEK	A0A075B5N3	A0A075B5N3	______________________________	MTQSPSSLSVSAGEKVTMSCKSSQSLLNSG	18	0	1834.9	1	18	yes	yes	2	0.00027191	139.74	6787500	0	0	0	0	0	0	0	0	0	0	0	0	0	0	0	0	0	0	0	10071	162854;162855;162856	3	108498;108499;108500	108498			0	0	0	0	0	0	0	0
SSQSLLNSGNQK	A0A075B5N3	A0A075B5N3;A0A0G2JE47;A0A140T8M4;B5UB69;A0A0G2JFN8	SLSVSAGEKVTMSCKSSQSLLNSGNQKNYL	SCKSSQSLLNSGNQKNYLAWYQQKPGQPPK	12	0	1261.63	25	36	no	no	2	0.0046037	123.01	47088000	0	0	0	0	0	0	0	0	0	0	0	0	0	0	0	0	0	0	0	57741	878079;878080;878081;878082;878083	2	574354;574355;574356	574355			0	0	0	0	0	0	0	0
NIMMTQSPSSLAVSAGEK	A0A075B5N4	A0A075B5N4	______________________________	MTQSPSSLAVSAGEKVTMSCKSSQSVLYSS	18	0	1849.89	1	18	yes	yes	2	0.00040697	128.22	4838600	0	0	0	0	0	0	0	0	0	0	0	0	1085200	3753400	0	0	0	0	0	47019	728192;728193;728194;728195	6	474362;474363;474364;474365;474366;474367	474364			0	0	0	0	0	0	0	0
SSQSVLYSSNQK	A0A075B5N4	A0A075B5N4;A0N262;A0A0G2JF28	SLAVSAGEKVTMSCKSSQSVLYSSNQKNYL	SCKSSQSVLYSSNQKNYLAWYQQKPGQSPK	12	0	1326.64	25	36	yes	no	2	1.2852e-60	236.32	24150000	0	0	0	0	0	0	0	0	0	0	0	0	3741000	0	0	1364800	0	376480	0	57746	878105;878106;878107;878108;878109;878110	2	574374;574375	574375			0	0	0	0	0	0	0	0
LVESGEGLVKPGGSLK	A0A075B5Q6	A0A075B5Q6;A0A0A6YVS4;A0A0E4B366	LIFLVLTLKVQCDVKLVESGEGLVKPGGSL	VESGEGLVKPGGSLKLSCAASGFTFSSYAM	16	1	1568.88	22	37	yes	no	2;3	0.012903	137.4	104170000	0	0	0	0	0	0	0	0	0	0	0	0	0	0	0	0	0	0	0	42510	661355;661356	2	431126;431127	431127			0	0	0	0	0	0	0	0
SEDTAMYYCTR	A0A075B5Q6	A0A075B5Q6;A0A0A6YVS4;A0A0E4B366;K7U6I0;K7T918;B5UB70	DNARNTLYLQMSSLKSEDTAMYYCTR____	SSLKSEDTAMYYCTR_______________	11	0	1395.54	106	116	yes	no	2	0.0012845	166.19	28430000	0	0	0	0	0	0	0	0	0	0	0	0	0	0	0	0	0	0	0	54724	833884;833885	3	544565;544566;544567	544567			0	0	0	0	0	0	0	0
LVESGGGLVQPGGSLK	A0A075B5Q9	A0A075B5Q9;A0A0A6YWC7;A0A075B5Q4;P18525	LLIFVLILKVQCEVKLVESGGGLVQPGGSL	VESGGGLVQPGGSLKLSCAASGFTFSDYGM	16	0	1496.82	22	37	yes	no	2	0.0015628	124.21	8531700	0	0	0	0	0	0	0	0	0	0	0	0	0	0	0	0	0	0	0	42511	661357;661358;661359;661360;661361	4	431128;431129;431130;431131	431129			0	0	0	0	0	0	0	0
LVESEGGLVQPGSSMK	A0A075B5R0	A0A075B5R0;A0A0B4J1P4	SVFLVLILKVQCEVKLVESEGGLVQPGSSM	VESEGGLVQPGSSMKLSCTASGFTFSDYYM	16	0	1616.81	22	37	yes	no	2	1.4174e-35	208.33	76303000	0	0	0	0	0	0	0	0	0	0	3752600	3567500	0	0	0	0	0	0	0	42508;42509	661338;661339;661340;661341;661342;661343;661344;661345;661346;661347;661348;661349;661350;661351;661352;661353;661354	15	431111;431112;431113;431114;431115;431116;431117;431118;431119;431120;431121;431122;431123;431124;431125	431122			0	0	0	0	0	0	0	0
SEDTATYYCAR	A0A075B5R0	A0A075B5R0;A0A0B4J1P4;K7U686;K7T9L3	DNAKNILYLQMSSLKSEDTATYYCAR____	SSLKSEDTATYYCAR_______________	11	0	1335.54	106	116	yes	no	2	8.7445e-05	160.82	8966100	0	0	0	0	0	0	0	0	0	0	0	0	0	0	0	0	0	0	0	54725	833886;833887	3	544568;544569;544570	544570			0	0	0	0	0	0	0	0
LLQSGGGLVQPGGSLK	A0A075B5R5	A0A075B5R5	FFIVALLKGVQCEVKLLQSGGGLVQPGGSL	LQSGGGLVQPGGSLKLSCAASGIDFSRYWM	16	0	1509.85	22	37	yes	yes	2	9.4011e-06	162.68	382770000	0	0	0	4747800	5118500	0	0	0	0	0	0	0	0	5272900	0	0	2285100	0	0	39748	620775;620776;620777;620778;620779;620780;620781;620782;620783;620784;620785;620786;620787;620788;620789;620790;620791;620792	24	405412;405413;405414;405415;405416;405417;405418;405419;405420;405421;405422;405423;405424;405425;405426;405427;405428;405429;405430;405431;405432;405433;405434;405435	405431			0	0	0	11134000	10746000	0	0	0
LSCAASGIDFSR	A0A075B5R5	A0A075B5R5;X5J5L1;X5J4R8	LQSGGGLVQPGGSLKLSCAASGIDFSRYWM	SLKLSCAASGIDFSRYWMSWVRRAPGKGLE	12	0	1282.6	38	49	yes	no	2	3.4101e-05	176.6	134300000	0	0	0	0	0	0	0	0	0	0	0	0	0	0	0	0	0	0	0	41316	643983;643984;643985;643986;643987;643988;643989;643990;643991;643992;643993;643994	5	420572;420573;420574;420575;420576	420576			0	0	0	0	0	0	0	0
QIQLVQSGPELK	A0A075B5S1	A0A075B5S1	______________________________	______________________________	12	0	1338.75	1	12	no	no	2	0.013731	108.67	51007000	0	0	976410	0	0	0	0	0	0	0	0	0	0	0	0	0	0	0	0	51537	793404;793405;793406;793407;793408;793409;793410	4	517768;517769;517770;517771	517769			0	0	1793200	0	0	0	0	0
WMGMIYTDTGEPTYAEEFK	A0A075B5S1	A0A075B5S1;A0A0B4J1P3	YPMHWVKQAPGKGFKWMGMIYTDTGEPTYA	IYTDTGEPTYAEEFKGRFAFSLETSASTAY	19	0	2267.98	47	65	yes	no	2	0.0044371	88.101	1907000	0	0	0	0	0	0	0	0	0	0	0	0	0	0	0	0	0	0	0	70654	1094257	1	719415	719415			0	0	0	0	0	0	0	0
ASGYTFTEYPMHWVK	A0A075B5S1	A0A075B5S1;A0A0B4J1P3	PELKKPGETVKISCKASGYTFTEYPMHWVK	ASGYTFTEYPMHWVKQAPGKGFKWMGMIYT	15	0	1815.83	24	38	yes	no	3	0.023165	67.095	15833000	0	0	0	0	0	0	0	0	0	0	0	1104100	0	0	0	0	0	0	0	5846	96854;96855;96856	1	63981	63981			0	0	0	0	0	0	0	0
SDNYATHYAESVK	A0A075B5T2	A0A075B5T2;Q6PIP8;U5JE43	SPEKGLEWVAQIRLKSDNYATHYAESVKGR	LKSDNYATHYAESVKGRFTISRDDSKSSVY	13	0	1483.66	74	86	yes	no	2;3	9.0582e-62	237.67	380330000	0	0	0	0	0	0	724750	0	0	702540	0	0	598880	3394500	0	0	4225700	0	0	54575	831993;831994;831995;831996;831997;831998;831999;832000;832001;832002;832003;832004;832005;832006;832007;832008;832009;832010;832011;832012;832013;832014;832015;832016;832017;832018;832019;832020;832021;832022;832023;832024;832025;832026;832027;832028;832029	22	543432;543433;543434;543435;543436;543437;543438;543439;543440;543441;543442;543443;543444;543445;543446;543447;543448;543449;543450;543451;543452;543453	543447			0	0	0	0	0	0	2221500	0
GLEWVAQIR	A0A075B5T2	A0A075B5T2;Q6PIP8;U5JE43	FSNYWMNWVRQSPEKGLEWVAQIRLKSDNY	RQSPEKGLEWVAQIRLKSDNYATHYAESVK	9	0	1070.59	63	71	yes	no	2	0.0062891	166.05	127030000	0	0	0	0	0	0	0	0	0	0	0	0	0	0	0	0	0	0	0	24865	388430;388431;388432;388433;388434;388435;388436;388437;388438;388439;388440;388441;388442;388443	9	256758;256759;256760;256761;256762;256763;256764;256765;256766;256767;256768	256767			0	0	0	0	0	0	0	0
ANNHATYYAESVK	A0A075B5T3	A0A075B5T3	SPEKGLEWVAEIRNKANNHATYYAESVKGR	NKANNHATYYAESVKGRFTISRDDSKSSVY	13	0	1466.68	74	86	yes	yes	2;3	1.0007e-76	242.97	267100000	0	0	0	79021000	55848000	2944800	0	0	0	0	615210	0	0	0	0	0	0	0	195430	4980	83532;83533;83534;83535;83536;83537;83538;83539;83540;83541;83542;83543;83544;83545;83546;83547;83548;83549;83550;83551;83552;83553;83554;83555	16	54913;54914;54915;54916;54917;54918;54919;54920;54921;54922;54923;54924;54925;54926;54927;54928	54916			0	0	0	185320000	117250000	7691100	0	0
LSCAASGFTFSDAWMDWVR	A0A075B5T3	A0A075B5T3;A2NMA2	EESGGGLVQPGGSMKLSCAASGFTFSDAWM	ASGFTFSDAWMDWVRQSPEKGLEWVAEIRN	19	0	2205.96	39	57	no	no	2;3	0.00026384	127.32	12323000	0	0	0	0	0	0	0	0	0	0	0	0	0	0	0	0	0	0	0	41315	643980;643981;643982	3	420569;420570;420571	420570			0	0	0	0	0	0	0	0
LEESGGGLVQPGGSMK	A0A075B5T3	A0A075B5T3;P01800;P01802;P01798;A0A075B5T2;Q6PIP8	VFIVFLLKGVQSEVKLEESGGGLVQPGGSM	EESGGGLVQPGGSMKLSCAASGFTFSDAWM	16	0	1544.75	23	38	no	no	2	1.0716e-59	228.61	859670000	0	0	0	93806000	73418000	18869000	1221600	1428500	0	0	5065900	3701600	1032200	0	2037600	0	6436800	2774200	2317200	37147	577508;577509;577510;577511;577512;577513;577514;577515;577516;577517;577518;577519;577520;577521;577522;577523;577524;577525;577526;577527;577528;577529;577530;577531;577532;577533;577534;577535;577536;577537;577538;577539;577540;577541;577542	33	377820;377821;377822;377823;377824;377825;377826;377827;377828;377829;377830;377831;377832;377833;377834;377835;377836;377837;377838;377839;377840;377841;377842;377843;377844;377845;377846;377847;377848;377849;377850;377851;377852	377839			0	0	0	219990000	154140000	49281000	3744500	4161500
HWIFLFLLSVTSGVHSQVQLQQSGAELAR	A0A075B5T4	A0A075B5T4	______________________________	HSQVQLQQSGAELARPGASVKMSCKASGYT	29	0	3250.73	4	32	yes	yes	4	0.046733	33.265	93866000	0	0	0	0	0	0	0	0	0	0	3777000	2007600	0	0	0	0	0	0	0	28656	446648;446649;446650;446651;446652;446653;446654;446655;446656	1	294779	294779			0	0	0	0	0	0	0	0
QRPGQGLEWIGYINPSSGYTK	A0A075B5T4	A0A075B5T4;X5J4G3;X5J574;X5J5A7;X5J5J8;X5J4P1;X5J4D0;X5J4C6;X5J510;A0A075B5T7;X5J513	ASGYTFTSYTMHWVKQRPGQGLEWIGYINP	LEWIGYINPSSGYTKYNQKFKDKATLTADK	21	1	2350.17	58	78	yes	no	2;3	0.00024778	111.66	8241700	0	0	0	0	0	0	0	0	0	0	0	0	0	0	0	0	0	0	0	52688;52689	809434;809435	2	528410;528411	528410			0	0	0	0	0	0	0	0
EVQLQQSGTVLAR	A0A075B5T5	A0A075B5T5	______________________________	______________________________	13	0	1427.77	1	13	yes	yes	2	0.00027102	152.64	3580300	0	0	0	0	0	0	0	0	0	0	0	0	0	0	0	0	0	0	0	18860	293823;293824;293825;293826;293827;293828	5	195582;195583;195584;195585;195586	195586			0	0	0	0	0	0	0	0
QRPGQGLEWIGAIYPGNSDTSYNQK	A0A075B5T5	A0A075B5T5;A0A0A6YWG2	TSGYTFTSYWMHWVKQRPGQGLEWIGAIYP	GAIYPGNSDTSYNQKFKGKAKLTAVTSAST	25	1	2778.34	39	63	yes	no	3	0.00052867	80.477	5238800	0	0	0	0	0	0	0	0	0	0	0	0	0	0	0	0	0	0	0	52678	809389	2	528373;528374	528373			0	0	0	0	0	0	0	0
SSNYATYYADSVK	A0A075B5T6	A0A075B5T6	APGKGLEWVARIRSKSSNYATYYADSVKDR	SKSSNYATYYADSVKDRFTISRDDSQSMLY	13	0	1467.65	74	86	yes	yes	2	0.0003269	149.94	150440000	0	0	0	0	0	0	0	0	0	0	0	0	0	0	0	0	0	0	0	57716	877692;877693;877694;877695;877696;877697;877698;877699;877700;877701;877702;877703	8	574110;574111;574112;574113;574114;574115;574116;574117	574115			0	0	0	0	0	0	0	0
TEDTAMYYCVR	A0A0B4J1J6	A0A075B5T6;K7U669;Q2VT28;A0A0B4J1J6;X5J5K8;X5J4K8	DDSESMLYLQMNNLKTEDTAMYYCVR____	NNLKTEDTAMYYCVR_______________	11	0	1407.58	109	119	no	no	2	1.0605e-12	195.32	51232000	0	0	0	0	0	0	0	0	0	0	0	0	1614900	3515700	0	0	0	0	0	59664	906589;906590;906591;906592;906593;906594;906595	6	594031;594032;594033;594034;594035;594036	594036			0	0	0	0	0	0	0	0
DDSQSMLYLQMNNLK	A0A075B5T6	A0A075B5T6;K7U669;Q2VT28;A2J1C8;Q2VR03	TYYADSVKDRFTISRDDSQSMLYLQMNNLK	DDSQSMLYLQMNNLKTEDTAMYYCVR____	15	0	1798.82	94	108	no	no	2	0.011427	104.43	0	0	0	0	0	0	0	0	0	0	0	0	0	0	0	0	0	0	0	0	8733	140440	1	93085	93085			0	0	0	0	0	0	0	0
QAYLQQSGAELVRPGASVK	A0A075B5U0	A0A075B5U0	______________________________	QQSGAELVRPGASVKMSCKASGYTFTSYNM	19	1	2001.06	1	19	yes	yes	2	5.9718e-05	151.49	26092000	0	0	0	0	0	0	0	0	0	0	0	0	0	0	0	0	0	0	0	50387	778852;778853;778854	3	508275;508276;508277	508275			0	0	0	0	0	0	0	0
QAYLQQSGAELVR	A0A075B5U0	A0A075B5U0	______________________________	______________________________	13	0	1461.76	1	13	yes	yes	2	0.010398	107.11	41836000	1512200	0	707310	0	1488300	0	0	0	1281100	1655700	0	539410	0	0	0	0	0	0	0	50386	778840;778841;778842;778843;778844;778845;778846;778847;778848;778849;778850;778851	1	508274	508274			2476900	0	1299000	0	3124600	0	0	0
SLEWIGEINPSTGGTTYNQK	A0A075B5V6	A0A075B5V6;A0A0A6YY38	FTGYYMNWVKQSPEKSLEWIGEINPSTGGT	GEINPSTGGTTYNQKFKAKATLTVDKSSST	20	0	2194.05	44	63	yes	no	2	0.00015106	145.1	0	0	0	0	0	0	0	0	0	0	0	0	0	0	0	0	0	0	0	0	56346	859711;859712	2	561892;561893	561892			0	0	0	0	0	0	0	0
SLTSEDSAVYYCAR	P06330	A0A075B5V6;A0A0A6YY38;P06330;X5J533;A0A075B5U7;X5J5Q0;X5J5C8	LTVDKSSSATYMELRSLTSEDSAVYYCARG	RSLTSEDSAVYYCARGYGYDPFDVWGTGTT	14	0	1620.71	85	98	no	no	2;3	3.6513e-97	252.16	253460000	0	0	0	3027600	5766700	0	0	0	0	0	0	0	254180	0	4718900	6245200	0	1152400	0	56682	864338;864339;864340;864341;864342;864343;864344;864345;864346;864347;864348;864349;864350;864351;864352;864353;864354;864355;864356;864357;864358;864359;864360;864361;864362;864363;864364	28	564861;564862;564863;564864;564865;564866;564867;564868;564869;564870;564871;564872;564873;564874;564875;564876;564877;564878;564879;564880;564881;564882;564883;564884;564885;564886;564887;564888;564889	564871			0	0	0	7100400	12107000	0	0	0
EVQLQQSGPELVKPGASVK	P06330	A0A075B5V6;P06330;Q9QXF0;Q9QXE9;P01757;P01756	______________________________	QQSGPELVKPGASVKISCKASGYTFTDYYM	19	1	1993.08	1	19	no	no	2;3	4.8515e-59	246.66	1807400000	2315300	4393400	0	35549000	35092000	22219000	2195700	3755800	3320900	3804500	16002000	5041200	1922000	23356000	34732000	34416000	0	9719200	4321400	18858;18859	293760;293761;293762;293763;293764;293765;293766;293767;293768;293769;293770;293771;293772;293773;293774;293775;293776;293777;293778;293779;293780;293781;293782;293783;293784;293785;293786;293787;293788;293789;293790;293791;293792;293793;293794;293795;293796;293797;293798;293799;293800;293801;293802;293803;293804;293805;293806;293807;293808;293809;293810;293811;293812;293813;293814;293815;293816;…	57	195522;195523;195524;195525;195526;195527;195528;195529;195530;195531;195532;195533;195534;195535;195536;195537;195538;195539;195540;195541;195542;195543;195544;195545;195546;195547;195548;195549;195550;195551;195552;195553;195554;195555;195556;195557;195558;195559;195560;195561;195562;195563;195564;195565;195566;195567;195568;195569;195570;195571;195572;195573;195574;195575;195576;195577;195578;…	195567			3792400	7232000	0	83369000	73676000	58031000	6730400	10941000
EVQLQQSGPELVK	P06330	A0A075B5V6;P06330;Q9QXF0;Q9QXE9;P01757;P01756	______________________________	______________________________	13	0	1453.78	1	13	no	no	2	0.00022183	163.9	364170000	0	0	0	0	0	0	0	0	0	0	0	0	0	0	0	0	0	0	0	18857	293740;293741;293742;293743;293744;293745;293746;293747;293748;293749;293750;293751;293752;293753;293754;293755;293756;293757;293758;293759	14	195508;195509;195510;195511;195512;195513;195514;195515;195516;195517;195518;195519;195520;195521	195511			0	0	0	0	0	0	0	0
QVQLQQSGAELVKPGASVK	A0A075B5V8	A0A075B5V8;A0A075B680	______________________________	QQSGAELVKPGASVKMSCKASGYTFTTYPI	19	1	1966.08	1	19	yes	no	2	6.2167e-55	218.6	480940000	0	0	0	0	0	0	0	0	0	0	0	0	0	0	0	0	0	0	0	53334	817055;817056;817057;817058;817059;817060;817061;817062;817063;817064;817065;817066;817067;817068;817069;817070	18	533432;533433;533434;533435;533436;533437;533438;533439;533440;533441;533442;533443;533444;533445;533446;533447;533448;533449	533446			0	0	0	0	0	0	0	0
QVQLQQSGAELVK	A0A075B5V8	A0A075B5V8;A0A075B680	______________________________	______________________________	13	0	1426.78	1	13	yes	no	2	0.0029677	125.23	12262000	0	0	0	0	0	0	0	0	0	0	0	0	0	0	0	0	0	0	0	53333	817051;817052;817053;817054	1	533431	533431			0	0	0	0	0	0	0	0
ASGYTFTTYPIEWMK	A0A075B5V8	A0A075B5V8;X5J4Q4;X5J4C7;X5J4N9;A0A0A6YY41;X5J597	AELVKPGASVKMSCKASGYTFTTYPIEWMK	ASGYTFTTYPIEWMKQNHGKSLEWIGNFHP	15	0	1793.83	24	38	yes	no	2	0.0051977	108.98	24682000	0	0	0	0	0	0	0	0	0	0	0	0	0	0	0	0	0	0	0	5847	96857;96858;96859	2	63982;63983	63983			0	0	0	0	0	0	0	0
SLEWIGNFHPYNDDTK	A0A075B5V8	A0A075B5V8;X5J4Q4;X5J4C7;X5J4N9;A0A0A6YY41;X5J597;X5J5E2;X5J4H4	FTTYPIEWMKQNHGKSLEWIGNFHPYNDDT	LEWIGNFHPYNDDTKYNEKFKGKATLTVEK	16	0	1934.88	44	59	yes	no	2;3	6.5017e-06	164.22	132130000	0	0	0	0	0	0	733180	0	0	0	860760	601150	0	0	0	0	0	0	0	56347	859713;859714;859715;859716;859717;859718;859719;859720;859721;859722;859723;859724;859725;859726;859727;859728;859729;859730;859731;859732;859733;859734;859735	7	561894;561895;561896;561897;561898;561899;561900	561895			0	0	0	0	0	0	2247400	0
LTSDDSAVYYCAR	A0A075B5V8	A0A075B5V8;X5J4Q4;X5J4C7;X5J4N9;A0A0A6YY41;X5J5E2;X5J4H4	TVEKSSSTVYLELSRLTSDDSAVYYCAR__	SRLTSDDSAVYYCAR_______________	13	0	1519.66	86	98	yes	no	2	8.8219e-05	174.86	99700000	0	0	0	0	0	0	0	0	0	0	0	0	0	0	0	0	0	0	0	42203	655934;655935;655936	6	427860;427861;427862;427863;427864;427865	427862			0	0	0	0	0	0	0	0
QRPGQGLEWIGWIFPGSGSTYYNEK	A0A075B5Y2	A0A075B5Y2	ASGYTFTDYYINWVKQRPGQGLEWIGWIFP	GWIFPGSGSTYYNEKFKGKATLTVDKSSST	25	1	2869.38	58	82	yes	yes	3	0.0002136	100.92	20235000	0	0	0	0	0	0	0	0	0	0	0	0	0	0	0	0	0	0	0	52687	809432;809433	1	528409	528409			0	0	0	0	0	0	0	0
PGQGLEWIGWIFPGSGSTYYNEK	A0A075B5Y2	A0A075B5Y2	GYTFTDYYINWVKQRPGQGLEWIGWIFPGS	GWIFPGSGSTYYNEKFKGKATLTVDKSSST	23	0	2585.22	60	82	yes	yes	3	0.0093848	55.744	5579700	0	0	0	0	0	0	0	0	0	0	0	0	0	0	0	0	0	0	0	49698	771080;771081;771082;771083	1	503193	503193			0	0	0	0	0	0	0	0
ASGYTFTDYYINWVK	A0A0B4J1N0	A0A075B5Y2;K7U5Q2;X5J5F8;A0A075B5Y5;U5JE47;A0A0B4J1M0;A0A0G2JGS9;Q9D8L4;A0A0B4J1N0;A0A0G2JFE9;X5J5L2	AELVRPGASVKLSCKASGYTFTDYYINWVK	ASGYTFTDYYINWVKQRPGQGLEWIARIYP	15	0	1826.85	24	38	no	no	2	0.0001458	155.33	181200000	0	0	0	939700	1573700	0	0	0	0	612730	1524000	0	0	0	0	0	0	0	397630	5844	96816;96817;96818;96819;96820;96821;96822;96823;96824;96825;96826;96827;96828;96829;96830;96831;96832;96833;96834;96835;96836;96837;96838;96839;96840;96841;96842;96843;96844;96845;96846	12	63966;63967;63968;63969;63970;63971;63972;63973;63974;63975;63976;63977	63976			0	0	0	2203800	3304000	0	0	0
QVQLQQSDAELVKPGASVK	A0A075B674	A0A075B674	______________________________	QQSDAELVKPGASVKISCKVSGYTFTDHTI	19	1	2024.09	1	19	yes	yes	2;3	6.8432e-16	176.23	181910000	0	0	0	0	0	0	0	0	0	0	0	0	0	0	0	0	0	0	0	53331	816992;816993;816994;816995;816996;816997;816998;816999;817000;817001;817002;817003;817004;817005;817006;817007;817008;817009;817010;817011;817012;817013;817014;817015	18	533392;533393;533394;533395;533396;533397;533398;533399;533400;533401;533402;533403;533404;533405;533406;533407;533408;533409;533410	533408			0	0	0	0	0	0	0	0
EIVLTQSPALMAASPGEK	A0A075B677	A0A075B677	______________________________	LTQSPALMAASPGEKVTITCSVSSSISSSN	18	0	1840.96	1	18	yes	yes	2	9.886e-20	190.34	2175300	0	0	0	0	0	0	0	0	0	0	0	0	0	0	0	0	0	0	0	15688	247604;247605;247606	2	165375;165376	165376			0	0	0	0	0	0	0	0
EGQCDCPPGTCK	A0A076U5U1	A0A076U5U1	NCSASQAKQGCSKAKEGQCDCPPGTCKAAE	KAKEGQCDCPPGTCKAAESARTSCAQKGSC	12	0	1407.52	66	77	yes	yes	2	1.0099e-07	185.33	44078000	0	0	0	0	0	0	0	0	0	0	0	0	0	0	0	0	0	0	0	14882	235147;235148;235149;235150;235151	3	157034;157035;157036	157034			0	0	0	0	0	0	0	0
DSCSYAQSGQCQCAGNCSASQAK	A0A076U5U1	A0A076U5U1	PQPAVPTATKSCSARDSCSYAQSGQCQCAG	GQCQCAGNCSASQAKQGCSKAKEGQCDCPP	23	0	2523.95	36	58	yes	yes	3	0.016603	72.916	1662000	0	0	0	0	0	0	0	0	0	0	0	0	0	0	0	0	0	0	0	11527	185018;185019	2	123395;123396	123396			0	0	0	0	0	0	0	0
NACGINCSALLQDDITAAIQCAK	A0A077S9N1	A0A077S9N1;P17897	NSRYWCNDGKTPRSKNACGINCSALLQDDI	ALLQDDITAAIQCAKRVVRDPQGIRAWVAW	23	0	2506.16	93	115	yes	no	2;3	4.566e-22	187.08	20684000	0	0	0	0	0	0	0	0	0	0	0	0	0	4738400	2107500	1634700	0	0	0	45554	706725;706726;706727;706728;706729;706730;706731;706732	5	459794;459795;459796;459797;459798	459796			0	0	0	0	0	0	0	0
STDYGIFQINSR	A0A077S9N1	A0A077S9N1;P17897	SNYNTRATNYNRGDRSTDYGIFQINSRYWC	GDRSTDYGIFQINSRYWCNDGKTPRSKNAC	12	0	1399.67	69	80	yes	no	2	4.3927e-05	175.65	32876000	0	0	0	0	0	0	0	0	0	0	0	0	0	0	0	0	0	0	0	57887	879913;879914	1	575701	575701			0	0	0	0	0	0	0	0
LADWVCLAQHESNYNTR	A0A077S9N1	A0A077S9N1;P17897	RILKRNGMDGYRGVKLADWVCLAQHESNYN	DWVCLAQHESNYNTRATNYNRGDRSTDYGI	17	0	2075.95	43	59	yes	no	2;3	0.00017745	175.01	88500000	0	0	0	0	0	0	0	0	1905500	0	0	0	681340	19473000	7499800	0	9932400	2502200	0	35749	553789;553790;553791;553792;553793;553794;553795;553796;553797;553798;553799;553800	7	362624;362625;362626;362627;362628;362629;362630	362628			0	0	0	0	0	0	0	0
EFFGSSQLSQFMDQTNPLGELTHK	A0A079YUQ6	A0A079YUQ6	PQQLINIRPVVASIKEFFGSSQLSQFMDQT	QFMDQTNPLGELTHKRRLSALGPGGLTRDR	24	0	2740.28	469	492	no	no	3	1.9884e-23	174	84197000	0	0	0	0	0	0	0	0	0	0	0	0	0	0	0	0	0	0	0	14298	227004;227005;227006;227007;227008;227009;227010;227011	6	151444;151445;151446;151447;151448;151449	151446			0	0	0	0	0	0	0	0
TITYTPSDEAVVTEPVK	A0A079YUQ6	A0A079YUQ6	LLNKLEPYLDRDDFKTITYTPSDEAVVTEP	TYTPSDEAVVTEPVKLQKILVYSKTDPDRV	17	0	1848.94	338	354	yes	yes	2	9.0458e-09	170.66	54600000	0	0	0	0	0	0	0	0	0	0	0	0	0	0	0	0	0	0	0	60965	927319;927320;927321;927322;927323;927324;927325;927326;927327;927328	11	608009;608010;608011;608012;608013;608014;608015;608016;608017;608018;608019	608015			0	0	0	0	0	0	0	0
SQDVFFGDFPLMTDQGTFIINGAER	A0A079YUQ6	A0A079YUQ6	HVTLRLTNHETGEIKSQDVFFGDFPLMTDQ	LMTDQGTFIINGAERVIVSQLVRSPGVYYS	25	0	2804.31	111	135	yes	yes	3	0.00010239	82.475	5631800	0	0	0	0	0	0	0	0	0	0	0	0	0	0	0	0	0	0	0	57354	872852;872853	1	570705	570705			0	0	0	0	0	0	0	0
SVGELLQNQFR	A0A079YUQ6	A0A079YUQ6	GSTDDIDHLGNRRIRSVGELLQNQFRIGLA	RRIRSVGELLQNQFRIGLARMERVVRERMS	11	0	1289.67	420	430	no	no	2	0.0022606	141.52	265720000	0	0	0	0	0	833500	0	0	0	0	0	0	0	0	5479400	0	0	0	417240	58319	885413;885414;885415;885416;885417;885418;885419;885420;885421;885422;885423;885424;885425;885426;885427;885428;885429;885430;885431;885432;885433;885434;885435;885436;885437	11	579395;579396;579397;579398;579399;579400;579401;579402;579403;579404;579405	579405			0	0	0	0	0	2176900	0	0
LSLEFVDYQLLEPK	A0A079YUQ6	A0A079YUQ6	EMFDDIMPIDDFQGKLSLEFVDYQLLEPKY	KLSLEFVDYQLLEPKYTVDEAREHDANYSA	14	0	1692.9	65	78	yes	yes	2	0.0029501	117.98	13811000	0	0	743840	0	0	0	0	0	0	0	0	0	0	0	0	0	0	0	0	41591	647986;647987;647988;647989;647990	2	422866;422867	422866			0	0	1366100	0	0	0	0	0
LSALGPGGLTR	A0A079YUQ6	A0A079YUQ6	MDQTNPLGELTHKRRLSALGPGGLTRDRAG	HKRRLSALGPGGLTRDRAGYEVRDVHYTHY	11	0	1040.6	495	505	no	no	2	0.0029507	137.05	286160000	3604400	6230300	5341700	6042600	4993600	5703100	3981900	5839300	4745900	4297300	0	351590	0	0	0	0	9633300	0	0	41305	643835;643836;643837;643838;643839;643840;643841;643842;643843;643844;643845;643846;643847;643848;643849;643850;643851;643852;643853;643854;643855;643856;643857;643858;643859;643860	3	420467;420468;420469	420469			5904000	10256000	9810200	14171000	10484000	14895000	12206000	17011000
NMDEDDDEVVNVDALAK	A0A079YUQ6	A0A079YUQ6	DMKVLDGNNKEIQLKNMDEDDDEVVNVDAL	DEDDDEVVNVDALAKYAEEHKTDDKKNEEE	17	0	1890.82	1157	1173	yes	yes	2	0.0059858	108.59	0	0	0	0	0	0	0	0	0	0	0	0	0	0	0	0	0	0	0	0	47632	737900	1	480679	480679			0	0	0	0	0	0	0	0
SPGVYYSEENDK	A0A079YUQ6	A0A079YUQ6	IINGAERVIVSQLVRSPGVYYSEENDKNGR	LVRSPGVYYSEENDKNGRPNYGATFIPNRG	12	0	1386.59	144	155	yes	yes	2	0.007158	128.51	3496700	0	0	0	0	0	0	0	0	0	0	0	0	0	0	0	0	0	0	0	57196	871014;871015;871016;871017	3	569433;569434;569435	569434			0	0	0	0	0	0	0	0
EMFDDIMPIDDFQGK	A0A079YUQ6	A0A079YUQ6	IQTDSYNWFMEKGLREMFDDIMPIDDFQGK	EMFDDIMPIDDFQGKLSLEFVDYQLLEPKY	15	0	1799.77	50	64	yes	yes	2	0.0073678	103.43	16952000	0	0	0	0	0	0	0	0	0	0	0	0	0	0	1001000	0	0	0	0	16786	264456;264457;264458;264459;264460;264461;264462	1	176231	176231			0	0	0	0	0	0	0	0
VHEGLEGTDINTCTVIGFPLGATSTESK	A0A079YV33	A0A079YV33	YNTASVCINPYWVKRVHEGLEGTDINTCTV	TVIGFPLGATSTESKVFETKQAIEDGADEI	28	0	2932.41	51	78	yes	yes	3	6.0315e-06	89.434	55869000	0	0	0	0	0	0	0	0	0	0	0	0	0	0	0	0	0	0	0	66081	1018539;1018540;1018541;1018542;1018543;1018544	8	668533;668534;668535;668536;668537;668538;668539;668540;668541	668538			0	0	0	0	0	0	0	0
AAGGIHSLQEAYDMIEAGANR	A0A079YV33	A0A079YV33	VKIMREAVGPDFKIKAAGGIHSLQEAYDMI	SLQEAYDMIEAGANRLGVSASVQILEEAAK	21	0	2173.02	188	208	yes	yes	2;3	0.00079053	118.52	71753000	0	0	0	0	0	0	0	0	0	0	0	0	0	0	0	0	0	0	0	334	7066;7067;7068;7069;7070;7071;7072;7073;7074;7075;7076	7	4739;4740;4741;4742;4743;4744;4745;4746;4747	4741			0	0	0	0	0	0	0	0
VIIENALLTDEEK	A0A079YV33	A0A079YV33	KAVADATHEKGKLLKVIIENALLTDEEKAR	LKVIIENALLTDEEKARASKLTVKGDADFV	13	0	1485.79	130	142	yes	yes	2	0.0037802	118.28	41392000	0	0	0	0	0	0	0	0	0	0	0	0	0	0	0	0	0	0	0	66406	1024346;1024347;1024348;1024349;1024350;1024351	4	672401;672402;672403;672404	672402			0	0	0	0	0	0	0	0
RVHEGLEGTDINTCTVIGFPLGATSTESK	A0A079YV33	A0A079YV33	KYNTASVCINPYWVKRVHEGLEGTDINTCT	TVIGFPLGATSTESKVFETKQAIEDGADEI	29	1	3088.51	50	78	yes	yes	4	0.041156	38.494	3893700	0	0	0	0	0	0	0	0	0	0	0	0	0	0	0	0	0	0	0	53886	822758	1	537146	537146			0	0	0	0	0	0	0	0
AGNDDAVVADIK	A0A079YV33	A0A079YV33	GADEIDMVINIGELKAGNDDAVVADIKAVA	ELKAGNDDAVVADIKAVADATHEKGKLLKV	12	0	1186.58	104	115	yes	yes	2	0.041586	86.014	21942000	0	0	0	0	0	0	0	0	0	0	0	0	0	0	0	0	0	0	0	2717	47338;47339;47340	2	31259;31260	31259			0	0	0	0	0	0	0	0
NEGYEPISAYDGK	A0A079YYU4	A0A079YYU4	DDDKEIVQLLEIYIRNEGYEPISAYDGKEA	IRNEGYEPISAYDGKEALTKLNTNPDIGLI	13	0	1441.64	22	34	yes	yes	2	0.00043443	167.11	33909000	0	0	0	0	0	0	0	0	0	0	0	0	0	0	0	0	1105700	0	0	46216	716969;716970;716971;716972;716973;716974;716975;716976;716977	5	466929;466930;466931;466932;466933	466930			0	0	0	0	0	0	0	0
SQGEVTNDQPDILNVGPLLINK	A0A079YYU4	A0A079YYU4	NPLEVMARVKSLLRRSQGEVTNDQPDILNV	DQPDILNVGPLLINKDSHEVKTIKGDVIQL	22	0	2363.23	119	140	yes	yes	2;3	0.00067917	136.6	22320000	0	0	0	0	0	0	0	0	0	0	0	0	0	0	0	0	0	0	0	57387	873114;873115;873116;873117;873118;873119;873120	3	570848;570849;570850	570850			0	0	0	0	0	0	0	0
VWQQESVVSAK	A0A079YYU4	A0A079YYU4	SHPNRVFSADDIFERVWQQESVVSAKTVMV	IFERVWQQESVVSAKTVMVHVSHLRDKIEE	11	0	1259.65	183	193	yes	yes	2	0.0042911	128.91	35950000	875450	0	0	0	0	0	0	0	0	0	0	0	0	2793500	0	2475600	0	1502500	1153100	70097	1085869;1085870;1085871;1085872;1085873;1085874;1085875;1085876;1085877;1085878;1085879	5	713922;713923;713924;713925;713926	713925			1434000	0	0	0	0	0	0	0
VSGAADAVNNVK	A0A081KVH4	A0A081KVH4	DIVDDLMSDSNLNDKVSGAADAVNNVKGKV	NDKVSGAADAVNNVKGKVKDSANKVVNHMT	12	0	1143.59	70	81	yes	yes	2	0.001235	139.43	147420000	0	0	0	0	0	0	0	0	0	0	0	0	0	0	0	0	0	0	0	68650	1062053;1062054;1062055;1062056;1062057;1062058;1062059;1062060;1062061;1062062;1062063;1062064;1062065;1062066;1062067;1062068	3	697778;697779;697780;697781;697782	697781			0	0	0	0	0	0	0	0
VVNHMTNDDFDK	A0A081KVH4	A0A081KVH4	AVNNVKGKVKDSANKVVNHMTNDDFDKQTA	ANKVVNHMTNDDFDKQTADIREELAKNKEA	12	0	1433.62	91	102	yes	yes	2;3	0.0042679	158.47	23095000	0	0	0	0	0	0	0	0	0	0	0	0	0	570670	0	0	0	0	0	69838	1081387;1081388;1081389;1081390;1081391;1081392;1081393;1081394	3	710785;710786;710787	710786			0	0	0	0	0	0	0	0
TGENKQETIEEASKE	A0A081KVJ7	A0A081KVJ7	EKSTKETADDKASGKTGENKQETIEEASKE	TGENKQETIEEASKE_______________	15	2	1691.79	348	362	yes	yes	2;3	7.9262e-06	178.22	106410000	0	0	0	0	0	0	0	0	0	0	0	0	0	0	0	0	0	0	0	60284	916966;916967;916968;916969;916970;916971	4	600976;600977;600978;600979	600978			0	0	0	0	0	0	0	0
VGVMFGNPETTTGGR	A0A1C7G2R6	A0A081KVJ7;A0A1C7G2R6;A0A1C7I7J7	KSNCIVIFINQLREKVGVMFGNPETTTGGR	VGVMFGNPETTTGGRALKFYASVRLDVRRI	15	0	1521.72	213	227	no	no	2	0.003789	114.82	111370000	4428700	6769000	5784400	8430400	4625000	0	4955000	0	0	0	0	0	3038600	0	0	0	0	0	0	66026;66027	1017734;1017735;1017736;1017737;1017738;1017739;1017740;1017741;1017742;1017743;1017744;1017745;1017746;1017747;1017748;1017749	10	668078;668079;668080;668081;668082;668083;668084;668085;668086;668087	668082			7254300	11143000	10623000	19771000	9710100	0	15188000	0
YLEDLYQHGIEVTDIEK	A0A081KVZ1	A0A081KVZ1	KTTPERLAHLVAGYRYLEDLYQHGIEVTDI	EDLYQHGIEVTDIEKDYSTQDIFIGFKTAI	17	0	2064.01	105	121	yes	yes	2;3	7.887e-75	235.22	791350000	1790400	0	0	0	0	0	0	0	0	464180	0	0	0	0	0	0	0	0	0	72351	1120741;1120742;1120743;1120744;1120745;1120746;1120747;1120748;1120749;1120750;1120751;1120752;1120753;1120754;1120755;1120756;1120757;1120758;1120759;1120760;1120761;1120762;1120763;1120764;1120765;1120766	30	736814;736815;736816;736817;736818;736819;736820;736821;736822;736823;736824;736825;736826;736827;736828;736829;736830;736831;736832;736833;736834;736835;736836;736837;736838;736839;736840;736841;736842;736843	736820			2932700	0	0	0	0	0	0	0
LLTLDGEPYSTLK	A0A081KVZ1	A0A081KVZ1	FMDEINDQLDVISERLLTLDGEPYSTLKEI	ERLLTLDGEPYSTLKEIATHTKIKDWPGNF	13	0	1448.78	61	73	yes	yes	2	1.1232e-26	208.63	494190000	1435600	0	0	0	0	0	0	0	0	0	0	0	0	0	1450200	0	0	0	0	39830	621975;621976;621977;621978;621979;621980;621981;621982;621983;621984;621985;621986;621987;621988;621989;621990;621991;621992	10	406196;406197;406198;406199;406200;406201;406202;406203;406204;406205	406205			2351600	0	0	0	0	0	0	0
LHPLMDQFMDEINDQLDVISER	A0A081KVZ1	A0A081KVZ1	IHQTHWYMRGTNFLKLHPLMDQFMDEINDQ	FMDEINDQLDVISERLLTLDGEPYSTLKEI	22	0	2657.25	39	60	yes	yes	3	5.9511e-13	163.41	457910000	0	0	0	0	0	0	985160	0	488390	0	0	0	0	0	0	0	0	0	0	38461	600176;600177;600178;600179;600180;600181;600182;600183;600184;600185;600186;600187;600188;600189;600190	10	392256;392257;392258;392259;392260;392261;392262;392263;392264;392265	392261			0	0	0	0	0	0	3019800	0
IWMLQAELDQAPEIDN	A0A081KVZ1	A0A081KVZ1	TQDIFIGFKTAIEKKIWMLQAELDQAPEID	WMLQAELDQAPEIDN_______________	16	0	1884.89	140	155	yes	yes	2	4.2719e-08	169.65	83393000	0	0	0	0	0	0	0	0	0	0	0	0	0	457740	0	0	0	0	0	34268	537010;537011;537012;537013;537014;537015;537016;537017;537018	9	352637;352638;352639;352640;352641;352642;352643;352644;352645	352640			0	0	0	0	0	0	0	0
DYSTQDIFIGFK	A0A081KVZ1	A0A081KVZ1	EDLYQHGIEVTDIEKDYSTQDIFIGFKTAI	IEKDYSTQDIFIGFKTAIEKKIWMLQAELD	12	0	1432.69	122	133	yes	yes	2	0.0067828	122.26	52817000	0	0	0	0	0	0	474360	0	0	0	0	0	0	0	0	0	0	0	0	12607	201564;201565;201566;201567;201568;201569;201570;201571	4	134605;134606;134607;134608	134608			0	0	0	0	0	0	1454000	0
IKDWPGNFDK	A0A081KVZ1	A0A081KVZ1	GEPYSTLKEIATHTKIKDWPGNFDKTTPER	ATHTKIKDWPGNFDKTTPERLAHLVAGYRY	10	1	1218.6	81	90	yes	yes	3	0.051599	86.189	46998000	0	0	0	0	0	0	0	0	0	0	0	0	0	0	0	0	0	0	0	31386	490658	1	322977	322977			0	0	0	0	0	0	0	0
KIWMLQAELDQAPEIDN	A0A081KVZ1	A0A081KVZ1	STQDIFIGFKTAIEKKIWMLQAELDQAPEI	WMLQAELDQAPEIDN_______________	17	1	2012.99	139	155	yes	yes	2	0.058992	97.86	4790200	0	0	0	0	0	0	0	0	0	0	0	0	0	0	0	0	0	0	0	34991	545299	1	357539	357539			0	0	0	0	0	0	0	0
AFQNISSFDTSMVEQVTETAK	A0A081NMY9	A0A081NMY9	GADTELRLLHVVDTRAFQNISSFDTSMVEQ	SFDTSMVEQVTETAKKTLDKYIDYAKEHGV	21	0	2332.09	48	68	yes	yes	2;3	4.5848e-121	247.17	53369000	0	0	0	0	0	0	0	0	0	0	0	0	0	0	0	0	0	0	0	2193	38695;38696;38697;38698;38699;38700;38701;38702;38703;38704;38705;38706;38707;38708;38709;38710	12	25765;25766;25767;25768;25769;25770;25771;25772;25773;25774;25775;25776	25775			0	0	0	0	0	0	0	0
EHGVENASYSIEYGAPK	A0A081NMY9	A0A081NMY9	ETAKKTLDKYIDYAKEHGVENASYSIEYGA	GVENASYSIEYGAPKTIIARDMPKEMGADL	17	0	1849.85	80	96	yes	yes	2;3	5.9503e-20	195.87	72000000	0	0	0	0	0	0	0	0	0	0	0	0	0	0	0	0	0	0	0	15091	238522;238523;238524;238525;238526;238527;238528;238529;238530	6	159435;159436;159437;159438;159439;159440	159436			0	0	0	0	0	0	0	0
TDLDNKPIENPK	A0A081NMY9	A0A081NMY9	EFVTRTAICDVLVVRTDLDNKPIENPKKRR	VVRTDLDNKPIENPKKRRF___________	12	1	1382.7	147	158	yes	yes	2;3	0.0011015	163.84	274160000	1597200	1763400	1751100	0	1046100	0	0	0	0	0	0	0	0	0	0	0	0	0	0	59482	904152;904153;904154;904155;904156;904157;904158;904159;904160;904161;904162;904163;904164;904165;904166;904167;904168;904169;904170;904171;904172;904173;904174;904175	10	592433;592434;592435;592436;592437;592438;592439;592440;592441;592442	592442			2616200	2902700	3215900	0	2196400	0	0	0
ILIGSVTEFVTR	A0A081NMY9	A0A081NMY9	DLIMIGATGLNAVERILIGSVTEFVTRTAI	VERILIGSVTEFVTRTAICDVLVVRTDLDN	12	0	1333.76	125	136	yes	yes	2	0.020915	96.665	15543000	0	0	0	0	0	0	0	0	0	0	0	0	0	0	0	0	0	0	0	31681	495593	1	325817	325817			0	0	0	0	0	0	0	0
HILVPVDGSK	A0A081NMY9	A0A081NMY9	______________________________	AQEYKHILVPVDGSKEAELAFKKAVAVAKR	10	0	1063.6	7	16	yes	yes	2	0.036167	96.331	86609000	0	735150	0	0	0	0	0	0	0	0	0	0	0	0	0	0	0	0	0	28013	436717;436718;436719;436720;436721;436722;436723	2	288601;288602	288602			0	1210100	0	0	0	0	0	0
TAICDVLVVR	A0A081NMY9	A0A081NMY9	VERILIGSVTEFVTRTAICDVLVVRTDLDN	EFVTRTAICDVLVVRTDLDNKPIENPKKRR	10	0	1144.63	137	146	yes	yes	2	0.037229	95.502	38047000	0	0	0	0	0	0	0	0	0	0	0	0	0	0	0	0	0	0	0	59005	896683;896684;896685;896686	1	587099	587099			0	0	0	0	0	0	0	0
NAHNVASQAEIDGVEQK	A0A081NNX0	A0A081NNX0	KKFSDLELSEKEKFKNAHNVASQAEIDGVE	HNVASQAEIDGVEQKIVRMNVPYSDPAADN	17	0	1808.87	225	241	yes	yes	3	1.4538e-06	159.64	7817900	0	0	0	0	0	0	0	0	0	0	0	0	0	0	0	0	0	0	0	45659	708382;708383;708384	2	460935;460936	460935			0	0	0	0	0	0	0	0
VSLGFSNDAWDYLFPNAPK	A0A081NNX0	A0A081NNX0	ITRSLRIRDNKGNLKVSLGFSNDAWDYLFP	FSNDAWDYLFPNAPKPKELETYQTLTGPKY	19	0	2140.03	63	81	yes	yes	2	0.012273	95.428	0	0	0	0	0	0	0	0	0	0	0	0	0	0	0	0	0	0	0	0	68763	1063359	1	698541	698541			0	0	0	0	0	0	0	0
FDDGTEVTPQLLMESGLVK	A0A081NP48	A0A081NP48	NRKEYAIVNLASLNKFDDGTEVTPQLLMES	TEVTPQLLMESGLVKNLKSGIKILGSGKLE	19	0	2078.02	83	101	yes	yes	2;3	0.00022986	130.47	82954000	0	0	1000200	1042000	0	0	0	0	0	0	0	0	0	0	0	0	0	0	0	19704	307271;307272;307273;307274;307275;307276;307277;307278;307279;307280;307281;307282;307283;307284;307285;307286	13	204630;204631;204632;204633;204634;204635;204636;204637;204638;204639;204640;204641;204642	204637			0	0	1837000	2443700	0	0	0	0
FSASAVSAIEAAGGK	A0A081NP48	A0A081NP48	GSGKLEKKLTVKANKFSASAVSAIEAAGGK	FSASAVSAIEAAGGKTEVM___________	15	0	1364.69	126	140	yes	yes	2	0.0030665	116.01	68980000	0	0	0	0	0	0	0	0	0	7875800	8015900	0	0	0	4178300	0	1850500	0	1072500	21616	337689;337690;337691;337692;337693;337694;337695;337696;337697;337698;337699	3	223445;223446;223447	223446			0	0	0	0	0	0	0	0
GLSSGHGFTSGR	A0A081NP48	A0A081NP48	KPAAGSRSKRLRKGRGLSSGHGFTSGRGTK	KGRGLSSGHGFTSGRGTKGQKAHGKTRLGF	12	0	1161.55	22	33	yes	yes	3	0.020699	74.698	81884000	0	0	0	0	0	0	0	0	0	0	0	0	0	0	0	0	0	0	0	25135	392878;392879;392880	1	259618	259618			0	0	0	0	0	0	0	0
YLNEGFSGGEK	A0A081NPM0	A0A081NPM0;A0A059MZK6	KNLELLDMSQSMTERYLNEGFSGGEKKRNE	MTERYLNEGFSGGEKKRNEILQLLMIEPSF	11	0	1199.55	147	157	yes	no	2	8.9224e-05	161.17	236040000	0	0	0	596420	0	0	0	0	0	0	0	0	0	0	0	0	0	0	0	72458	1122206;1122207;1122208;1122209;1122210;1122211;1122212;1122213;1122214;1122215;1122216	6	737732;737733;737734;737735;737736;737737	737734			0	0	0	1398700	0	0	0	0
LGIDPLEHDIR	A0A081NPU5	A0A081NPU5	SPDNIQELYLGSLKKLGIDPLEHDIRFVED	SLKKLGIDPLEHDIRFVEDNWENPSMGCAG	11	0	1276.68	103	113	yes	yes	2;3	0.0055023	105.2	283680000	0	713730	0	0	0	0	392760	0	0	0	0	0	0	0	0	0	0	0	0	38047	594185;594186;594187;594188;594189;594190;594191;594192;594193;594194;594195;594196;594197;594198;594199;594200;594201;594202;594203;594204;594205	11	388566;388567;388568;388569;388570;388571;388572;388573;388574;388575;388576	388575			0	1174900	0	0	0	0	1203900	0
LGLVHPAYDYVLK	A0A081NPU5	A0A081NPU5	QDFNDYEKEAKRLIKLGLVHPAYDYVLKCS	IKLGLVHPAYDYVLKCSHTFNLLDARGAVS	13	0	1486.82	230	242	yes	yes	3	0.01034	81.709	9921000	0	0	0	0	0	0	0	0	0	0	0	0	0	0	0	0	0	0	0	38186	596350;596351;596352	2	389802;389803	389802			0	0	0	0	0	0	0	0
AIGPEPWNVAYVEPSR	A0A081NPU5	A0A081NPU5	NEKGAGTMSPYTFLRAIGPEPWNVAYVEPS	IGPEPWNVAYVEPSRRPADGRYGENPNRLY	16	0	1783.89	46	61	yes	yes	2	0.045543	83.087	0	0	0	0	0	0	0	0	0	0	0	0	0	0	0	0	0	0	0	0	3338	57263	1	37921	37921			0	0	0	0	0	0	0	0
LSNLLNKPVTFVPVTEGK	A0A081NRZ3	A0A081NRZ3	EEDKPGLSLRPVAERLSNLLNKPVTFVPVT	LLNKPVTFVPVTEGKQLEDAIDNMKNGDVL	18	1	1955.11	81	98	yes	yes	2;3	4.0957e-18	189.33	248350000	0	0	0	0	0	0	0	0	0	0	0	553900	0	0	0	0	0	0	0	41640	648588;648589;648590;648591;648592;648593;648594;648595;648596;648597;648598;648599;648600	12	423191;423192;423193;423194;423195;423196;423197;423198;423199;423200;423201;423202	423194			0	0	0	0	0	0	0	0
FLGTLTDATTIVGGGDSTAAVK	A0A081NRZ3	A0A081NRZ3	FEMPNFAKGTLEIGKFLGTLTDATTIVGGG	ATTIVGGGDSTAAVKELGVADKLTHISTGG	22	0	2094.08	344	365	yes	yes	2;3	7.7412e-17	171.11	92830000	0	0	0	0	0	0	0	0	0	0	0	0	0	0	0	0	0	0	0	20952	328013;328014;328015;328016;328017;328018;328019;328020;328021;328022;328023;328024;328025;328026	16	217296;217297;217298;217299;217300;217301;217302;217303;217304;217305;217306;217307;217308;217309;217310;217311;217312	217306			0	0	0	0	0	0	0	0
LTHISTGGGASLTYLEGNELPGIAAISDK	A0A081NRZ3	A0A081NRZ3	GDSTAAVKELGVADKLTHISTGGGASLTYL	LEGNELPGIAAISDK_______________	29	0	2884.48	373	401	yes	yes	3	8.0494e-09	116.83	64495000	0	0	0	0	0	0	0	0	0	0	0	0	0	0	0	0	0	0	0	42043	653846;653847;653848;653849;653850;653851;653852;653853;653854;653855;653856;653857;653858	8	426574;426575;426576;426577;426578;426579;426580;426581	426576			0	0	0	0	0	0	0	0
VVEGDIDDGWMALDIGPK	A0A081NRZ3	A0A081NRZ3	DNVVADKFNNDADTKVVEGDIDDGWMALDI	GDIDDGWMALDIGPKSVEEFKNVLKNAKTV	18	0	1928.92	288	305	yes	yes	2;3	1.6038e-06	161.63	75064000	0	0	0	0	0	0	439850	0	0	0	0	0	0	0	0	0	0	0	0	69623	1078003;1078004;1078005;1078006;1078007;1078008;1078009;1078010;1078011;1078012;1078013;1078014;1078015;1078016;1078017;1078018;1078019	8	708297;708298;708299;708300;708301;708302;708303;708304;708305;708306;708307;708308;708309	708306			0	0	0	0	0	0	1348300	0
FLGDAVDNPERPFVAILGGAK	A0A081NRZ3	A0A081NRZ3	PGKAAAGYLMEKEIKFLGDAVDNPERPFVA	DNPERPFVAILGGAKVSDKIGVIDNLLDKA	21	1	2185.15	188	208	yes	yes	3	0.00024676	111.73	150460000	0	0	0	0	0	0	0	0	0	0	0	0	0	0	0	0	0	0	0	20931	327608;327609;327610;327611;327612;327613;327614;327615;327616;327617	8	217086;217087;217088;217089;217090;217091;217092;217093	217093			0	0	0	0	0	0	0	0
HASNVGIATNMPGK	A0A081NRZ3	A0A081NRZ3	GDVFVNDAFGTAHRKHASNVGIATNMPGKA	KHASNVGIATNMPGKAAAGYLMEKEIKFLG	14	0	1395.69	162	175	yes	yes	2	0.00026258	144.28	22718000	0	0	0	0	0	0	0	0	0	0	0	0	0	0	0	0	0	0	0	27532	430576;430577;430578;430579;430580	5	284687;284688;284689;284690;284691	284688			0	0	0	0	0	0	0	0
TVVWNGPMGVFEMPNFAK	A0A081NRZ3	A0A081NRZ3	PKSVEEFKNVLKNAKTVVWNGPMGVFEMPN	WNGPMGVFEMPNFAKGTLEIGKFLGTLTDA	18	0	2022.97	319	336	yes	yes	2	0.00026386	141.34	106960000	0	0	0	0	0	0	0	0	0	0	0	0	0	0	0	0	0	0	0	63371	970443;970444;970445;970446;970447;970448;970449;970450;970451	9	637065;637066;637067;637068;637069;637070;637071;637072;637073	637069			0	0	0	0	0	0	0	0
IGVIDNLLDK	A0A081NRZ3	A0A081NRZ3	RPFVAILGGAKVSDKIGVIDNLLDKADKII	KVSDKIGVIDNLLDKADKIIIGGGMAYTFY	10	0	1098.63	213	222	yes	yes	2	0.0045377	140.11	85257000	0	0	0	0	0	0	0	0	0	0	0	0	0	0	0	0	0	0	0	30802	481364;481365;481366;481367;481368	2	317051;317052;317053;317054	317052			0	0	0	0	0	0	0	0
QLEDAIDNMK	A0A081NRZ3	A0A081NRZ3	LLNKPVTFVPVTEGKQLEDAIDNMKNGDVL	VTEGKQLEDAIDNMKNGDVLLVQNTRYEDV	10	0	1175.55	99	108	yes	yes	2	0.0059625	131.11	7780600	0	0	0	0	0	0	0	0	0	0	0	0	0	0	0	0	0	0	0	51732	795732;795733	3	519224;519225;519226	519224			0	0	0	0	0	0	0	0
NGDVLLVQNTR	A0A081NRZ3	A0A081NRZ3	VTEGKQLEDAIDNMKNGDVLLVQNTRYEDV	DNMKNGDVLLVQNTRYEDVKDGEYVKRESG	11	0	1227.66	109	119	yes	yes	2	0.020952	100.88	17862000	0	0	0	0	0	0	0	0	0	0	0	0	0	0	0	0	0	0	0	46585	722132;722133;722134;722135	1	470470	470470			0	0	0	0	0	0	0	0
LVLPIDNVVADK	A0A081NRZ3	A0A081NRZ3	KIDVAKQILDKAGDKLVLPIDNVVADKFNN	GDKLVLPIDNVVADKFNNDADTKVVEGDID	12	0	1294.75	268	279	yes	yes	2	0.021581	96.015	81363000	0	0	0	0	0	0	0	0	0	0	0	0	0	0	0	0	0	0	0	42647	663191;663192;663193;663194;663195	2	432120;432121	432121			0	0	0	0	0	0	0	0
LTVEDLPLEGK	A0A081NRZ3	A0A081NRZ3	______________________________	______________________________	11	0	1212.66	4	14	yes	yes	2	0.024101	98.048	143440000	0	0	0	0	0	0	0	0	0	0	0	0	0	0	0	0	0	0	0	42258	656974;656975;656976;656977	2	428530;428531	428531			0	0	0	0	0	0	0	0
LVLPIDNVVADKFNNDADTK	A0A081NRZ3	A0A081NRZ3	KIDVAKQILDKAGDKLVLPIDNVVADKFNN	DNVVADKFNNDADTKVVEGDIDDGWMALDI	20	1	2200.14	268	287	yes	yes	3	0.030501	66.152	15648000	0	0	0	0	0	0	0	0	0	0	0	0	0	0	0	0	0	0	0	42648	663196	1	432122	432122			0	0	0	0	0	0	0	0
FNNDADTK	A0A081NRZ3	A0A081NRZ3	GDKLVLPIDNVVADKFNNDADTKVVEGDID	DNVVADKFNNDADTKVVEGDIDDGWMALDI	8	0	923.398	280	287	yes	yes	2	0.043327	122.18	1919200	0	0	0	0	0	0	0	0	0	0	0	0	0	0	0	0	0	0	0	21230	332219;332220	1	219837	219837			0	0	0	0	0	0	0	0
YWASLGDVFVNDAFGTAHR	A0A081NRZ3	A0A081NRZ3;A0A059MXD3	EYVKRESGNDPELGKYWASLGDVFVNDAFG	LGDVFVNDAFGTAHRKHASNVGIATNMPGK	19	0	2125	142	160	no	no	3	9.424e-05	123.54	146480000	0	0	0	0	0	0	0	0	0	0	0	0	0	0	0	0	0	0	0	73637	1140699;1140700;1140701;1140702;1140703;1140704;1140705;1140706	7	750814;750815;750816;750817;750818;750819;750820	750816			0	0	0	0	0	0	0	0
IVENEVSGINETFNQIVDNLISR	A0A081NS75	A0A081NS75	ILTAICERLNISSDRIVENEVSGINETFNQ	INETFNQIVDNLISRNFEDASALLKKVHVK	23	0	2602.32	61	83	yes	yes	3	8.1629e-09	133.98	66298000	0	0	0	0	0	0	0	0	0	0	0	0	0	0	0	0	0	0	0	33837	530081;530082;530083;530084;530085;530086;530087;530088;530089	5	348070;348071;348072;348073;348074	348073			0	0	0	0	0	0	0	0
EEIEEDYEGNTGK	A0A081NS77	A0A081NS77	DTFYTDVPAADALTKEEIEEDYEGNTGKVI	TKEEIEEDYEGNTGKVIVRSFKERGLDYEA	13	0	1511.63	134	146	yes	yes	2	9.1409e-27	218.49	17784000	0	0	0	0	0	0	0	0	0	0	0	0	0	0	0	0	0	0	0	13927	221659;221660;221661;221662;221663;221664;221665	10	147953;147954;147955;147956;147957;147958;147959;147960;147961;147962	147961			0	0	0	0	0	0	0	0
MDVPAMNTTHADTFYTDVPAADALTK	A0A081NS77	A0A081NS77	VHTHSPWAVAFAAARMDVPAMNTTHADTFY	DTFYTDVPAADALTKEEIEEDYEGNTGKVI	26	0	2795.28	108	133	yes	yes	3	2.094e-05	99.378	18402000	0	0	0	0	0	0	0	0	0	0	0	0	0	0	0	0	0	0	0	43677	677059;677060	2	440684;440685	440684			0	0	0	0	0	0	0	0
GLDYEATPAALVMQHGPFTWGPTPDK	A0A081NS77	A0A081NS77	EGNTGKVIVRSFKERGLDYEATPAALVMQH	VMQHGPFTWGPTPDKAVYNAKVLEVVAEED	26	0	2798.34	156	181	yes	yes	3	0.00029744	71.696	4554800	0	0	0	0	0	0	0	0	0	0	0	0	0	0	0	0	0	0	0	24816	387773	2	256366;256367	256367			0	0	0	0	0	0	0	0
SRNDQEPFLVK	A0A087WPG9	A0A087WPG9;Q6ZQF0	______________________________	______________________________	11	1	1331.68	2	12	yes	no	2	0.0025336	162.88	7352900	0	0	0	0	0	0	0	0	0	0	0	0	0	0	0	0	0	0	0	57531	875140;875141;875142;875143	2	572306;572307	572307			0	0	0	0	0	0	0	0
SNLCLPICPTTLDNTEITGNAVNVK	A0A087WQF5	A0A087WQF5;P35461	LEIEVIVDSHRSKVKSNLCLPICPTTLDNT	TLDNTEITGNAVNVKTYCCKEDLCNAAVPT	25	0	2743.35	71	95	yes	no	3	9.502e-12	142.54	23174000	0	0	1176100	0	1462300	0	735350	0	0	1138000	0	0	0	0	0	0	1828300	1473900	0	56968	868043;868044;868045;868046;868047;868048;868049;868050;868051;868052	7	567370;567371;567372;567373;567374;567375;567376	567376			0	0	2160000	0	3070100	0	2254000	0
LLQYADALEHLLSTGQGVVLER	A0A087WR38	A0A087WR38;Q99LC3	DGNSYRLQSWLYASRLLQYADALEHLLSTG	LEHLLSTGQGVVLERSIYSDFVFLE_____	22	0	2424.3	58	79	yes	no	3	4.415e-05	114.37	8830900	0	0	0	0	0	0	0	0	0	0	0	0	0	0	0	0	0	0	0	39755	621024;621025;621026	2	405607;405608;405609;405610	405609			0	0	0	0	0	0	0	0
IQDCFNEEPLTTK	A0A087WRN7	A0A087WRN7;Q7TNM9;Q7TNM8;Q8R1E9;Q7TNY5;Q7TNN0	SMFQATAAERVAFEKIQDCFNEEPLTTKLK	EKIQDCFNEEPLTTKLKSPQIMT_______	13	0	1593.73	62	74	yes	no	2	8.9057e-19	202.03	1722400000	13578000	15115000	39033000	29614000	22588000	15804000	31868000	31196000	26915000	26921000	22689000	23826000	13879000	179530000	123400000	132300000	63807000	52325000	42932000	32729	512171;512172;512173;512174;512175;512176;512177;512178;512179;512180;512181;512182;512183;512184;512185;512186;512187;512188;512189;512190;512191;512192;512193;512194;512195;512196;512197;512198;512199;512200;512201;512202;512203;512204;512205;512206;512207;512208;512209;512210	35	336407;336408;336409;336410;336411;336412;336413;336414;336415;336416;336417;336418;336419;336420;336421;336422;336423;336424;336425;336426;336427;336428;336429;336430;336431;336432;336433;336434;336435;336436;336437;336438;336439;336440;336441;336442	336427			22240000	24881000	71685000	69450000	47424000	41277000	97683000	90879000
LALNAYLSMFQATAAER	A0A087WRN7	A0A087WRN7;Q7TNM9;Q7TNM8;Q8R1E9;Q7TNY5;Q7TNN0	APFVGAYVKILGGNRLALNAYLSMFQATAA	LNAYLSMFQATAAERVAFEKIQDCFNEEPL	17	0	1868.95	40	56	yes	no	3	0.0020301	105.39	8371500	1044700	0	0	0	0	0	0	0	0	0	0	0	0	3060200	0	0	0	742400	0	36004	558633;558634;558635;558636	2	365533;365534	365534		24	1711100	0	0	0	0	0	0	0
HVLATLGEK	A0A087WRZ7	A0A087WRZ7;Q545G5;E9PWG4;Q6PCW9;Q545T7;P05977;A2A6Q8;Q9CZ19;P09541	FDKEGNGTVMGAELRHVLATLGEKMKEEEV	MGAELRHVLATLGEKMKEEEVEALLAGQED	9	0	966.55	52	60	yes	no	2	0.00099305	182.53	631250000	31501000	36565000	27154000	28877000	29392000	24494000	14622000	15510000	11650000	16344000	15288000	17776000	8245200	11951000	9672900	38687000	33916000	40328000	34479000	28584	444948;444949;444950;444951;444952;444953;444954;444955;444956;444957;444958;444959;444960;444961;444962;444963;444964;444965;444966;444967;444968;444969;444970;444971;444972;444973;444974;444975;444976;444977;444978;444979;444980;444981;444982;444983;444984;444985;444986;444987;444988;444989;444990;444991;444992;444993;444994;444995;444996;444997;444998	9	293713;293714;293715;293716;293717;293718;293719;293720;293721;293722	293722			51598000	60190000	49869000	67722000	61708000	63973000	44819000	45183000
IEFEQFLPMMQAISNNK	A0A087WRZ7	A0A087WRZ7;Q545G5;E9PWG4;Q6PCW9;Q545T7;P05977;E0CZ30	______________________________	FEQFLPMMQAISNNKDQGGYEDFVEGLRVF	17	0	2038.99	6	22	yes	no	3	0.010773	71.08	3992100	0	0	0	0	0	0	0	0	0	0	0	0	0	0	0	0	0	0	0	29909	467260;467261	1	307867	307867			0	0	0	0	0	0	0	0
EGNGTVMGAELR	A0A087WRZ7	A0A087WRZ7;Q545G5;E9PWG4;Q6PCW9;Q545T7;P05977;Q61935;A0A0G2JDM3;A0A0G2JDW2;P09542	GGYEDFVEGLRVFDKEGNGTVMGAELRHVL	FDKEGNGTVMGAELRHVLATLGEKMKEEEV	12	0	1232.58	40	51	yes	no	2	0.0012221	142	637930000	1650100	1297500	0	0	0	32765000	0	0	0	0	0	0	10974000	0	80270000	101700000	0	3932100	25567000	14861	234853;234854;234855;234856;234857;234858;234859;234860;234861;234862;234863;234864;234865;234866;234867;234868;234869;234870;234871;234872;234873;234874;234875;234876;234877	7	156858;156859;156860;156861;156862;156863;156864	156864			2702800	2135900	0	0	0	85576000	0	0
VDNALQSGNSQESVTEQDSK	A0A097PUD0	A0A097PUD0;A0A097PUG4	LLNNFYPREAKVQWKVDNALQSGNSQESVT	QSGNSQESVTEQDSKDSTYSLSSTLTLSKA	20	0	2134.96	171	190	yes	no	2;3	4.9432e-06	150.76	28947000	0	0	0	0	0	0	0	27597000	0	0	0	0	0	0	0	0	0	0	0	64533	990434;990435;990436	2	650154;650155	650154			0	0	0	0	0	0	0	80394000
TVAAPSVFIFPPSDEQLK	A0A097PUD0	A0A097PUD0;A0A097PUG4	SPFTFGSGTKLEIKRTVAAPSVFIFPPSDE	APSVFIFPPSDEQLKSGTASVVCLLNNFYP	18	0	1945.02	130	147	yes	no	2	0.01249	82.705	2578200	0	0	0	0	0	0	0	2578200	0	0	0	0	0	0	0	0	0	0	0	62930	962572	2	631640;631641	631641			0	0	0	0	0	0	0	7510700
MEAEDAATYYCQQR	A0A097PUD0	A0A097PUD0;Q8K1F2;A0A0A6YYE7	SGSGSGTSYSLTISRMEAEDAATYYCQQRS	RMEAEDAATYYCQQRSSSPFTFGSGTKLEI	14	0	1734.7	99	112	yes	no	2	0.00026086	154.35	9082800	0	0	0	0	0	0	0	0	0	0	0	0	0	0	0	0	0	0	0	43695	677358;677359;677360;677361	3	440851;440852;440853	440853			0	0	0	0	0	0	0	0
GFYPSDIAVEWESNGQPENNYK	A0A097PUG1	A0A097PUG1;A0A097PUH2	EEMTKNQVSLTCLVKGFYPSDIAVEWESNG	AVEWESNGQPENNYKTTPPVLDSDGSFFLY	22	0	2543.12	390	411	yes	no	2;3	4.8341e-17	172.85	10382000	0	0	0	541600	0	0	0	9840500	0	0	0	0	0	0	0	0	0	0	0	23770	370878;370879;370880;370881	4	245261;245262;245263;245264	245263			0	0	0	1270200	0	0	0	28667000
DTLMISR	A0A097PUG1	A0A097PUG1;A0A097PUH2	FEGGPSVFLFPPKPKDTLMISRTPEVTCVV	FLFPPKPKDTLMISRTPEVTCVVVDVSQED	7	0	834.427	268	274	yes	no	2	0.043568	153.15	25798000	0	0	540330	0	0	0	0	20994000	0	0	308800	310800	0	0	0	0	0	0	0	11899	190080;190081;190082;190083;190084;190085;190086	1	126687	126687			0	0	992330	0	0	0	0	61159000
AIYASNLGLTPQNDGSSIR	A0A098QRM0	A0A098QRM0	LITPYDESVLEEIEKAIYASNLGLTPQNDG	SNLGLTPQNDGSSIRLIIPQLTEDRRKELV	19	0	1976	83	101	yes	yes	2	1.3071e-55	217.68	31451000	0	0	0	0	0	0	0	0	0	0	0	0	0	0	0	0	0	0	0	3627	61196;61197;61198;61199;61200;61201;61202;61203;61204	11	40562;40563;40564;40565;40566;40567;40568;40569;40570;40571;40572	40566			0	0	0	0	0	0	0	0
VEYYGAPTPLNQVASITIPEAR	A0A098QRM0	A0A098QRM0	IRAGQANASLLNSVKVEYYGAPTPLNQVAS	TPLNQVASITIPEARQLLITPYDESVLEEI	22	0	2388.23	44	65	yes	yes	2;3	1.1634e-09	156.17	71536000	0	0	0	0	0	0	0	0	0	0	0	0	0	0	0	0	0	0	0	65256	1003941;1003942;1003943;1003944;1003945;1003946;1003947;1003948;1003949;1003950;1003951;1003952;1003953;1003954;1003955;1003956;1003957;1003958	14	659220;659221;659222;659223;659224;659225;659226;659227;659228;659229;659230;659231;659232;659233	659221			0	0	0	0	0	0	0	0
QLLITPYDESVLEEIEK	A0A098QRM0	A0A098QRM0	TPLNQVASITIPEARQLLITPYDESVLEEI	LITPYDESVLEEIEKAIYASNLGLTPQNDG	17	0	2018.05	66	82	yes	yes	2	0.0016793	117.93	7728300	0	0	0	0	0	0	0	0	0	0	0	0	0	0	0	0	0	0	0	51915	798135	1	520780	520780			0	0	0	0	0	0	0	0
AGQANASLLNSVK	A0A098QRM0	A0A098QRM0	AKSGDALQRTLADIRAGQANASLLNSVKVE	IRAGQANASLLNSVKVEYYGAPTPLNQVAS	13	0	1271.68	31	43	yes	yes	2	0.017295	94.82	55128000	7863000	796460	0	0	0	3772800	0	0	0	0	0	0	0	0	0	0	0	0	0	2753	47763;47764;47765;47766;47767;47768;47769;47770;47771;47772;47773	3	31553;31554;31555	31555			12879000	1311100	0	0	0	9853800	0	0
NKPTFTPHVDTGDYVIVINAAQVK	A0A098QRM1	A0A098QRM1	MGRLASAVASILRGKNKPTFTPHVDTGDYV	DTGDYVIVINAAQVKLTGKKASQKMYYRHS	24	1	2626.38	41	64	yes	yes	4	0.0034778	64.538	33644000	0	0	0	0	0	0	0	0	0	0	0	0	0	0	0	0	0	0	0	47183	730969;730970	2	476233;476234	476234			0	0	0	0	0	0	0	0
GMLPHNSLGHK	A0A098QRM1	A0A098QRM1	FLAKEPEKLLETAIKGMLPHNSLGHKQGLK	TAIKGMLPHNSLGHKQGLKLHVYAGEDHKH	11	0	1189.6	108	118	yes	yes	3	0.017588	101.97	0	0	0	0	0	0	0	0	0	0	0	0	0	0	0	0	0	0	0	0	25317	395871;395872	2	261503;261504	261504			0	0	0	0	0	0	0	0
NLDEAVEELGLISGQKPLITK	A0A098QRN5	A0A098QRN5	IVLNMGVGDATTNSKNLDEAVEELGLISGQ	EELGLISGQKPLITKAKKSIAGFRLREGMS	21	1	2266.24	50	70	yes	yes	3	4.5251e-15	167.63	216710000	3138400	2158600	1082000	1251700	1238000	0	0	0	0	0	0	0	0	0	0	0	0	0	0	47250	732063;732064;732065;732066;732067;732068;732069;732070;732071;732072;732073;732074;732075;732076;732077;732078	6	476887;476888;476889;476890;476891;476892	476887			5140700	3553200	1987200	2935500	2599100	0	0	0
ELLAQLGMPFAK	A0A098QRN5	A0A098QRN5	DVVIVTTAQTDEESRELLAQLGMPFAK___	ESRELLAQLGMPFAK_______________	12	0	1316.72	169	180	yes	yes	2	3.4817e-05	176.44	21712000	1331700	0	0	0	0	0	0	0	0	0	0	0	0	0	0	0	0	0	0	16283	256058;256059;256060;256061	2	170513;170514	170513			2181300	0	0	0	0	0	0	0
IVLNMGVGDATTNSK	A0A098QRN5	A0A098QRN5	KFNYSSVMQAPKIDKIVLNMGVGDATTNSK	IVLNMGVGDATTNSKNLDEAVEELGLISGQ	15	0	1518.77	35	49	yes	yes	2	0.00023498	152.38	18198000	0	0	0	1189800	0	0	0	0	0	0	0	0	0	0	0	0	0	0	0	33992	532446;532447;532448	3	349593;349594;349595	349594			0	0	0	2790200	0	0	0	0
NLDEAVEELGLISGQK	A0A098QRN5	A0A098QRN5	IVLNMGVGDATTNSKNLDEAVEELGLISGQ	LDEAVEELGLISGQKPLITKAKKSIAGFRL	16	0	1713.88	50	65	yes	yes	2;3	0.00032196	151.16	71919000	0	0	0	0	0	0	0	0	0	0	0	0	0	0	0	0	0	0	0	47249	732051;732052;732053;732054;732055;732056;732057;732058;732059;732060;732061;732062	6	476881;476882;476883;476884;476885;476886	476886			0	0	0	0	0	0	0	0
SIHLESVLEGIPVVGK	A0A098QS91	A0A098QS91	HGNLAGRDLTSVMPRSIHLESVLEGIPVVG	IHLESVLEGIPVVGKLVD____________	16	0	1675.95	60	75	yes	yes	3	0.0015424	100.4	51285000	0	0	0	0	0	0	0	0	0	0	0	0	0	0	0	0	0	0	0	55929	852273;852274;852275;852276	3	556763;556764;556765	556764			0	0	0	0	0	0	0	0
GVVYDVSNVPQWK	A0A098QS91	A0A098QS91	EFDGRNGHPAYVAVKGVVYDVSNVPQWKGG	VKGVVYDVSNVPQWKGGKHHGNLAGRDLTS	13	0	1489.76	28	40	yes	yes	2	0.036317	84.658	20183000	0	0	0	0	0	0	0	0	0	0	0	0	0	0	0	0	0	0	0	27142	425269;425270;425271;425272	2	281281;281282	281282			0	0	0	0	0	0	0	0
AQVDQIQVEGDLR	A0A098QV73	A0A098QV73	IRVRDLTPDQEEKIRAQVDQIQVEGDLRRE	IRAQVDQIQVEGDLRREVSMNIKRLQEIGS	13	0	1469.75	58	70	yes	yes	2	0.00039312	168.85	36801000	0	0	0	0	0	0	0	0	0	0	0	0	0	0	0	0	0	0	0	5651	93915;93916;93917;93918;93919;93920	4	62218;62219;62220;62221	62218			0	0	0	0	0	0	0	0
ILENAGVSEDIR	A0A098QV73	A0A098QV73	GLTYIFGIGDSTAKKILENAGVSEDIRVRD	AKKILENAGVSEDIRVRDLTPDQEEKIRAQ	12	0	1314.68	33	44	yes	yes	2	0.0012522	136.02	55212000	0	0	0	0	0	0	0	0	0	0	0	0	0	0	0	0	0	0	0	31556	493455;493456;493457;493458;493459;493460;493461;493462;493463	5	324671;324672;324673;324674;324675	324671			0	0	0	0	0	0	0	0
LLETHNATDLVAALLNNMTK	A0A098QX67	A0A098QX67	IAQDSTDRYEEAAEKLLETHNATDLVAALL	NATDLVAALLNNMTKEAASEVPVKITPERP	20	0	2181.15	404	423	yes	yes	3	0.001396	81.356	7364200	0	0	0	0	0	0	0	0	0	0	0	0	0	0	0	0	0	0	0	39385	614076	1	401112	401112			0	0	0	0	0	0	0	0
QGVQGISDLIVTPGYINLDFADIK	A0A098QXN3	A0A098QXN3	TPMMEAFKEADNVLRQGVQGISDLIVTPGY	IVTPGYINLDFADIKTLMSNQGSALMGVGA	24	0	2575.35	195	218	yes	yes	2;3	2.4377e-11	165.45	32208000	0	0	0	0	0	0	0	0	0	0	0	0	0	0	0	0	0	0	0	51267	790315;790316;790317;790318;790319;790320;790321;790322	8	515822;515823;515824;515825;515826;515827;515828;515829	515827			0	0	0	0	0	0	0	0
NSDNEFSHVTKPEFNVFNDDAANTDDNDDTNLSTPPFFK	A0A098QXN3	A0A098QXN3	DGWNDPTADTSNQSRNSDNEFSHVTKPEFN	DDNDDTNLSTPPFFKNRRK___________	39	1	4417.92	373	411	yes	yes	4	0.00012905	57.509	29574000	0	0	0	0	0	0	0	0	0	0	0	0	0	0	0	0	0	0	0	48404	751299;751300;751301;751302;751303;751304;751305	6	489984;489985;489986;489987;489988;489989	489984			0	0	0	0	0	0	0	0
SIPQEEQPVEQPK	A0A098QXN3	A0A098QXN3	QQQKPTENEAPRVTRSIPQEEQPVEQPKQR	TRSIPQEEQPVEQPKQRDPFDGWNDPTADT	13	0	1507.75	340	352	yes	yes	2	0.0003618	148.32	62007000	0	0	0	0	0	0	0	0	0	0	0	0	0	0	0	0	0	0	0	56041	854200;854201;854202;854203;854204;854205;854206;854207;854208;854209	12	558165;558166;558167;558168;558169;558170;558171;558172;558173;558174;558175;558176	558174			0	0	0	0	0	0	0	0
MDNETFANDNQFAEAQIK	A0A098QXN3	A0A098QXN3	______________________________	ETFANDNQFAEAQIKVIGVGGAGGNAVNRM	18	0	2084.91	1	18	yes	yes	2	0.0032709	117.03	3186500	0	0	0	0	0	0	0	0	0	0	0	0	0	0	0	0	0	0	0	43625	676533;676534	2	440385;440386	440385			0	0	0	0	0	0	0	0
DPFDGWNDPTADTSNQSR	A0A098QXN3	A0A098QXN3	SIPQEEQPVEQPKQRDPFDGWNDPTADTSN	DGWNDPTADTSNQSRNSDNEFSHVTKPEFN	18	0	2021.84	355	372	yes	yes	2	0.0045958	116.9	4687400	0	0	0	0	0	0	0	0	0	0	0	0	0	0	0	0	0	0	0	11191	179937;179938;179939	1	119938;119939	119939			0	0	0	0	0	0	0	0
TLMSNQGSALMGVGASTGENR	A0A098QXN3	A0A098QXN3	IVTPGYINLDFADIKTLMSNQGSALMGVGA	GSALMGVGASTGENRATEATKKAISSPLLE	21	0	2079.97	219	239	yes	yes	2	0.0052336	97.767	0	0	0	0	0	0	0	0	0	0	0	0	0	0	0	0	0	0	0	0	61341	935440	1	613426	613426			0	0	0	0	0	0	0	0
AISSPLLEVSIDGAQHVLMDITGGK	A0A098QXN3	A0A098QXN3	GASTGENRATEATKKAISSPLLEVSIDGAQ	IDGAQHVLMDITGGKDLSMFEAQEASDVIK	25	0	2550.34	247	271	yes	yes	3	0.0060182	54.943	22748000	0	0	0	0	0	0	0	0	0	0	0	0	0	0	0	0	0	0	0	3541	59737;59738;59739;59740;59741;59742;59743	2	39661;39662	39662			0	0	0	0	0	0	0	0
GLGAGSNPEVGEK	A0A098QXN3	A0A098QXN3	SQATTKIRLGPKLTKGLGAGSNPEVGEKAA	TKGLGAGSNPEVGEKAAQESEEQIKKALEG	13	0	1213.59	71	83	yes	yes	2	0.024836	90.149	99675000	1854700	2316200	0	2855600	1919000	2875200	0	0	0	0	0	0	922430	0	2067800	6820100	0	0	3048800	24888	388772;388773;388774;388775;388776;388777;388778;388779;388780;388781;388782;388783;388784;388785;388786;388787;388788;388789;388790;388791;388792	2	256979;256980	256979			3037900	3812700	0	6697000	4029000	7509300	0	0
VIGVGGAGGNAVNR	A0A098QXN3	A0A098QXN3	ETFANDNQFAEAQIKVIGVGGAGGNAVNRM	KVIGVGGAGGNAVNRMITEKVQGVDFIVAN	14	0	1239.67	19	32	yes	yes	2	0.045924	78.939	7525400	0	0	0	0	0	0	0	0	0	0	0	0	0	0	0	0	0	0	0	66378	1023192	1	671475	671475			0	0	0	0	0	0	0	0
TMPFPGFATDLQQPLTPLMSLADGDSTIVDTIYPK	A0A098QXQ1	A0A098QXQ1	IYVPKSSHLHPVTVKTMPFPGFATDLQQPL	LADGDSTIVDTIYPKRVKHISQLQKMGMKI	35	0	3779.87	297	331	yes	yes	3	4.2328e-05	68.353	15041000	0	0	0	0	0	0	0	0	0	0	0	0	0	0	0	0	0	0	0	61627	939490;939491;939492	1	616165	616165			0	0	0	0	0	0	0	0
AGAALTIAGLMADGQTVINNAGNILR	A0A098QXQ1	A0A098QXQ1	TEKLHGAEVSAGEIRAGAALTIAGLMADGQ	ADGQTVINNAGNILRGYDRIVWKLNRLHAN	26	0	2524.34	373	398	yes	yes	3	0.0037697	56.485	4771900	0	0	0	0	0	0	0	0	0	0	0	0	0	0	0	0	0	0	0	2245	39411;39412	2	26186;26187	26187			0	0	0	0	0	0	0	0
EPEIIDLATFLNNMGAK	A0A098QXQ1	A0A098QXQ1	AVRAEGTTIIENAAREPEIIDLATFLNNMG	EIIDLATFLNNMGAKIRGAGTDTIRITGVK	17	0	1874.94	189	205	yes	yes	3	0.0079272	74.89	3771500	0	0	0	0	0	0	0	0	0	0	0	0	0	0	0	0	0	0	0	17303	271164;271165	1	180468	180468			0	0	0	0	0	0	0	0
LSGEVTIGGAK	A0A098QXQ1	A0A098QXQ1	______________________________	GGNRLSGEVTIGGAKNSTVALIPAAILADT	11	0	1030.57	12	22	yes	yes	2	0.025637	96.668	52544000	0	0	0	0	0	0	0	0	0	0	0	578600	1768700	0	0	0	0	0	0	41496	646282;646283;646284;646285;646286	1	421906	421906			0	0	0	0	0	0	0	0
AAAETNTPVLIQVSMGAAK	A0A098QY29	A0A098QY29	AYNINNLEWTRAILRAAAETNTPVLIQVSM	TNTPVLIQVSMGAAKYMGGYKFVKDMVEDQ	19	0	1870.98	38	56	yes	yes	2	4.7919e-27	196.11	11997000	0	0	0	0	0	0	0	0	0	0	0	0	0	0	0	0	0	0	0	51	824;825;826;827;828	6	549;550;551;552;553;554	550			0	0	0	0	0	0	0	0
VGENQDTSSGELADVEDAMAFAAMGVDR	A0A098QY29	A0A098QY29	LAHSRGIAVEAEIGKVGENQDTSSGELADV	DVEDAMAFAAMGVDRLACGIGNIHGIYPAN	28	0	2884.25	141	168	yes	yes	3	2.5547e-06	101.51	16113000	0	0	0	0	0	0	0	0	0	0	0	0	0	0	0	0	0	0	0	65684	1011401;1011402;1011403;1011404	4	663772;663773;663774;663775	663773			0	0	0	0	0	0	0	0
LQEIANAIDIPLVLHGGSGIPR	A0A098QY29	A0A098QY29	HGIYPANWPGLDFDRLQEIANAIDIPLVLH	IDIPLVLHGGSGIPREQVQKAISMGIAKVN	22	0	2282.27	192	213	yes	yes	3	2.992e-05	117.03	31792000	0	0	0	0	0	0	0	0	0	0	0	0	0	0	0	0	0	0	0	40992	639530;639531;639532;639533	5	417621;417622;417623;417624;417625	417621			0	0	0	0	0	0	0	0
LACGIGNIHGIYPANWPGLDFDR	A0A098QY29	A0A098QY29	DVEDAMAFAAMGVDRLACGIGNIHGIYPAN	HGIYPANWPGLDFDRLQEIANAIDIPLVLH	23	0	2555.24	169	191	yes	yes	3	5.3881e-05	140.56	28526000	0	0	0	0	0	0	0	0	0	0	0	0	0	0	0	0	0	0	0	35668	552365;552366;552367;552368;552369;552370;552371;552372;552373	9	361728;361729;361730;361731;361732;361733;361734;361735;361736	361733			0	0	0	0	0	0	0	0
GYTGFTTNFEDLHGLEELPGLAAQLLMR	A0A098QZE8	A0A098QZE8	QLREYLGLKKFMDEKGYTGFTTNFEDLHGL	GLEELPGLAAQLLMRDGYGFGAEGDWKSAG	28	0	3092.53	270	297	yes	yes	3	1.0082e-38	167.88	72942000	0	0	0	0	0	0	0	0	0	0	0	0	0	0	0	0	0	0	0	27422	429173;429174;429175;429176;429177;429178;429179	7	283834;283835;283836;283837;283838;283839;283840	283836			0	0	0	0	0	0	0	0
IPYDTIDFDYMNLNQSAHGDR	A0A098QZE8	A0A098QZE8	LQKPLLHLATQYLNKIPYDTIDFDYMNLNQ	DFDYMNLNQSAHGDREYAYINARLQKHNKI	21	0	2484.1	110	130	yes	yes	3	6.4535e-17	167.9	172880000	0	0	0	0	0	0	0	0	0	0	0	0	0	0	0	0	0	0	0	32693	511491;511492;511493;511494;511495;511496;511497;511498;511499;511500;511501;511502	10	335856;335857;335858;335859;335860;335861;335862;335863;335864;335865;335866;335867	335863			0	0	0	0	0	0	0	0
VEVHPLDIGGKDDPAR	A0A098QZE8	A0A098QZE8	HMLEVDPTIASDKPRVEVHPLDIGGKDDPA	EVHPLDIGGKDDPARLVFTGREGKAVDVTL	16	1	1716.88	362	377	yes	yes	4	0.00053791	123.72	55568000	0	0	0	0	0	0	0	0	0	0	0	0	0	0	0	0	0	0	0	65213	1003091;1003092;1003093	3	658629;658630;658631	658629			0	0	0	0	0	0	0	0
YEMVQGDNTK	A0A098QZE8	A0A098QZE8	SEEEIDAAYKDLASRYEMVQGDNTKEHYEH	DLASRYEMVQGDNTKEHYEHSVRYQLREYL	10	0	1183.52	236	245	yes	yes	2	0.00096716	152.06	94621000	0	0	0	0	0	0	0	0	0	0	0	0	0	0	0	0	560940	0	0	71538	1108648;1108649;1108650;1108651;1108652;1108653;1108654;1108655;1108656;1108657	6	728726;728727;728728;728729;728730;728731	728729			0	0	0	0	0	0	0	0
AVDVTLSYFNDGYK	A0A098QZE8	A0A098QZE8	KDDPARLVFTGREGKAVDVTLSYFNDGYKV	KAVDVTLSYFNDGYKVIGYSVDCHKPEAET	14	0	1590.76	387	400	yes	yes	2	0.0015539	125.72	63654000	0	0	0	0	0	0	0	0	0	0	0	0	0	0	0	0	0	0	0	6633	108945;108946;108947;108948;108949;108950;108951;108952;108953;108954;108955;108956	3	72101;72102;72103;72104;72105	72103			0	0	0	0	0	0	0	0
SVAADAEDIVNK	A0A098QZE8	A0A098QZE8	FVTGSQFLYGEEQLKSVAADAEDIVNKLNE	QLKSVAADAEDIVNKLNESGKLPYKVVFKG	12	0	1230.61	25	36	yes	yes	2	0.0017824	132.91	3767500000	809540	3702800	0	0	0	539050	0	0	0	0	0	0	0	0	0	1743600	0	0	0	58165	883218;883219;883220;883221;883222;883223;883224;883225;883226;883227;883228;883229;883230;883231;883232;883233;883234;883235;883236;883237;883238	7	578015;578016;578017;578018;578019;578020;578021	578021			1326000	6095200	0	0	0	1407900	0	0
VIGYSVDCHKPEAETPHLPVAK	A0A098QZE8	A0A098QZE8	KAVDVTLSYFNDGYKVIGYSVDCHKPEAET	CHKPEAETPHLPVAKQLWTPTVGLKEGAER	22	1	2446.23	401	422	yes	yes	5	0.002345	70.114	33786000	0	0	0	0	0	0	0	0	0	0	0	0	0	0	0	0	0	0	0	66384	1023236	1	671510	671510			0	0	0	0	0	0	0	0
VEVHPLDIGGK	A0A098QZE8	A0A098QZE8	HMLEVDPTIASDKPRVEVHPLDIGGKDDPA	DKPRVEVHPLDIGGKDDPARLVFTGREGKA	11	0	1162.63	362	372	yes	yes	3	0.016287	79.659	220220000	0	0	0	0	0	0	0	0	0	0	0	0	0	0	0	0	0	0	0	65212	1003080;1003081;1003082;1003083;1003084;1003085;1003086;1003087;1003088;1003089;1003090	8	658621;658622;658623;658624;658625;658626;658627;658628	658622			0	0	0	0	0	0	0	0
GVMTTAEGITK	A0A098QZE8	A0A098QZE8	KLNESGKLPYKVVFKGVMTTAEGITKFMKE	VVFKGVMTTAEGITKFMKEANYNDNVAGVM	11	0	1106.56	51	61	yes	yes	2	0.039124	89.029	30189000	2482000	0	0	0	0	0	0	0	0	0	0	0	0	0	0	0	0	0	0	26953	422500;422501;422502	1	279336	279336			4065500	0	0	0	0	0	0	0
DLFGMLDVK	A0A098QZE8	A0A098QZE8	HHTILSFSLKPQQIKDLFGMLDVKVDFIE_	KPQQIKDLFGMLDVKVDFIE__________	9	0	1036.53	460	468	yes	yes	2	0.045886	99.442	19613000	0	0	0	0	0	0	0	0	0	0	0	0	0	0	0	0	0	0	0	10340	166586;166587;166588	2	110971;110972	110971			0	0	0	0	0	0	0	0
ENTTALLQHPNTATILATGGPSLVK	A0A098QZH2	A0A098QZH2	GAPKNMIQWLPESTRENTTALLQHPNTATI	NTATILATGGPSLVKAAYSSGNPALGVGPG	25	0	2546.37	194	218	yes	yes	2;3;4	0	304.62	1504200000	0	2319200	0	2303600	1874200	0	0	0	0	0	0	0	0	0	0	0	0	0	0	17222	270236;270237;270238;270239;270240;270241;270242;270243;270244;270245;270246;270247;270248;270249;270250;270251;270252;270253;270254;270255;270256;270257	23	179876;179877;179878;179879;179880;179881;179882;179883;179884;179885;179886;179887;179888;179889;179890;179891;179892;179893;179894;179895;179896;179897;179898	179888			0	3817700	0	5402400	3934900	0	0	0
TVGIIEDNDEDQTIK	A0A098QZH2	A0A098QZH2	IYASEYIWNNIRHDKTVGIIEDNDEDQTIK	TVGIIEDNDEDQTIKIADPLGVIAGIVPVT	15	0	1688.81	103	117	yes	yes	2	0	323.75	1519700000	0	4002500	0	1798900	0	0	0	0	0	0	0	0	0	0	0	0	0	0	0	63106	965800;965801;965802;965803;965804;965805;965806;965807;965808;965809;965810;965811;965812;965813;965814;965815;965816;965817;965818;965819;965820;965821;965822;965823;965824;965825;965826;965827;965828;965829;965830;965831;965832;965833;965834;965835;965836;965837;965838;965839;965840;965841;965842;965843	50	633884;633885;633886;633887;633888;633889;633890;633891;633892;633893;633894;633895;633896;633897;633898;633899;633900;633901;633902;633903;633904;633905;633906;633907;633908;633909;633910;633911;633912;633913;633914;633915;633916;633917;633918;633919;633920;633921;633922;633923;633924;633925;633926;633927;633928;633929;633930;633931;633932;633933	633915			0	6588500	0	4218700	0	0	0	0
AAYSSGNPALGVGPGNGPAYIEK	A0A098QZH2	A0A098QZH2	NTATILATGGPSLVKAAYSSGNPALGVGPG	ALGVGPGNGPAYIEKTANIERSVYDIVLSK	23	0	2189.08	219	241	yes	yes	2;3	0	332.39	675830000	0	0	0	0	0	0	0	0	0	0	0	0	0	0	0	0	0	0	0	878	17505;17506;17507;17508;17509;17510;17511;17512;17513;17514;17515;17516;17517;17518;17519	9	11540;11541;11542;11543;11544;11545;11546;11547;11548	11540			0	0	0	0	0	0	0	0
QNNTAFLVFDDVEEDPSTNTVEK	A0A098QZH2	A0A098QZH2	KRGYVQRVIDQLRQRQNNTAFLVFDDVEED	FDDVEEDPSTNTVEKGVAMMNDFKPDTIIA	23	0	2611.19	520	542	yes	yes	2;3	1.1626e-250	282.52	712940000	0	0	0	0	0	0	0	0	0	0	0	0	0	0	0	0	0	0	0	52327;52328	804221;804222;804223;804224;804225;804226;804227;804228;804229;804230;804231;804232;804233;804234;804235;804236;804237;804238;804239;804240;804241;804242;804243;804244;804245;804246;804247;804248;804249;804250;804251;804252;804253;804254;804255;804256;804257;804258;804259;804260	39	524795;524796;524797;524798;524799;524800;524801;524802;524803;524804;524805;524806;524807;524808;524809;524810;524811;524812;524813;524814;524815;524816;524817;524818;524819;524820;524821;524822;524823;524824;524825;524826;524827;524828;524829;524830;524831;524832;524833;524834	524826			0	0	0	0	0	0	0	0
NIYASEYIWNNIR	A0A098QZH2	A0A098QZH2	ANETGRGVAEDKAIKNIYASEYIWNNIRHD	IKNIYASEYIWNNIRHDKTVGIIEDNDEDQ	13	0	1654.81	87	99	yes	yes	2;3	6.6316e-157	280.83	595450000	0	0	0	0	0	0	0	0	0	0	0	0	0	0	0	0	0	0	0	47143	730184;730185;730186;730187;730188;730189;730190;730191;730192;730193;730194;730195;730196;730197;730198;730199;730200;730201;730202;730203;730204;730205;730206;730207;730208;730209;730210;730211;730212;730213;730214;730215;730216;730217;730218;730219;730220;730221;730222;730223;730224;730225;730226;730227;730228;730229	32	475746;475747;475748;475749;475750;475751;475752;475753;475754;475755;475756;475757;475758;475759;475760;475761;475762;475763;475764;475765;475766;475767;475768;475769;475770;475771;475772;475773;475774;475775;475776;475777	475754			0	0	0	0	0	0	0	0
LAYEDQCTTTNPVEPLVSQLK	A0A098QZH2	A0A098QZH2	VTREEFDKAVDDLARLAYEDQCTTTNPVEP	CTTTNPVEPLVSQLKELLERCYDGTGVEEK	21	0	2405.18	843	863	yes	yes	2;3	4.5848e-121	247.17	1891500000	0	0	0	0	0	0	0	0	0	0	460100	0	0	0	0	0	0	0	0	36362	565123;565124;565125;565126;565127;565128;565129;565130;565131;565132;565133;565134;565135;565136;565137;565138;565139;565140;565141;565142;565143;565144;565145;565146;565147;565148;565149;565150;565151;565152;565153;565154;565155;565156;565157;565158;565159	49	369817;369818;369819;369820;369821;369822;369823;369824;369825;369826;369827;369828;369829;369830;369831;369832;369833;369834;369835;369836;369837;369838;369839;369840;369841;369842;369843;369844;369845;369846;369847;369848;369849;369850;369851;369852;369853;369854;369855;369856;369857;369858;369859;369860;369861;369862;369863;369864;369865;369866;369867	369830			0	0	0	0	0	0	0	0
GVAMMNDFKPDTIIALGGGSPMDAAK	A0A098QZH2	A0A098QZH2	FDDVEEDPSTNTVEKGVAMMNDFKPDTIIA	TIIALGGGSPMDAAKAMWMFYEHPETSWYG	26	1	2606.25	543	568	yes	yes	2;3	7.477e-112	225.86	1337100000	0	0	636320	0	714840	0	0	0	0	0	0	0	0	0	0	0	0	0	0	26694;26695	417335;417336;417337;417338;417339;417340;417341;417342;417343;417344;417345;417346;417347;417348;417349;417350;417351;417352;417353;417354;417355;417356;417357;417358;417359;417360;417361	25	275968;275969;275970;275971;275972;275973;275974;275975;275976;275977;275978;275979;275980;275981;275982;275983;275984;275985;275986;275987;275988;275989;275990;275991;275992;275993	275980			0	0	1168600	0	1500800	0	0	0
VIIAEYEGVGDKYPLSAEK	A0A098QZH2	A0A098QZH2	AIADMCGIKVPDNTKVIIAEYEGVGDKYPL	EYEGVGDKYPLSAEKLSPVLTMYKATSHEN	19	1	2080.07	338	356	yes	yes	2;3	2.022e-99	241.76	1633300000	2374500	3013800	0	2069200	1820400	0	0	0	0	0	0	0	0	0	0	0	0	0	0	66393	1024048;1024049;1024050;1024051;1024052;1024053;1024054;1024055;1024056;1024057;1024058;1024059;1024060;1024061;1024062;1024063;1024064;1024065;1024066;1024067;1024068;1024069;1024070;1024071;1024072;1024073;1024074;1024075;1024076;1024077;1024078;1024079;1024080;1024081;1024082;1024083	26	672124;672125;672126;672127;672128;672129;672130;672131;672132;672133;672134;672135;672136;672137;672138;672139;672140;672141;672142;672143;672144;672145;672146;672147;672148;672149	672141			3889400	4961100	0	4852800	3821900	0	0	0
TTAWTGLDVLCHATESYVSVMATDYTR	A0A098QZH2	A0A098QZH2	IAIVDSQFVETVPAKTTAWTGLDVLCHATE	ATESYVSVMATDYTRGWSLQTIKGVMENLP	27	0	3047.4	660	686	yes	yes	2;3;4	2.7172e-69	234.04	775240000	0	0	0	0	0	0	0	0	0	0	0	0	0	0	0	0	0	0	0	62599	954957;954958;954959;954960;954961;954962;954963;954964;954965;954966;954967;954968;954969;954970;954971;954972	20	626431;626432;626433;626434;626435;626436;626437;626438;626439;626440;626441;626442;626443;626444;626445;626446;626447;626448;626449;626450	626437			0	0	0	0	0	0	0	0
IADPLGVIAGIVPVTNPTSTTIFK	A0A098QZH2	A0A098QZH2	TVGIIEDNDEDQTIKIADPLGVIAGIVPVT	GIVPVTNPTSTTIFKSIISAKTRNTIIFSF	24	0	2423.37	118	141	yes	yes	2;3	4.8312e-48	193.32	5682600000	0	0	0	3526900	0	1312700	0	0	0	0	0	0	0	0	0	0	0	0	0	28822	449498;449499;449500;449501;449502;449503;449504;449505;449506;449507;449508;449509;449510;449511;449512;449513;449514;449515;449516;449517;449518;449519;449520;449521;449522;449523;449524;449525;449526;449527;449528;449529	34	296608;296609;296610;296611;296612;296613;296614;296615;296616;296617;296618;296619;296620;296621;296622;296623;296624;296625;296626;296627;296628;296629;296630;296631;296632;296633;296634;296635;296636;296637;296638;296639;296640;296641	296637			0	0	0	8271400	0	3428500	0	0
GNTDEELAEAYAK	A0A098QZH2	A0A098QZH2	ATKDYADIARFIGLKGNTDEELAEAYAKKV	LKGNTDEELAEAYAKKVIELAHECGVKLSL	13	0	1409.63	796	808	yes	yes	2	7.5839e-37	221.52	1128600000	0	0	1570300	0	0	0	0	0	0	0	1384600	2456500	0	0	0	0	0	0	0	25573	400173;400174;400175;400176;400177;400178;400179;400180;400181;400182;400183;400184;400185;400186;400187;400188;400189;400190;400191	17	264320;264321;264322;264323;264324;264325;264326;264327;264328;264329;264330;264331;264332;264333;264334;264335;264336	264335			0	0	2884000	0	0	0	0	0
SQLIGIPTTSGTGSEVTPFAVITDSK	A0A098QZH2	A0A098QZH2	LDIRKRAYQIKKPTKSQLIGIPTTSGTGSE	TGSEVTPFAVITDSKTHVKYPLADYALTPN	26	0	2605.35	604	629	yes	yes	2;3	2.0721e-30	175.16	268220000	0	0	0	0	0	0	0	0	0	0	0	0	0	0	0	0	0	0	0	57433	873778;873779;873780;873781;873782;873783;873784	7	571403;571404;571405;571406;571407;571408;571409	571403			0	0	0	0	0	0	0	0
NMIQWLPESTR	A0A098QZH2	A0A098QZH2	AKILQEAAEKAGAPKNMIQWLPESTRENTT	GAPKNMIQWLPESTRENTTALLQHPNTATI	11	0	1373.68	183	193	yes	yes	2	1.9113e-26	214.83	675250000	0	0	0	0	0	0	1906700	0	0	0	0	0	0	0	0	0	0	0	0	47682	738675;738676;738677;738678;738679;738680	7	481178;481179;481180;481181;481182;481183;481184	481180			0	0	0	0	0	0	5844600	0
ATSHENAFDICAQLLHYGGEGHTAAIHTLDDDLATK	A0A098QZH2	A0A098QZH2	PLSAEKLSPVLTMYKATSHENAFDICAQLL	HTAAIHTLDDDLATKYGLEMRASRIIVNSP	36	0	3891.81	366	401	yes	yes	4;5;6	6.6487e-22	124.96	1843600000	0	0	0	0	0	0	0	0	0	0	0	0	0	0	0	0	0	0	0	6402	104693;104694;104695;104696;104697;104698;104699;104700;104701;104702;104703;104704;104705;104706;104707;104708;104709;104710;104711;104712;104713;104714;104715;104716;104717;104718;104719;104720;104721;104722;104723;104724;104725;104726;104727	37	69125;69126;69127;69128;69129;69130;69131;69132;69133;69134;69135;69136;69137;69138;69139;69140;69141;69142;69143;69144;69145;69146;69147;69148;69149;69150;69151;69152;69153;69154;69155;69156;69157;69158;69159;69160;69161	69128			0	0	0	0	0	0	0	0
TFDNGMICATENSVVVDEEIYDK	A0A098QZH2	A0A098QZH2	TANIERSVYDIVLSKTFDNGMICATENSVV	ATENSVVVDEEIYDKVKEEFQKWNCYFLKP	23	0	2648.16	257	279	yes	yes	2;3	7.4036e-17	163.41	113890000	0	0	0	0	0	0	0	0	0	0	0	0	0	0	0	0	0	0	0	60012	912214;912215;912216;912217;912218;912219;912220;912221;912222;912223;912224;912225;912226;912227;912228;912229;912230;912231;912232;912233;912234;912235;912236;912237;912238;912239;912240;912241;912242;912243;912244;912245;912246	25	597796;597797;597798;597799;597800;597801;597802;597803;597804;597805;597806;597807;597808;597809;597810;597811;597812;597813;597814;597815;597816;597817;597818;597819;597820	597816			0	0	0	0	0	0	0	0
CYDGTGVEEK	A0A098QZH2	A0A098QZH2	PVEPLVSQLKELLERCYDGTGVEEK_____	ELLERCYDGTGVEEK_______________	10	0	1156.47	869	878	yes	yes	2	1.6381e-14	200.86	109300000	0	0	0	0	0	0	0	0	0	0	0	360240	0	0	0	0	0	0	0	8033	129977;129978;129979;129980;129981;129982;129983;129984;129985;129986;129987;129988;129989;129990;129991	10	86189;86190;86191;86192;86193;86194;86195;86196;86197;86198	86194			0	0	0	0	0	0	0	0
AMWMFYEHPETSWYGVMQK	A0A098QZH2	A0A098QZH2	TIIALGGGSPMDAAKAMWMFYEHPETSWYG	FYEHPETSWYGVMQKYLDIRKRAYQIKKPT	19	0	2420.04	569	587	yes	yes	2;3	3.8854e-12	173.04	233900000	0	0	0	0	0	0	0	0	0	0	0	0	0	0	0	0	0	0	0	4822;4823	81318;81319;81320;81321;81322;81323;81324;81325;81326;81327;81328;81329;81330;81331;81332;81333	9	53462;53463;53464;53465;53466;53467;53468;53469;53470	53468			0	0	0	0	0	0	0	0
MGGAFGLPHGLLIAIAMPQVIR	A0A098QZH2	A0A098QZH2	FGQAFLGINHSLAHKMGGAFGLPHGLLIAI	PHGLLIAIAMPQVIRFNAKRPQKLALWPHY	22	0	2261.25	740	761	yes	yes	3	1.6623e-06	132.51	28647000	0	0	0	0	0	0	0	0	0	0	0	0	0	0	0	0	0	0	0	43995	681636;681637;681638;681639;681640	2	443587;443588	443587			0	0	0	0	0	0	0	0
ICQAMALAAEEHHMDLAVDAANETGR	A0A098QZH2	A0A098QZH2	AFEKLRYYSQEQVDKICQAMALAAEEHHMD	HHMDLAVDAANETGRGVAEDKAIKNIYASE	26	0	2823.27	52	77	yes	yes	3;4	4.8222e-06	114.75	223680000	0	0	0	0	0	0	0	0	0	0	0	0	0	0	0	0	0	0	0	29310;29311	457774;457775;457776;457777;457778;457779;457780;457781;457782;457783;457784	12	301798;301799;301800;301801;301802;301803;301804;301805;301806;301807;301808;301809;301810	301802		25	0	0	0	0	0	0	0	0
MHDFSTMAGMAFGQAFLGINHSLAHK	A0A098QZH2	A0A098QZH2	NLPKSVQGDKLARRKMHDFSTMAGMAFGQA	FGQAFLGINHSLAHKMGGAFGLPHGLLIAI	26	0	2818.31	714	739	yes	yes	4;5	9.0914e-06	110.1	52611000	0	0	0	0	0	0	0	0	0	0	0	0	0	0	0	0	0	0	0	44101	683068;683069;683070;683071	8	444564;444565;444566;444567;444568;444569;444570;444571	444565			0	0	0	0	0	0	0	0
VIELAHECGVK	A0A098QZH2	A0A098QZH2	KGNTDEELAEAYAKKVIELAHECGVKLSLK	YAKKVIELAHECGVKLSLKDNGVTREEFDK	11	0	1253.64	810	820	yes	yes	2;3	6.8434e-05	152.04	1731100000	0	0	0	0	0	0	0	0	0	0	0	0	0	0	0	0	0	0	534350	66298	1021592;1021593;1021594;1021595;1021596;1021597;1021598;1021599;1021600;1021601;1021602;1021603;1021604;1021605;1021606;1021607;1021608;1021609;1021610;1021611;1021612;1021613;1021614;1021615;1021616	14	670437;670438;670439;670440;670441;670442;670443;670444;670445;670446;670447;670448;670449;670450	670442			0	0	0	0	0	0	0	0
YYSQEQVDK	A0A098QZH2	A0A098QZH2	DDLMTKSQAAFEKLRYYSQEQVDKICQAMA	AFEKLRYYSQEQVDKICQAMALAAEEHHMD	9	0	1158.52	43	51	yes	yes	2	7.1208e-05	190.26	1303200000	0	1864200	0	945870	1430900	0	0	0	0	0	542490	0	0	0	0	0	0	0	0	73738	1142349;1142350;1142351;1142352;1142353;1142354;1142355;1142356;1142357;1142358;1142359;1142360;1142361;1142362;1142363;1142364;1142365;1142366	10	751978;751979;751980;751981;751982;751983;751984;751985;751986;751987	751979			0	3068700	0	2218300	3004200	0	0	0
VIIAEYEGVGDK	A0A098QZH2	A0A098QZH2	AIADMCGIKVPDNTKVIIAEYEGVGDKYPL	NTKVIIAEYEGVGDKYPLSAEKLSPVLTMY	12	0	1291.67	338	349	yes	yes	2	0.00023136	163.88	769500000	0	0	0	0	0	0	0	0	0	0	0	0	0	0	0	0	0	0	0	66392	1024036;1024037;1024038;1024039;1024040;1024041;1024042;1024043;1024044;1024045;1024046;1024047	10	672114;672115;672116;672117;672118;672119;672120;672121;672122;672123	672121			0	0	0	0	0	0	0	0
KVIELAHECGVK	A0A098QZH2	A0A098QZH2	LKGNTDEELAEAYAKKVIELAHECGVKLSL	YAKKVIELAHECGVKLSLKDNGVTREEFDK	12	1	1381.74	809	820	yes	yes	2;3	0.00023769	163.71	393530000	0	0	0	0	0	0	0	0	0	0	0	0	0	0	0	0	0	0	0	35490	550355;550356;550357;550358;550359;550360;550361;550362;550363;550364;550365;550366;550367;550368;550369;550370	7	360458;360459;360460;360461;360462;360463;360464	360458			0	0	0	0	0	0	0	0
FTDGFIDPDR	A0A098QZH2	A0A098QZH2	QKWNCYFLKPNEIDKFTDGFIDPDRHQVRG	NEIDKFTDGFIDPDRHQVRGPIAGRSANAI	10	0	1181.54	300	309	yes	yes	2	0.00027009	172.25	966310000	0	0	0	0	0	0	0	0	0	0	0	0	0	0	0	0	0	0	0	21805	341327;341328;341329;341330;341331;341332;341333;341334;341335;341336;341337;341338;341339;341340;341341;341342;341343;341344;341345;341346	9	225969;225970;225971;225972;225973;225974;225975;225976;225977	225975			0	0	0	0	0	0	0	0
LALWPHYETYHATK	A0A098QZH2	A0A098QZH2	AMPQVIRFNAKRPQKLALWPHYETYHATKD	KLALWPHYETYHATKDYADIARFIGLKGNT	14	0	1728.86	770	783	yes	yes	2;3;4	0.00078378	119.03	621190000	0	0	0	0	0	0	0	0	0	3644800	0	0	0	0	0	0	0	0	2493800	36021	558907;558908;558909;558910;558911;558912;558913;558914;558915;558916;558917;558918;558919;558920;558921;558922;558923;558924;558925;558926;558927;558928;558929;558930;558931;558932	17	365688;365689;365690;365691;365692;365693;365694;365695;365696;365697;365698;365699;365700;365701;365702;365703;365704	365688			0	0	0	0	0	0	0	0
GWSLQTIK	A0A098QZH2	A0A098QZH2	ATESYVSVMATDYTRGWSLQTIKGVMENLP	MATDYTRGWSLQTIKGVMENLPKSVQGDKL	8	0	931.513	687	694	yes	yes	2	0.0016427	177.71	983910000	0	0	0	0	0	0	0	0	0	0	0	0	1334200	0	6871000	0	0	0	0	27201	426138;426139;426140;426141;426142;426143;426144;426145;426146;426147;426148;426149;426150;426151;426152;426153;426154	5	281821;281822;281823;281824;281825	281823			0	0	0	0	0	0	0	0
WNCYFLKPNEIDK	A0A098QZH2	A0A098QZH2	VDEEIYDKVKEEFQKWNCYFLKPNEIDKFT	QKWNCYFLKPNEIDKFTDGFIDPDRHQVRG	13	1	1725.82	287	299	yes	yes	2;3	0.0031237	174.23	302830000	0	0	0	0	0	0	0	0	0	0	0	0	0	0	0	0	0	0	323000	70664	1094337;1094338;1094339;1094340;1094341;1094342;1094343;1094344;1094345;1094346;1094347;1094348	5	719462;719463;719464;719465;719466	719464			0	0	0	0	0	0	0	0
SANAIADMCGIK	A0A098QZH2	A0A098QZH2	IDPDRHQVRGPIAGRSANAIADMCGIKVPD	AGRSANAIADMCGIKVPDNTKVIIAEYEGV	12	0	1249.58	320	331	yes	yes	2	0.0039031	123.51	978480000	0	0	0	1680500	0	4319600	0	0	3080700	2519600	2547000	0	0	2747100	0	0	0	0	0	54156	826292;826293;826294;826295;826296;826297;826298;826299;826300;826301;826302;826303;826304;826305;826306	6	539585;539586;539587;539588;539589;539590	539588			0	0	0	3941100	0	11282000	0	0
ELQDIPNINR	A0A098QZH2	A0A098QZH2	VKIPPKVYFQRNSLKELQDIPNINRAFIVT	RNSLKELQDIPNINRAFIVTGPGMSKRGYV	10	0	1210.63	485	494	yes	yes	2	0.0059687	131.03	1347600000	0	0	0	0	0	0	0	0	0	0	0	0	0	0	0	0	0	0	0	16504	259696;259697;259698;259699;259700;259701;259702;259703	6	172997;172998;172999;173000;173001;173002	172998			0	0	0	0	0	0	0	0
NTIIFSFHR	A0A098QZH2	A0A098QZH2	TSTTIFKSIISAKTRNTIIFSFHRQAMKSS	ISAKTRNTIIFSFHRQAMKSSIKTAKILQE	9	0	1133.6	150	158	yes	yes	2;3	0.0065114	111.06	271890000	2919700	3977500	4919700	5868300	0	5113500	0	1740500	2249000	3087500	1608500	1853000	0	1170300	1300600	0	0	3091900	0	48722	756605;756606;756607;756608;756609;756610;756611;756612;756613;756614;756615;756616;756617;756618;756619;756620;756621;756622;756623;756624;756625;756626;756627;756628;756629;756630;756631;756632;756633;756634;756635;756636;756637;756638;756639;756640;756641;756642	6	493435;493436;493437;493438;493439;493440	493440			4782400	6547400	9035300	13762000	0	13355000	0	5070400
AFIVTGPGMSK	A0A098QZH2	A0A098QZH2	RNSLKELQDIPNINRAFIVTGPGMSKRGYV	NINRAFIVTGPGMSKRGYVQRVIDQLRQRQ	11	0	1106.58	495	505	yes	yes	2	0.0070591	119.62	711750000	0	0	0	0	0	0	0	0	0	1114100	0	0	0	0	0	0	0	0	0	2137	38044;38045;38046;38047;38048;38049;38050;38051;38052;38053;38054;38055;38056	3	25383;25384;25385	25385			0	0	0	0	0	0	0	0
ILQEAAEK	A0A098QZH2	A0A098QZH2	SFHRQAMKSSIKTAKILQEAAEKAGAPKNM	SSIKTAKILQEAAEKAGAPKNMIQWLPEST	8	0	900.492	170	177	yes	yes	2	0.01266	159.04	118320000	0	0	0	0	0	0	0	0	0	0	0	0	0	0	0	0	0	0	0	31823	498802;498803;498804;498805;498806;498807;498808	5	327831;327832;327833;327834;327835	327831			0	0	0	0	0	0	0	0
LVDDLMTK	A0A098QZH2	A0A098QZH2	KKELTAEEKKQNAQKLVDDLMTKSQAAFEK	KKQNAQKLVDDLMTKSQAAFEKLRYYSQEQ	8	0	933.484	26	33	yes	yes	2	0.019263	143.11	1069600000	0	0	0	0	0	0	0	0	0	0	409160	0	0	0	0	1818300	1619200	331290	0	42377	658894;658895;658896;658897;658898;658899;658900;658901;658902;658903;658904;658905;658906;658907;658908;658909;658910;658911	8	429668;429669;429670;429671;429672;429673;429674;429675	429668			0	0	0	0	0	0	0	0
DYADIAR	A0A098QZH2	A0A098QZH2	KLALWPHYETYHATKDYADIARFIGLKGNT	YETYHATKDYADIARFIGLKGNTDEELAEA	7	0	822.387	784	790	yes	yes	1;2	0.019536	179.16	99340000	0	0	0	0	0	0	0	0	0	643540	0	0	126600	1271500	0	0	0	0	0	12445	199276;199277;199278;199279;199280;199281;199282;199283;199284;199285;199286;199287;199288	2	133201;133202	133202			0	0	0	0	0	0	0	0
GVMENLPK	A0A098QZH2	A0A098QZH2	MATDYTRGWSLQTIKGVMENLPKSVQGDKL	WSLQTIKGVMENLPKSVQGDKLARRKMHDF	8	0	886.458	695	702	yes	yes	2	0.039783	124.59	306090000	0	0	0	0	0	0	0	883220	0	0	0	0	0	0	0	0	0	0	0	26948	422464;422465;422466;422467;422468;422469;422470	2	279326;279327	279327			0	0	0	0	0	0	0	2572900
YPLADYALTPNIAIVDSQFVETVPAK	A0A098QZH2	A0A098QZH2	VTPFAVITDSKTHVKYPLADYALTPNIAIV	IAIVDSQFVETVPAKTTAWTGLDVLCHATE	26	0	2834.47	634	659	yes	yes	3	0.053575	36.33	15047000	0	0	0	0	0	0	0	0	0	0	0	0	0	0	0	0	0	0	0	72866	1129782;1129783	1	743362	743362			0	0	0	0	0	0	0	0
EAQQQPVTEEPAPK	A0A098R0D9	A0A098R0D9	QQWTEKSDKLQRSQREAQQQPVTEEPAPKK	REAQQQPVTEEPAPKKKKQNGLSNRFKNIF	14	0	1550.76	424	437	yes	yes	2	6.8639e-28	209.19	27693000	0	0	0	0	0	0	0	0	0	0	0	0	0	0	0	0	0	0	0	13173	210712;210713;210714;210715;210716;210717;210718;210719;210720;210721	8	140599;140600;140601;140602;140603;140604;140605;140606;140607	140599			0	0	0	0	0	0	0	0
TLTEEPLDVSTVTR	A0A099NPG4	A0A099NPG4;A0A099P2U5	GSSRRESCEPFSGPKTLTEEPLDVSTVTRS	KTLTEEPLDVSTVTRSDL____________	14	0	1559.8	67	80	yes	no	2	6.8922e-05	160.77	35510000	0	0	0	0	0	0	0	0	0	0	0	0	0	0	0	0	0	0	0	61459	936993;936994;936995;936996;936997;936998;936999	4	614439;614440;614441;614442	614442			0	0	0	0	0	0	0	0
ILDGFASGNIPK	A0A099NPG4	A0A099NPG4;A0A099P2U5	DDFYEDLKTKEEVIKILDGFASGNIPKPGS	VIKILDGFASGNIPKPGSSRRESCEPFSGP	12	0	1230.66	39	50	yes	no	2	0.0034629	125.68	33374000	0	0	0	0	0	0	0	0	1005400	0	0	0	0	0	0	0	0	0	0	31487	491973;491974;491975;491976;491977	2	323743;323744	323743			0	0	0	0	0	0	0	0
YTTGSTGIWETFR	A0A099NQD3	A0A099NQD3	______________________________	KKYTTGSTGIWETFRKWATLVPNRSTGNPY	13	0	1517.72	12	24	yes	yes	2	0.030987	86.463	13881000	1418600	1303700	0	0	0	0	0	0	345150	0	0	2318600	1398600	0	0	0	0	0	0	73391	1136922;1136923;1136924;1136925;1136926;1136927	1	748141	748141			2323600	2146100	0	0	0	0	0	0
NHPAISTFDQSK	A0A099NQD3	A0A099NQD3;A0A1V2LV07	SDIQGNLYLARDHRRNHPAISTFDQSKIGG	HRRNHPAISTFDQSKIGGLLKLGNKTNSRL	12	0	1343.65	79	90	yes	no	2	0.005371	117.71	2777300	0	0	0	0	0	0	0	0	0	0	0	0	0	0	0	0	0	0	0	46804	724899;724900	1	472302	472302			0	0	0	0	0	0	0	0
QIEELISPLLNADLSK	A0A099NQT9	A0A099NQT9;A0A1V2LP82;A0A2U9R9T8;A0A1Z8JQG9	EDVEQVQPNYKDLNKQIEELISPLLNADLS	IEELISPLLNADLSKSIVKSTGLSKIILII	16	0	1781.98	132	147	yes	no	2	0.0015778	154.23	0	0	0	0	0	0	0	0	0	0	0	0	0	0	0	0	0	0	0	0	51381	791395;791396	2	516514;516515	516514			0	0	0	0	0	0	0	0
EAPRPPPTNETVTR	A0A099NR56	A0A099NR56;A0A099NTS1;A0A2U9QWQ1;A0A1Z8JQR1;A0A1V2LJE6	PVEAEIVEESKETPKEAPRPPPTNETVTRD	KEAPRPPPTNETVTRDDTDFDFTGNNAKFE	14	1	1563.8	22	35	yes	no	3	0.0013331	126.09	15290000	0	0	0	0	0	0	0	0	0	0	0	0	0	0	0	0	0	0	0	13137	210183;210184	2	140275;140276	140276			0	0	0	0	0	0	0	0
LSYNIDDEIEGINPLSDLPK	A0A099NRH4	A0A099NRH4;A0A2U9R5X6;A0A1V2LQI8	TKNGGKSSIYITQKRLSYNIDDEIEGINPL	DDEIEGINPLSDLPKNVKPLLHEFNPDQKT	20	0	2244.12	20	39	yes	no	2	0.0034336	88.78	8445700	0	0	0	0	0	0	0	0	0	0	0	0	0	0	0	0	0	0	0	41854	651059;651060;651061	2	424791;424792	424791			0	0	0	0	0	0	0	0
LANVDLDSDETQDNR	A0A099NRI6	A0A099NRI6;A0A1Z8JMU9;A0A1V2LUT2	______________________________	LANVDLDSDETQDNRVQVTPPVNTIVSQWT	15	0	1703.76	8	22	yes	no	2	0.0032443	140.78	0	0	0	0	0	0	0	0	0	0	0	0	0	0	0	0	0	0	0	0	36071	559803;559804;559805	3	366259;366260;366261	366260			0	0	0	0	0	0	0	0
DNLTLWTSDMSEASQEENTASNEK	A0A099NRS2	A0A099NRS2	EESYKDSTLIMQLLRDNLTLWTSDMSEASQ	MSEASQEENTASNEKQDE____________	24	0	2699.15	227	250	yes	yes	2;3	0	335.91	290660000	0	0	0	0	0	0	0	0	0	0	0	0	0	0	0	0	0	0	0	11034	177609;177610;177611;177612;177613;177614;177615;177616;177617;177618;177619;177620;177621;177622;177623;177624;177625;177626;177627;177628;177629;177630;177631;177632;177633;177634	26	118400;118401;118402;118403;118404;118405;118406;118407;118408;118409;118410;118411;118412;118413;118414;118415;118416;118417;118418;118419;118420;118421;118422;118423;118424;118425	118405			0	0	0	0	0	0	0	0
AVSSSGQELSIEER	A0A099NRS2	A0A099NRS2	AEQAERYEEMVENMKAVSSSGQELSIEERN	KAVSSSGQELSIEERNLLSVAYKNVIGARR	14	0	1490.72	30	43	yes	yes	2	1.4825e-79	242.45	1074700000	0	0	0	0	0	0	0	0	0	0	0	0	0	0	0	0	0	0	0	7087	115630;115631;115632;115633;115634;115635;115636;115637;115638;115639;115640;115641;115642;115643;115644;115645;115646;115647;115648;115649;115650;115651;115652;115653;115654;115655;115656;115657	28	76247;76248;76249;76250;76251;76252;76253;76254;76255;76256;76257;76258;76259;76260;76261;76262;76263;76264;76265;76266;76267;76268;76269;76270;76271;76272;76273;76274;76275;76276	76274			0	0	0	0	0	0	0	0
IELELTNICDDILNVLNEHLIPTAQSGESK	A0A099NRS2	A0A099NRS2	GNEAQVKLIRDYRGKIELELTNICDDILNV	LNEHLIPTAQSGESKVFYYKMKGDYHRYLA	30	0	3377.7	90	119	yes	yes	3	3.2327e-09	114.68	113540000	0	0	0	0	0	0	0	0	0	0	0	0	0	0	0	0	0	0	0	30010	468881;468882;468883;468884;468885;468886;468887;468888	14	308872;308873;308874;308875;308876;308877;308878;308879;308880;308881;308882;308883;308884;308885	308872			0	0	0	0	0	0	0	0
AASEVAVTELPPTHPIR	A0A099NRS2	A0A099NRS2	DKRQAAADASLEAYKAASEVAVTELPPTHP	SEVAVTELPPTHPIRLGLALNFSVFYYEIL	17	0	1786.96	155	171	yes	yes	2;3	8.2513e-05	191.33	217250000	0	0	0	0	0	0	0	0	0	0	0	0	0	0	0	0	0	0	0	677	13322;13323;13324;13325;13326;13327;13328;13329;13330;13331;13332;13333;13334;13335;13336;13337;13338;13339;13340;13341;13342	18	8876;8877;8878;8879;8880;8881;8882;8883;8884;8885;8886;8887;8888;8889;8890;8891;8892;8893;8894	8893			0	0	0	0	0	0	0	0
EEQKGNEAQVK	A0A099NRS2	A0A099NRS2	ARRASWRIVSSIEQKEEQKGNEAQVKLIRD	IEQKEEQKGNEAQVKLIRDYRGKIELELTN	11	1	1258.62	71	81	yes	yes	2	0.00022472	175.93	375590	0	0	0	0	0	0	0	0	0	0	0	0	0	0	0	0	0	0	0	14093	223931	1	149315	149315			0	0	0	0	0	0	0	0
QAAADASLEAYK	A0A099NRS2	A0A099NRS2	DYHRYLAEFAVADKRQAAADASLEAYKAAS	DKRQAAADASLEAYKAASEVAVTELPPTHP	12	0	1236.6	143	154	yes	yes	2	0.0038131	123.96	288850000	0	0	0	0	0	0	0	0	0	0	2163700	0	0	0	0	0	0	0	544880	50049	774565;774566;774567;774568;774569;774570;774571;774572;774573;774574	5	505363;505364;505365;505366;505367	505367			0	0	0	0	0	0	0	0
EDSVYLAK	G8B8N6	A0A099NRS2;C4YEV4;O42766;B9W7A3;G8B8N6;Q6FKF2;A0A0W0EEQ6	______________________________	______________________________	8	0	923.46	6	13	no	no	2	0.051382	116.88	116360000	0	0	0	0	0	0	0	0	0	0	0	0	0	0	0	0	0	0	0	13663	217966;217967;217968	1	145513	145513			0	0	0	0	0	0	0	0
YLAEFAVADK	G8B8N6	A0A099NRS2;G8B8N6	ESKVFYYKMKGDYHRYLAEFAVADKRKEAA	GDYHRYLAEFAVADKRKEAADLSLEAYKAA	10	0	1125.57	132	141	no	no	2	0.042299	92.838	335130000	0	0	0	0	0	0	0	0	0	0	0	0	0	0	0	0	0	0	0	72293	1119706;1119707;1119708;1119709	3	736183;736184;736185	736185			0	0	0	0	0	0	0	0
YEEMVENMK	Q6FL46	A0A099NRS2;Q6FL46;A0A0W0ET71;C4YEV4;O42766;B9W7A3;G8B8N6	EDSVFLTKLAEQAERYEEMVENMKDVASAG	AEQAERYEEMVENMKDVASAGQELSVEERN	9	0	1171.49	21	29	no	no	2	2.8527e-07	194.2	1478200000	6849700	6335300	0	0	0	0	0	0	0	0	0	0	0	0	0	0	0	0	313180	71470	1107689;1107690;1107691;1107692;1107693;1107694;1107695;1107696;1107697;1107698;1107699;1107700;1107701;1107702;1107703;1107704;1107705;1107706;1107707;1107708;1107709;1107710;1107711;1107712;1107713;1107714	14	728117;728118;728119;728120;728121;728122;728123;728124;728125;728126;728127;728128;728129;728130	728128			11220000	10429000	0	0	0	0	0	0
IVSSIEQK	Q6FL46	A0A099NRS2;Q6FL46;A0A0W0ET71;C4YEV4;O42766;B9W7A3;G8B8N6	VAYKNVIGARRASWRIVSSIEQKEESKENS	ARRASWRIVSSIEQKEESKENSEHQIKLIK	8	0	902.507	63	70	no	no	2	0.013818	153.73	231790000	0	0	0	0	0	0	941190	842540	1946500	2928200	0	0	0	0	0	0	0	0	0	34126	534406;534407;534408;534409;534410;534411;534412;534413;534414;534415;534416;534417;534418;534419;534420;534421;534422;534423;534424;534425	5	350893;350894;350895;350896;350897	350897			0	0	0	0	0	0	2885000	2454400
QAFDDAIAELDTLSEESYK	Q6FL46	A0A099NRS2;Q6FL46;A0A0W0ET71;Q6FKF2;A0A0W0EEQ6	YEIQNSPDKACHLAKQAFDDAIAELDTLSE	DAIAELDTLSEESYKDSTLIMQLLRDNLTL	19	0	2143.98	199	217	no	no	2;3	6.1251e-271	300.71	2994700000	0	0	478920	0	1109800	285630	0	825700	0	0	0	0	392090	0	0	0	24410000	21749000	18030000	50149;50150	775842;775843;775844;775845;775846;775847;775848;775849;775850;775851;775852;775853;775854;775855;775856;775857;775858;775859;775860;775861;775862;775863;775864;775865;775866;775867;775868;775869;775870;775871;775872;775873;775874;775875;775876;775877;775878;775879;775880;775881;775882;775883;775884;775885;775886;775887;775888;775889;775890;775891;775892;775893;775894;775895;775896;775897;775898;…	77	506266;506267;506268;506269;506270;506271;506272;506273;506274;506275;506276;506277;506278;506279;506280;506281;506282;506283;506284;506285;506286;506287;506288;506289;506290;506291;506292;506293;506294;506295;506296;506297;506298;506299;506300;506301;506302;506303;506304;506305;506306;506307;506308;506309;506310;506311;506312;506313;506314;506315;506316;506317;506318;506319;506320;506321;506322;…	506290			0	0	879550	0	2330000	746000	0	2405400
EANPDEEAQTAIAEEK	A0A099NRT8	A0A099NRT8;A0A2U9R6E6;A0A1Z8JV52;A0A1V2LQF6	PLSSPRREKGGEEAREANPDEEAQTAIAEE	ANPDEEAQTAIAEEKRVNDGRENIQERLVR	16	0	1743.78	357	372	yes	no	2	1.3842e-05	196.02	0	0	0	0	0	0	0	0	0	0	0	0	0	0	0	0	0	0	0	0	13119	209937;209938;209939;209940	4	140107;140108;140109;140110	140107			0	0	0	0	0	0	0	0
FNPTTLTDVAEANFFR	A0A099NRY2	A0A099NRY2	SSEGDDSKLQATLAKFNPTTLTDVAEANFF	NPTTLTDVAEANFFRDDGSVLHFNRVGVQA	16	0	1841.89	47	62	yes	yes	2;3	1.4174e-35	208.33	616360000	0	0	0	0	0	0	0	0	0	0	0	0	0	0	0	0	0	0	0	21246	332356;332357;332358;332359;332360;332361;332362;332363;332364;332365;332366;332367;332368;332369;332370;332371;332372;332373;332374	13	219909;219910;219911;219912;219913;219914;219915;219916;219917;219918;219919;219920;219921	219919			0	0	0	0	0	0	0	0
QAANEKEEDIPELVEGETFDVE	A0A099NRY2	A0A099NRY2	QTFQQNPEQLANLRKQAANEKEEDIPELVE	EDIPELVEGETFDVE_______________	22	1	2490.13	134	155	yes	yes	2	5.7311e-07	147.39	24221000	0	0	0	0	0	0	0	0	0	0	0	0	0	0	0	0	0	0	0	50078;50079	774939;774940;774941;774942;774943;774944	7	505589;505590;505591;505592;505593;505594;505595	505594			0	0	0	0	0	0	0	0
EEDIPELVEGETFDVE	A0A099NRY2	A0A099NRY2	PEQLANLRKQAANEKEEDIPELVEGETFDV	EDIPELVEGETFDVE_______________	16	0	1848.82	140	155	yes	yes	2;3	0.0040149	108.47	751570000	0	0	0	0	0	0	0	0	0	0	0	0	0	980170	0	0	0	0	0	13790	219853;219854;219855;219856;219857;219858;219859;219860;219861;219862;219863;219864;219865;219866;219867;219868;219869;219870;219871;219872;219873;219874;219875	14	146688;146689;146690;146691;146692;146693;146694;146695;146696;146697;146698;146699;146700;146701	146697			0	0	0	0	0	0	0	0
DDGSVLHFNR	A0A099NRY2	A0A099NRY2	NPTTLTDVAEANFFRDDGSVLHFNRVGVQA	ANFFRDDGSVLHFNRVGVQACAANNTYAVT	10	0	1158.54	63	72	yes	yes	2;3	0.0049747	109.44	781480000	0	0	0	0	0	0	0	0	0	0	758250	0	0	0	0	0	0	0	0	8626	139103;139104;139105;139106;139107;139108;139109;139110;139111;139112;139113;139114;139115;139116;139117;139118;139119;139120;139121;139122;139123;139124;139125;139126;139127	11	92252;92253;92254;92255;92256;92257;92258;92259;92260;92261;92262	92253			0	0	0	0	0	0	0	0
SSEGDDSK	A0A099NRY2	A0A099NRY2	KKIGGKRVAAKKVNKSSEGDDSKLQATLAK	AAKKVNKSSEGDDSKLQATLAKFNPTTLTD	8	0	823.32	32	39	yes	yes	2	0.019263	143.11	78328000	0	0	0	0	0	0	0	0	0	0	0	0	0	0	0	0	0	0	0	57593	875663;875664;875665;875666;875667;875668;875669;875670;875671;875672;875673	3	572609;572610;572611	572611			0	0	0	0	0	0	0	0
SFQDEFAGANVQLESNAEK	A0A099NS02	A0A099NS02;A0A2U9R9Q7;A0A099NZ14;A0A1V2LPT8	TEIEAYKATKAAELKSFQDEFAGANVQLES	EFAGANVQLESNAEKEVQVELEKIRKTALE	19	0	2082.95	29	47	yes	no	2	0.00084438	110.77	6671900	0	0	0	0	0	0	0	0	0	0	0	0	0	0	0	0	0	0	0	55214	840816;840817;840818	3	549025;549026;549027	549026			0	0	0	0	0	0	0	0
EVQVELEK	A0A099NS02	A0A099NS02;A0A2U9R9Q7;A0A099NZ14;A0A1V2LPT8	EFAGANVQLESNAEKEVQVELEKIRKTALE	LESNAEKEVQVELEKIRKTALEKKDIVSKL	8	0	972.513	48	55	yes	no	2	0.012626	159.2	242950000	0	0	0	0	0	0	0	575070	512860	0	0	0	0	0	0	0	0	0	0	18868	293913;293914;293915;293916;293917;293918;293919;293920;293921;293922;293923;293924;293925;293926	4	195632;195633;195634;195635	195635			0	0	0	0	0	0	0	1675300
TDAQTEIEAYK	A0A099NS02	A0A099NS02;A0A2U9R9Q7;A0A099NZ14;A0A1V2LPT8	______________________________	KAAKTDAQTEIEAYKATKAAELKSFQDEFA	11	0	1267.59	10	20	yes	no	2	0.019635	102.06	20088000	0	0	0	0	0	0	714680	535560	0	0	0	0	0	0	0	0	0	0	0	59368	902326;902327;902328;902329;902330;902331	1	591105	591105			0	0	0	0	0	0	2190700	1560100
LDTNQEEVDQSEPK	A0A099NS30	A0A099NS30	QSDIIESSHLVQTSKLDTNQEEVDQSEPKT	KLDTNQEEVDQSEPKTLPLSAKYDYDGKNL	14	0	1630.73	61	74	yes	yes	2	3.412e-78	265	0	0	0	0	0	0	0	0	0	0	0	0	0	0	0	0	0	0	0	0	36897	573340;573341	2	375183;375184	375183			0	0	0	0	0	0	0	0
AMGGIGATGANTNFPSPGNPSDSNTANTDSPR	A0A099NS38	A0A099NS38;A0A2U9R8M5	LTNPQAMRSMMEMQRAMGGIGATGANTNFP	GNPSDSNTANTDSPRNSTSNSSGSSVPSNP	32	0	3075.36	214	245	yes	no	3	0.00046086	72.228	13998000	0	0	0	0	0	0	0	0	0	0	0	0	0	0	0	0	0	0	0	4712	79696;79697	0	52411	52411			0	0	0	0	0	0	0	0
SMLSNPQMLDYMIQQSPQLR	A0A099NS38	A0A099NS38;A0A2U9R8M5;A0A1V2LFZ2;A0A1V2LF13;A0A1Z8JPZ4;A0A099NRZ6	LEQMMDNPLFQESMRSMLSNPQMLDYMIQQ	PQMLDYMIQQSPQLRAMGPAARELLQSDYV	20	0	2379.14	161	180	yes	no	2;3	1.9121e-05	135.21	34019000	0	0	0	0	0	0	0	0	0	595670	0	0	0	0	0	0	0	0	0	56808	866026;866027;866028;866029;866030;866031;866032;866033;866034;866035	5	565860;565861;565862;565863;565864	565861			0	0	0	0	0	0	0	0
NMLTNPQAMR	A0A099NS38	A0A099NS38;A0A2U9R8M5;A0A1V2LFZ2;A0A1V2LF13;A0A1Z8JPZ4;A0A099NRZ6	MGPAARELLQSDYVKNMLTNPQAMRSMMEM	SDYVKNMLTNPQAMRSMMEMQRAMGGIGAT	10	0	1174.56	197	206	yes	no	2	0.04579	91.318	24398000	0	0	0	0	0	0	0	0	0	0	0	0	0	0	0	0	0	0	0	47719	740103;740104;740105;740106;740107	1	482265	482265			0	0	0	0	0	0	0	0
[truncated: 69,127 more rows]
[truncated: 30 more columns]
